# Supplementary material for: Intercropping Systems Modify Desert Plant-Associated Microbial Communities and Weaken Host Effects in a Hyper-Arid Desert
Source: Front Microbiol. 2021 Nov 3;12:754453. doi: 10.3389/fmicb.2021.754453 (PMC8595258; doi:10.3389/fmicb.2021.754453)
Supplement: Supplementary Data 1 — Indicator species analysis. [file Data_Sheet_1.zip]

Archive with 7 entries (7 files):
- Supplementary Data 1.XLSX
- Supplementary Data 2.XLSX
- Supplementary Data 3.XLS
- Supplementary Data 4.XLSX
- Supplementary Data 5.XLSX
- Supplementary Data 6.XLSX
- Supplementary Figures.DOCX
