# Supplementary material for: Intercropping Systems Modify Desert Plant-Associated Microbial Communities and Weaken Host Effects in a Hyper-Arid Desert
Source: Front Microbiol. 2021 Nov 3;12:754453. doi: 10.3389/fmicb.2021.754453 (PMC8595258; doi:10.3389/fmicb.2021.754453)
Supplement: Supplementary Data 1 — Indicator species analysis. [file Data_Sheet_1.zip › Supplementary Data 1.XLSX]

## Sheet: soil_16s
keystone	psASVs	degree	abundance	Phylum	Class	Order	Family	Genus	Species	labels	cols
*	ASV_2900	177	48.4012	Bacteria	Proteobacteria	Gammaproteobacteria	Cellvibrionales	Cellvibrionaceae	uncultured	uncultured_bacterium	Gammaproteobacteria	palegreen2
*	ASV_15233	176	61.3319	Bacteria	Bacteroidetes	Bacteroidia	Cytophagales	Hymenobacteraceae	Pontibacter	unclassified_Pontibacter	Bacteroidetes	steelblue1
*	ASV_214	175	7645.79	Bacteria	Actinobacteria	Actinobacteria	Frankiales	uncultured	uncultured	unclassified_uncultured	Actinobacteria	indianred2
*	ASV_19233	165	140.939	Bacteria	Bacteroidetes	Bacteroidia	Cytophagales	Hymenobacteraceae	Pontibacter	unclassified_Pontibacter	Bacteroidetes	steelblue1
*	ASV_3773	165	59.1719	Bacteria	Patescibacteria	Saccharimonadia	Saccharimonadales	Saccharimonadales	Saccharimonadales	unclassified_Saccharimonadales	Patescibacteria	lightgrey
*	ASV_480	154	1431.72	Bacteria	Proteobacteria	Alphaproteobacteria	Rhodobacterales	Rhodobacteraceae	Rubellimicrobium	unclassified_Rubellimicrobium	Alphaproteobacteria	palegreen1
*	ASV_287	153	1512.89	Bacteria	Actinobacteria	Acidimicrobiia	Microtrichales	uncultured	uncultured	uncultured_Actinomycetales	Actinobacteria	indianred2
*	ASV_1073	153	271.487	Bacteria	Proteobacteria	Gammaproteobacteria	Xanthomonadales	Xanthomonadaceae	Lysobacter	unclassified_Lysobacter	Gammaproteobacteria	palegreen2
*	ASV_14553	152	51.4234	Bacteria	Proteobacteria	Gammaproteobacteria	Pseudomonadales	Pseudomonadaceae	Pseudomonas	unclassified_Pseudomonas	Gammaproteobacteria	palegreen2
*	ASV_1436	150	364.918	Bacteria	Proteobacteria	Alphaproteobacteria	Rhizobiales	Rhizobiaceae	unclassified_Rhizobiaceae	unclassified_Rhizobiaceae	Alphaproteobacteria	palegreen1
*	ASV_2150	149	106.267	Bacteria	Patescibacteria	Saccharimonadia	Saccharimonadales	Saccharimonadales	Saccharimonadales	unclassified_Saccharimonadales	Patescibacteria	lightgrey
*	ASV_7316	145	91.3051	Bacteria	Actinobacteria	Actinobacteria	Micrococcales	unclassified_Micrococcales	unclassified_Micrococcales	unclassified_Micrococcales	Actinobacteria	indianred2
*	ASV_930	142	529.563	Bacteria	Bacteroidetes	Bacteroidia	Cytophagales	Hymenobacteraceae	Pontibacter	unclassified_Pontibacter	Bacteroidetes	steelblue1
*	ASV_4300	142	130.144	Bacteria	Proteobacteria	Deltaproteobacteria	Bdellovibrionales	Bacteriovoracaceae	Peredibacter	uncultured_prokaryote	Deltaproteobacteria	palegreen4
*	ASV_850	139	723.145	Bacteria	Bacteroidetes	Bacteroidia	Cytophagales	Hymenobacteraceae	Pontibacter	unclassified_Pontibacter	Bacteroidetes	steelblue1
*	ASV_788	138	556.49	Bacteria	Proteobacteria	Alphaproteobacteria	Acetobacterales	Acetobacteraceae	Roseomonas	unclassified_Roseomonas	Alphaproteobacteria	palegreen1
*	ASV_19962	138	38.9212	Bacteria	Actinobacteria	unclassified_Actinobacteria	unclassified_Actinobacteria	unclassified_Actinobacteria	unclassified_Actinobacteria	unclassified_Actinobacteria	Actinobacteria	indianred2
*	ASV_4595	137	1183.07	Bacteria	Actinobacteria	Actinobacteria	Micrococcales	Cellulomonadaceae	unclassified_Cellulomonadaceae	unclassified_Cellulomonadaceae	Actinobacteria	indianred2
	ASV_19178	137	31.7567	Bacteria	Proteobacteria	Alphaproteobacteria	Sphingomonadales	Sphingomonadaceae	Sphingomonas	unclassified_Sphingomonas	Alphaproteobacteria	palegreen1
	ASV_25	134	31944.5	Bacteria	Actinobacteria	Actinobacteria	Micrococcales	Micrococcaceae	Arthrobacter	unclassified_Arthrobacter	Actinobacteria	indianred2
	ASV_7691	130	662.066	Bacteria	Actinobacteria	Actinobacteria	Micrococcales	Micrococcaceae	unclassified_Micrococcaceae	unclassified_Micrococcaceae	Actinobacteria	indianred2
	ASV_1849	130	#N/A	Bacteria	Patescibacteria	Saccharimonadia	Saccharimonadales	Saccharimonadales	Saccharimonadales	unclassified_Saccharimonadales	Patescibacteria	lightgrey
	ASV_2195	130	49.6146	Bacteria	Actinobacteria	Nitriliruptoria	Nitriliruptorales	Nitriliruptoraceae	Nitriliruptoraceae	uncultured_Actinobacteridae	Actinobacteria	indianred2
	ASV_1552	128	158.946	Bacteria	Bacteroidetes	Bacteroidia	Cytophagales	Cyclobacteriaceae	Rhodonellum	Rhodonellum_psychrophilum	Bacteroidetes	steelblue1
	ASV_2196	128	92.7424	Bacteria	Bacteroidetes	Bacteroidia	Chitinophagales	Chitinophagaceae	Flaviaesturariibacter	uncultured_bacterium	Bacteroidetes	steelblue1
	ASV_6053	127	30.8148	Bacteria	Proteobacteria	Deltaproteobacteria	Myxococcales	Blfdi19	Blfdi19	uncultured_Myxococcales	Deltaproteobacteria	palegreen4
	ASV_9355	124	93.3104	Bacteria	Actinobacteria	Nitriliruptoria	Euzebyales	Euzebyaceae	Euzebya	uncultured_bacterium	Actinobacteria	indianred2
	ASV_4646	123	179.764	Bacteria	Bacteroidetes	Bacteroidia	Cytophagales	Hymenobacteraceae	Pontibacter	unclassified_Pontibacter	Bacteroidetes	steelblue1
	ASV_679	123	420.933	Bacteria	Proteobacteria	Alphaproteobacteria	Rhodobacterales	Rhodobacteraceae	Rubellimicrobium	uncultured_bacterium	Alphaproteobacteria	palegreen1
	ASV_831	123	304.512	Bacteria	Deinococcus-Thermus	Deinococci	Deinococcales	Trueperaceae	Truepera	unclassified_Truepera	Deinococcus-Thermus	lightgrey
	ASV_1613	121	217.685	Bacteria	Proteobacteria	Alphaproteobacteria	Rhodobacterales	Rhodobacteraceae	unclassified_Rhodobacteraceae	unclassified_Rhodobacteraceae	Alphaproteobacteria	palegreen1
	ASV_1603	121	143.912	Bacteria	Proteobacteria	Deltaproteobacteria	Myxococcales	Sandaracinaceae	uncultured	unclassified_uncultured	Deltaproteobacteria	palegreen4
	ASV_1947	120	775.949	Bacteria	Bacteroidetes	Bacteroidia	Cytophagales	Hymenobacteraceae	Pontibacter	unclassified_Pontibacter	Bacteroidetes	steelblue1
	ASV_523	119	673.817	Bacteria	Chloroflexi	Chloroflexia	Thermomicrobiales	JG30-KF-CM45	JG30-KF-CM45	uncultured_bacterium	Chloroflexi	gold1
	ASV_870	116	849.519	Bacteria	Bacteroidetes	Bacteroidia	Cytophagales	Spirosomaceae	Rhabdobacter	Telluribacter_humicola	Bacteroidetes	steelblue1
	ASV_1671	116	93.0083	Bacteria	Proteobacteria	Alphaproteobacteria	Acetobacterales	Acetobacteraceae	Roseomonas	Roseomonas_frigidaquae	Alphaproteobacteria	palegreen1
	ASV_18613	114	105.769	Bacteria	Actinobacteria	Actinobacteria	Frankiales	uncultured	uncultured	unclassified_uncultured	Actinobacteria	indianred2
	ASV_8751	111	67.7514	Bacteria	Actinobacteria	Actinobacteria	Frankiales	unclassified_Frankiales	unclassified_Frankiales	unclassified_Frankiales	Actinobacteria	indianred2
	ASV_1697	111	133.13	Bacteria	Bacteroidetes	Bacteroidia	Cytophagales	Hymenobacteraceae	Pontibacter	unclassified_Pontibacter	Bacteroidetes	steelblue1
	ASV_7888	111	34.0463	Bacteria	Proteobacteria	Alphaproteobacteria	Rhodobacterales	Rhodobacteraceae	Maribius	unclassified_Maribius	Alphaproteobacteria	palegreen1
	ASV_9097	109	60.0514	Bacteria	Actinobacteria	Actinobacteria	unclassified_Actinobacteria	unclassified_Actinobacteria	unclassified_Actinobacteria	unclassified_Actinobacteria	Actinobacteria	indianred2
	ASV_1071	108	995.022	Bacteria	Actinobacteria	Actinobacteria	Micrococcales	Intrasporangiaceae	Aquipuribacter	uncultured_bacterium	Actinobacteria	indianred2
	ASV_7555	108	257.589	Bacteria	Firmicutes	Bacilli	Bacillales	Planococcaceae	unclassified_Planococcaceae	unclassified_Planococcaceae	Firmicutes	tan1
	ASV_4886	108	134.744	Bacteria	Bacteroidetes	Bacteroidia	Cytophagales	Hymenobacteraceae	Rufibacter	uncultured_bacterium	Bacteroidetes	steelblue1
	ASV_7779	107	370.975	Bacteria	Actinobacteria	Actinobacteria	Micrococcales	Microbacteriaceae	unclassified_Microbacteriaceae	unclassified_Microbacteriaceae	Actinobacteria	indianred2
	ASV_1607	107	98.4865	Bacteria	Proteobacteria	Alphaproteobacteria	Sphingomonadales	Sphingomonadaceae	Sphingomonas	unclassified_Sphingomonas	Alphaproteobacteria	palegreen1
	ASV_10826	107	44.8356	Bacteria	Actinobacteria	Actinobacteria	Frankiales	uncultured	uncultured	uncultured_actinobacterium	Actinobacteria	indianred2
	ASV_2481	106	131.462	Bacteria	Proteobacteria	Alphaproteobacteria	Azospirillales	Azospirillaceae	Azospirillaceae	Rhodocista_sp.	Alphaproteobacteria	palegreen1
	ASV_1551	106	133.037	Bacteria	Actinobacteria	Actinobacteria	Micrococcales	Intrasporangiaceae	Ornithinimicrobium	unclassified_Ornithinimicrobium	Actinobacteria	indianred2
	ASV_2889	105	357.357	Bacteria	Gemmatimonadetes	Longimicrobia	Longimicrobiales	Longimicrobiaceae	Longimicrobiaceae	uncultured_bacterium	Gemmatimonadetes	peachpuff3
	ASV_17773	105	187.604	Bacteria	Actinobacteria	Actinobacteria	Micrococcales	Microbacteriaceae	unclassified_Microbacteriaceae	unclassified_Microbacteriaceae	Actinobacteria	indianred2
	ASV_3104	104	112.49	Bacteria	Proteobacteria	Alphaproteobacteria	Sphingomonadales	Sphingomonadaceae	Sphingoaurantiacus	unclassified_Sphingoaurantiacus	Alphaproteobacteria	palegreen1
	ASV_6026	99	#N/A	Bacteria	Bacteroidetes	Bacteroidia	Cytophagales	Cytophagaceae	Cytophaga	uncultured_Flexibacteraceae	Bacteroidetes	steelblue1
	ASV_2178	95	74.2927	Bacteria	Bacteroidetes	Ignavibacteria	OPB56	OPB56	OPB56	uncultured_bacterium	Bacteroidetes	steelblue1
	ASV_1489	94	213.044	Bacteria	Proteobacteria	Alphaproteobacteria	Rhizobiales	Beijerinckiaceae	unclassified_Beijerinckiaceae	unclassified_Beijerinckiaceae	Alphaproteobacteria	palegreen1
	ASV_1954	94	196.154	Bacteria	Proteobacteria	Alphaproteobacteria	Rhizobiales	Devosiaceae	Pelagibacterium	unclassified_Pelagibacterium	Alphaproteobacteria	palegreen1
	ASV_2473	92	163.84	Bacteria	Gemmatimonadetes	Gemmatimonadetes	Gemmatimonadales	Gemmatimonadaceae	unclassified_Gemmatimonadaceae	unclassified_Gemmatimonadaceae	Gemmatimonadetes	peachpuff3
	ASV_1839	92	147.163	Bacteria	Bacteroidetes	Bacteroidia	Cytophagales	Hymenobacteraceae	Pontibacter	unclassified_Pontibacter	Bacteroidetes	steelblue1
	ASV_4202	92	57.3203	Bacteria	Gemmatimonadetes	Longimicrobia	Longimicrobiales	Longimicrobiaceae	Longimicrobiaceae	uncultured_bacterium	Gemmatimonadetes	peachpuff3
	ASV_20398	91	35.9584	Bacteria	Actinobacteria	Actinobacteria	Frankiales	uncultured	uncultured	unclassified_uncultured	Actinobacteria	indianred2
	ASV_977	90	315.962	Bacteria	Actinobacteria	Actinobacteria	Micrococcales	Intrasporangiaceae	unclassified_Intrasporangiaceae	unclassified_Intrasporangiaceae	Actinobacteria	indianred2
	ASV_4225	89	52.0322	Bacteria	Proteobacteria	Alphaproteobacteria	Rhodobacterales	Rhodobacteraceae	unclassified_Rhodobacteraceae	unclassified_Rhodobacteraceae	Alphaproteobacteria	palegreen1
	ASV_2669	86	86.0148	Bacteria	Bacteroidetes	Bacteroidia	Cytophagales	Hymenobacteraceae	Adhaeribacter	uncultured_bacterium	Bacteroidetes	steelblue1
	ASV_2657	85	71.0343	Bacteria	Actinobacteria	Acidimicrobiia	Microtrichales	unclassified_Microtrichales	unclassified_Microtrichales	unclassified_Microtrichales	Actinobacteria	indianred2
	ASV_7679	84	47.8399	Bacteria	Proteobacteria	Deltaproteobacteria	Myxococcales	Phaselicystidaceae	Phaselicystis	uncultured_Sorangiineae	Deltaproteobacteria	palegreen4
	ASV_1183	82	123.55	Bacteria	Acidobacteria	Subgroup_17	Subgroup_17	Subgroup_17	Subgroup_17	uncultured_bacterium	Acidobacteria	lightsalmon4
	ASV_1851	81	113.011	Bacteria	Gemmatimonadetes	Longimicrobia	Longimicrobiales	Longimicrobiaceae	Longimicrobiaceae	uncultured_bacterium	Gemmatimonadetes	peachpuff3
	ASV_4598	81	35.1379	Bacteria	Patescibacteria	Saccharimonadia	Saccharimonadales	Saccharimonadales	Saccharimonadales	bacterium_LWQ8	Patescibacteria	lightgrey
	ASV_20707	80	41.3208	Bacteria	Patescibacteria	Saccharimonadia	Saccharimonadales	Saccharimonadaceae	Saccharimonadaceae	Candidatus_Saccharibacteria	Patescibacteria	lightgrey
	ASV_1692	79	125.923	Bacteria	Proteobacteria	Alphaproteobacteria	Acetobacterales	Acetobacteraceae	Roseomonas	Roseomonas_aestuarii	Alphaproteobacteria	palegreen1
	ASV_527	78	2082.94	Bacteria	Proteobacteria	Alphaproteobacteria	Rhodobacterales	Rhodobacteraceae	Rubellimicrobium	uncultured_bacterium	Alphaproteobacteria	palegreen1
	ASV_1544	77	331.319	Bacteria	Actinobacteria	Actinobacteria	Kineosporiales	Kineosporiaceae	Kineococcus	unclassified_Kineococcus	Actinobacteria	indianred2
	ASV_3379	76	43.162	Bacteria	Proteobacteria	Gammaproteobacteria	unclassified_Gammaproteobacteria	unclassified_Gammaproteobacteria	unclassified_Gammaproteobacteria	unclassified_Gammaproteobacteria	Gammaproteobacteria	palegreen2
	ASV_3078	75	102.1	Bacteria	Chloroflexi	Chloroflexia	Thermomicrobiales	JG30-KF-CM45	JG30-KF-CM45	bacterium_QTYC46b	Chloroflexi	gold1
	ASV_360	73	757.8	Bacteria	Patescibacteria	Saccharimonadia	Saccharimonadales	Saccharimonadales	Saccharimonadales	unclassified_Saccharimonadales	Patescibacteria	lightgrey
	ASV_3132	73	46.5857	Bacteria	Gemmatimonadetes	Gemmatimonadetes	Gemmatimonadales	Gemmatimonadaceae	Gemmatimonas	unclassified_Gemmatimonas	Gemmatimonadetes	peachpuff3
	ASV_1298	71	70.445	Bacteria	Patescibacteria	Saccharimonadia	Saccharimonadales	Saccharimonadales	Saccharimonadales	uncultured_bacterium	Patescibacteria	lightgrey
	ASV_14733	69	48.6865	Bacteria	Actinobacteria	Acidimicrobiia	IMCC26256	IMCC26256	IMCC26256	unclassified_IMCC26256	Actinobacteria	indianred2
	ASV_606	68	1848.77	Bacteria	Actinobacteria	Actinobacteria	Frankiales	uncultured	uncultured	unclassified_uncultured	Actinobacteria	indianred2
	ASV_10868	68	116.212	Bacteria	Actinobacteria	Actinobacteria	Micrococcales	Microbacteriaceae	unclassified_Microbacteriaceae	unclassified_Microbacteriaceae	Actinobacteria	indianred2
	ASV_2876	67	158.297	Bacteria	Actinobacteria	Actinobacteria	Frankiales	uncultured	uncultured	unclassified_uncultured	Actinobacteria	indianred2
	ASV_37415	67	31.154	Bacteria	Chloroflexi	Anaerolineae	Ardenticatenales	uncultured	uncultured	uncultured_bacterium	Chloroflexi	gold1
	ASV_1477	65	249.956	Bacteria	Bacteroidetes	Bacteroidia	Cytophagales	Cyclobacteriaceae	Catalinimonas	unclassified_Catalinimonas	Bacteroidetes	steelblue1
	ASV_1755	63	119.1	Bacteria	Acidobacteria	Blastocatellia_(Subgroup_4)	Blastocatellales	Blastocatellaceae	JGI_0001001-H03	unclassified_JGI_0001001-H03	Acidobacteria	lightsalmon4
	ASV_4888	63	36.8993	Bacteria	Proteobacteria	Deltaproteobacteria	Myxococcales	Sandaracinaceae	uncultured	unclassified_uncultured	Deltaproteobacteria	palegreen4
	ASV_2057	62	114.846	Bacteria	Actinobacteria	Thermoleophilia	Solirubrobacterales	67-14	67-14	unclassified_67-14	Actinobacteria	indianred2
	ASV_2203	62	220.33	Bacteria	Patescibacteria	Saccharimonadia	Saccharimonadales	Saccharimonadaceae	Saccharimonadaceae	unclassified_Saccharimonadaceae	Patescibacteria	lightgrey
	ASV_239	62	548.77	Bacteria	Actinobacteria	Nitriliruptoria	Nitriliruptorales	Nitriliruptoraceae	Nitriliruptoraceae	uncultured_bacterium	Actinobacteria	indianred2
	ASV_1696	61	194.297	Bacteria	Proteobacteria	Alphaproteobacteria	Rhodobacterales	Rhodobacteraceae	Wenxinia	unclassified_Wenxinia	Alphaproteobacteria	palegreen1
	ASV_3291	59	34.0904	Bacteria	Actinobacteria	Actinobacteria	Streptomycetales	Streptomycetaceae	Streptomyces	unclassified_Streptomyces	Actinobacteria	indianred2
	ASV_4212	58	126.39	Bacteria	Proteobacteria	Alphaproteobacteria	Rhizobiales	Devosiaceae	unclassified_Devosiaceae	unclassified_Devosiaceae	Alphaproteobacteria	palegreen1
	ASV_660	58	133.543	Bacteria	Acidobacteria	Blastocatellia_(Subgroup_4)	Pyrinomonadales	Pyrinomonadaceae	RB41	unclassified_RB41	Acidobacteria	lightsalmon4
	ASV_3760	56	127.873	Bacteria	Gemmatimonadetes	Longimicrobia	Longimicrobiales	Longimicrobiaceae	Longimicrobiaceae	uncultured_bacterium	Gemmatimonadetes	peachpuff3
	ASV_37335	56	56.523	Bacteria	Actinobacteria	Thermoleophilia	Gaiellales	Gaiellaceae	Gaiella	unclassified_Gaiella	Actinobacteria	indianred2
	ASV_436	55	467.769	Bacteria	Chloroflexi	Anaerolineae	SBR1031	A4b	A4b	unclassified_A4b	Chloroflexi	gold1
	ASV_1509	54	249.652	Bacteria	Actinobacteria	Thermoleophilia	Solirubrobacterales	67-14	67-14	uncultured_bacterium	Actinobacteria	indianred2
	ASV_2090	54	101.735	Bacteria	Proteobacteria	Deltaproteobacteria	Myxococcales	Haliangiaceae	Haliangium	uncultured_Myxococcales	Deltaproteobacteria	palegreen4
	ASV_2464	53	127.982	Bacteria	Bacteroidetes	Bacteroidia	Chitinophagales	Chitinophagaceae	Segetibacter	uncultured_Chitinophagaceae	Bacteroidetes	steelblue1
	ASV_2940	52	43.2547	Bacteria	Actinobacteria	MB-A2-108	MB-A2-108	MB-A2-108	MB-A2-108	uncultured_actinobacterium	Actinobacteria	indianred2
	ASV_329	51	139.532	Bacteria	Proteobacteria	Gammaproteobacteria	Betaproteobacteriales	Burkholderiaceae	unclassified_Burkholderiaceae	unclassified_Burkholderiaceae	Gammaproteobacteria	palegreen2
	ASV_166	50	3797.04	Bacteria	Proteobacteria	Alphaproteobacteria	Rhizobiales	Devosiaceae	Devosia	unclassified_Devosia	Alphaproteobacteria	palegreen1
	ASV_599	50	451.12	Bacteria	Bacteroidetes	Bacteroidia	Cytophagales	Cyclobacteriaceae	Tunicatimonas	uncultured_bacterium	Bacteroidetes	steelblue1
	ASV_718	50	282.677	Bacteria	Chloroflexi	Chloroflexia	Chloroflexales	Roseiflexaceae	uncultured	unclassified_uncultured	Chloroflexi	gold1
	ASV_994	50	146.534	Bacteria	Proteobacteria	Gammaproteobacteria	PLTA13	PLTA13	PLTA13	unclassified_PLTA13	Gammaproteobacteria	palegreen2
	ASV_3608	50	21.04	Bacteria	Bacteroidetes	Bacteroidia	Sphingobacteriales	KD3-93	KD3-93	uncultured_bacterium	Bacteroidetes	steelblue1
	ASV_18494	49	47.5166	Bacteria	Proteobacteria	Gammaproteobacteria	Betaproteobacteriales	Burkholderiaceae	Noviherbaspirillum	unclassified_Noviherbaspirillum	Gammaproteobacteria	palegreen2
	ASV_223	49	1647	Bacteria	Actinobacteria	Actinobacteria	Micromonosporales	Micromonosporaceae	Actinoplanes	unclassified_Actinoplanes	Actinobacteria	indianred2
	ASV_1501	48	67.4031	Bacteria	Acidobacteria	Blastocatellia_(Subgroup_4)	Pyrinomonadales	Pyrinomonadaceae	RB41	uncultured_bacterium	Acidobacteria	lightsalmon4
	ASV_1080	47	197.871	Bacteria	Chloroflexi	Anaerolineae	Ardenticatenales	uncultured	uncultured	uncultured_bacterium	Chloroflexi	gold1
	ASV_15541	47	76.5668	Bacteria	Proteobacteria	Alphaproteobacteria	Sphingomonadales	Sphingomonadaceae	unclassified_Sphingomonadaceae	unclassified_Sphingomonadaceae	Alphaproteobacteria	palegreen1
	ASV_4132	47	24.9261	Bacteria	Gemmatimonadetes	S0134_terrestrial_group	S0134_terrestrial_group	S0134_terrestrial_group	S0134_terrestrial_group	unclassified_S0134_terrestrial_group	Gemmatimonadetes	peachpuff3
	ASV_6038	47	24.3336	Bacteria	Acidobacteria	Subgroup_6	Subgroup_6	Subgroup_6	Subgroup_6	unclassified_Subgroup_6	Acidobacteria	lightsalmon4
	ASV_1117	46	207.863	Bacteria	Chloroflexi	Chloroflexia	Chloroflexales	Roseiflexaceae	uncultured	uncultured_Chloroflexi	Chloroflexi	gold1
	ASV_960	45	187.365	Bacteria	Chloroflexi	KD4-96	KD4-96	KD4-96	KD4-96	uncultured_Chloroflexi	Chloroflexi	gold1
	ASV_3100	45	82.5823	Bacteria	Bacteroidetes	Bacteroidia	Flavobacteriales	Flavobacteriaceae	Salinimicrobium	unclassified_Salinimicrobium	Bacteroidetes	steelblue1
	ASV_2179	45	42.6769	Bacteria	Chloroflexi	Chloroflexia	Thermomicrobiales	AKYG1722	AKYG1722	unclassified_AKYG1722	Chloroflexi	gold1
	ASV_461	44	613.557	Bacteria	Proteobacteria	Alphaproteobacteria	Rhodobacterales	Rhodobacteraceae	unclassified_Rhodobacteraceae	unclassified_Rhodobacteraceae	Alphaproteobacteria	palegreen1
	ASV_2088	43	93.1113	Bacteria	Gemmatimonadetes	AKAU4049	AKAU4049	AKAU4049	AKAU4049	unclassified_AKAU4049	Gemmatimonadetes	peachpuff3
	ASV_2311	43	44.9945	Bacteria	Gemmatimonadetes	Gemmatimonadetes	Gemmatimonadales	Gemmatimonadaceae	Gemmatimonas	unclassified_Gemmatimonas	Gemmatimonadetes	peachpuff3
	ASV_2365	43	50.5799	Bacteria	Acidobacteria	AT-s3-28	AT-s3-28	AT-s3-28	AT-s3-28	uncultured_bacterium	Acidobacteria	lightsalmon4
	ASV_1020	42	80.2029	Bacteria	Bacteroidetes	Bacteroidia	Cytophagales	Microscillaceae	uncultured	unclassified_uncultured	Bacteroidetes	steelblue1
	ASV_1065	42	318.951	Bacteria	Actinobacteria	Actinobacteria	Propionibacteriales	Nocardioidaceae	Nocardioides	unclassified_Nocardioides	Actinobacteria	indianred2
	ASV_37095	41	24.6053	Bacteria	Actinobacteria	0319-7L14	0319-7L14	0319-7L14	0319-7L14	uncultured_bacterium	Actinobacteria	indianred2
	ASV_6015	39	60.2043	Bacteria	Bacteroidetes	Bacteroidia	Cytophagales	Hymenobacteraceae	Rufibacter	Rufibacter_roseus	Bacteroidetes	steelblue1
	ASV_750	39	142.948	Bacteria	Proteobacteria	Gammaproteobacteria	Betaproteobacteriales	Nitrosomonadaceae	MND1	uncultured_Rhodocyclaceae	Gammaproteobacteria	palegreen2
	ASV_1238	38	315.605	Bacteria	Bacteroidetes	Bacteroidia	Flavobacteriales	Flavobacteriaceae	unclassified_Flavobacteriaceae	unclassified_Flavobacteriaceae	Bacteroidetes	steelblue1
	ASV_5029	38	26.6261	Bacteria	Patescibacteria	Saccharimonadia	Saccharimonadales	Saccharimonadales	Saccharimonadales	unclassified_Saccharimonadales	Patescibacteria	lightgrey
	ASV_2728	38	45.8507	Bacteria	Patescibacteria	Saccharimonadia	Saccharimonadales	Saccharimonadales	Saccharimonadales	unclassified_Saccharimonadales	Patescibacteria	lightgrey
	ASV_3112	37	65.6312	Bacteria	Bacteroidetes	Bacteroidia	Chitinophagales	Chitinophagaceae	Flavisolibacter	unclassified_Flavisolibacter	Bacteroidetes	steelblue1
	ASV_36560	37	23.8777	Bacteria	Chloroflexi	TK10	TK10	TK10	TK10	uncultured_Chloroflexus	Chloroflexi	gold1
	ASV_3354	36	134.599	Bacteria	Bacteroidetes	Bacteroidia	Cytophagales	Hymenobacteraceae	Pontibacter	unclassified_Pontibacter	Bacteroidetes	steelblue1
	ASV_1299	36	214.49	Bacteria	Chloroflexi	Chloroflexia	Chloroflexales	Roseiflexaceae	uncultured	uncultured_Chloroflexi	Chloroflexi	gold1
	ASV_7929	35	37.9883	Bacteria	Actinobacteria	Actinobacteria	Streptosporangiales	Streptosporangiaceae	Streptosporangium	unclassified_Streptosporangium	Actinobacteria	indianred2
	ASV_1031	35	#N/A	Bacteria	Patescibacteria	Saccharimonadia	Saccharimonadales	Saccharimonadales	Saccharimonadales	unclassified_Saccharimonadales	Patescibacteria	lightgrey
	ASV_33386	35	191.198	Bacteria	Proteobacteria	Deltaproteobacteria	Myxococcales	bacteriap25	bacteriap25	unclassified_bacteriap25	Deltaproteobacteria	palegreen4
	ASV_2690	35	42.5765	Bacteria	Chloroflexi	Chloroflexia	Chloroflexales	unclassified_Chloroflexales	unclassified_Chloroflexales	unclassified_Chloroflexales	Chloroflexi	gold1
	ASV_4231	34	44.9265	Bacteria	Proteobacteria	Deltaproteobacteria	Myxococcales	unclassified_Myxococcales	unclassified_Myxococcales	unclassified_Myxococcales	Deltaproteobacteria	palegreen4
	ASV_1479	33	174.159	Bacteria	Chloroflexi	JG30-KF-CM66	JG30-KF-CM66	JG30-KF-CM66	JG30-KF-CM66	uncultured_bacterium	Chloroflexi	gold1
	ASV_1974	33	73.6033	Bacteria	Proteobacteria	Alphaproteobacteria	uncultured	uncultured	uncultured	uncultured_Acetobacteraceae	Alphaproteobacteria	palegreen1
	ASV_7842	33	32.9763	Bacteria	Actinobacteria	Actinobacteria	Micrococcales	unclassified_Micrococcales	unclassified_Micrococcales	unclassified_Micrococcales	Actinobacteria	indianred2
	ASV_37011	33	34.4993	Bacteria	Actinobacteria	Thermoleophilia	Solirubrobacterales	unclassified_Solirubrobacterales	unclassified_Solirubrobacterales	unclassified_Solirubrobacterales	Actinobacteria	indianred2
	ASV_3832	31	50.8813	Bacteria	Proteobacteria	Gammaproteobacteria	Betaproteobacteriales	unclassified_Betaproteobacteriales	unclassified_Betaproteobacteriales	unclassified_Betaproteobacteriales	Gammaproteobacteria	palegreen2
	ASV_7836	31	22.0859	Bacteria	Chloroflexi	Anaerolineae	SBR1031	A4b	A4b	unclassified_A4b	Chloroflexi	gold1
	ASV_19972	31	32.081	Bacteria	Actinobacteria	Actinobacteria	Micrococcales	Microbacteriaceae	unclassified_Microbacteriaceae	unclassified_Microbacteriaceae	Actinobacteria	indianred2
	ASV_860	30	353.277	Bacteria	Actinobacteria	Actinobacteria	Propionibacteriales	Nocardioidaceae	Nocardioides	unclassified_Nocardioides	Actinobacteria	indianred2
	ASV_1860	29	391.825	Bacteria	Actinobacteria	Actinobacteria	Propionibacteriales	Propionibacteriaceae	Microlunatus	uncultured_bacterium	Actinobacteria	indianred2
	ASV_2148	29	50.5227	Bacteria	Patescibacteria	Saccharimonadia	Saccharimonadales	Saccharimonadales	Saccharimonadales	unclassified_Saccharimonadales	Patescibacteria	lightgrey
	ASV_2359	29	62.7621	Bacteria	Patescibacteria	Saccharimonadia	Saccharimonadales	Saccharimonadales	Saccharimonadales	uncultured_bacterium	Patescibacteria	lightgrey
	ASV_3022	29	37.7815	Bacteria	Actinobacteria	Acidimicrobiia	unclassified_Acidimicrobiia	unclassified_Acidimicrobiia	unclassified_Acidimicrobiia	unclassified_Acidimicrobiia	Actinobacteria	indianred2
	ASV_4301	28	82.0647	Bacteria	Acidobacteria	Blastocatellia_(Subgroup_4)	Blastocatellales	Blastocatellaceae	Blastocatella	unclassified_Blastocatella	Acidobacteria	lightsalmon4
	ASV_9095	28	65.9455	Bacteria	Actinobacteria	Actinobacteria	Micrococcales	Microbacteriaceae	Agromyces	unclassified_Agromyces	Actinobacteria	indianred2
	ASV_6450	28	48.1381	Bacteria	Acidobacteria	Blastocatellia_(Subgroup_4)	Pyrinomonadales	Pyrinomonadaceae	RB41	uncultured_organism	Acidobacteria	lightsalmon4
	ASV_1945	28	54.115	Bacteria	Patescibacteria	Saccharimonadia	Saccharimonadales	Saccharimonadales	Saccharimonadales	unclassified_Saccharimonadales	Patescibacteria	lightgrey
	ASV_15246	27	95.2423	Bacteria	Actinobacteria	Actinobacteria	Kineosporiales	Kineosporiaceae	Quadrisphaera	unclassified_Quadrisphaera	Actinobacteria	indianred2
	ASV_1343	27	314.116	Bacteria	Chloroflexi	Anaerolineae	SBR1031	A4b	A4b	uncultured_bacterium	Chloroflexi	gold1
	ASV_786	27	127.638	Bacteria	Proteobacteria	Gammaproteobacteria	Steroidobacterales	Steroidobacteraceae	Steroidobacter	metagenome	Gammaproteobacteria	palegreen2
	ASV_3403	27	41.5372	Bacteria	Deinococcus-Thermus	Deinococci	Deinococcales	Trueperaceae	Truepera	uncultured_bacterium	Deinococcus-Thermus	lightgrey
	ASV_3422	26	102.633	Bacteria	Proteobacteria	Deltaproteobacteria	Myxococcales	Blfdi19	Blfdi19	unclassified_Blfdi19	Deltaproteobacteria	palegreen4
	ASV_1028	26	136.779	Bacteria	Chloroflexi	Anaerolineae	SBR1031	SBR1031	SBR1031	uncultured_soil	Chloroflexi	gold1
	ASV_2721	26	82.0728	Bacteria	Verrucomicrobia	Verrucomicrobiae	Verrucomicrobiales	Verrucomicrobiaceae	uncultured	uncultured_Verrucomicrobia	Verrucomicrobia	orchid3
	ASV_5079	26	29.5042	Bacteria	Actinobacteria	Actinobacteria	Propionibacteriales	Propionibacteriaceae	Luteococcus	uncultured_bacterium	Actinobacteria	indianred2
	ASV_12678	25	118.205	Bacteria	Proteobacteria	Alphaproteobacteria	Sphingomonadales	Sphingomonadaceae	unclassified_Sphingomonadaceae	unclassified_Sphingomonadaceae	Alphaproteobacteria	palegreen1
	ASV_1440	25	166.781	Bacteria	Chloroflexi	Anaerolineae	Ardenticatenales	uncultured	uncultured	unclassified_uncultured	Chloroflexi	gold1
	ASV_9872	25	55.7852	Bacteria	Bacteroidetes	Bacteroidia	Chitinophagales	Chitinophagaceae	Niastella	unclassified_Niastella	Bacteroidetes	steelblue1
	ASV_21670	25	38.2054	Bacteria	Actinobacteria	Thermoleophilia	Solirubrobacterales	Solirubrobacteraceae	unclassified_Solirubrobacteraceae	unclassified_Solirubrobacteraceae	Actinobacteria	indianred2
	ASV_1545	25	113.208	Bacteria	Actinobacteria	unclassified_Actinobacteria	unclassified_Actinobacteria	unclassified_Actinobacteria	unclassified_Actinobacteria	unclassified_Actinobacteria	Actinobacteria	indianred2
	ASV_681	24	465.031	Bacteria	Proteobacteria	Deltaproteobacteria	NB1-j	NB1-j	NB1-j	unclassified_NB1-j	Deltaproteobacteria	palegreen4
	ASV_1077	23	399.238	Bacteria	Actinobacteria	Actinobacteria	Propionibacteriales	Propionibacteriaceae	uncultured	uncultured_soil	Actinobacteria	indianred2
	ASV_17416	23	45.9095	Bacteria	Proteobacteria	Alphaproteobacteria	Rhizobiales	Rhizobiaceae	unclassified_Rhizobiaceae	unclassified_Rhizobiaceae	Alphaproteobacteria	palegreen1
	ASV_598	23	290.747	Bacteria	Proteobacteria	Alphaproteobacteria	Rhodobacterales	Rhodobacteraceae	Palleronia	Palleronia_marisminoris	Alphaproteobacteria	palegreen1
	ASV_15060	23	52.0526	Bacteria	Bacteroidetes	Bacteroidia	Cytophagales	Hymenobacteraceae	Pontibacter	unclassified_Pontibacter	Bacteroidetes	steelblue1
	ASV_4349	23	32.7767	Bacteria	Proteobacteria	Alphaproteobacteria	Acetobacterales	Acetobacteraceae	Craurococcus	uncultured_bacterium	Alphaproteobacteria	palegreen1
	ASV_37946	23	55.5207	Bacteria	Actinobacteria	Actinobacteria	Corynebacteriales	Mycobacteriaceae	Mycobacterium	unclassified_Mycobacterium	Actinobacteria	indianred2
	ASV_38199	23	62.5264	Bacteria	Actinobacteria	Thermoleophilia	Solirubrobacterales	Solirubrobacteraceae	Solirubrobacter	uncultured_bacterium	Actinobacteria	indianred2
	ASV_1268	22	103.043	Bacteria	Gemmatimonadetes	S0134_terrestrial_group	S0134_terrestrial_group	S0134_terrestrial_group	S0134_terrestrial_group	uncultured_Gemmatimonadetes	Gemmatimonadetes	peachpuff3
	ASV_3032	22	61.6512	Bacteria	Proteobacteria	Gammaproteobacteria	Betaproteobacteriales	Burkholderiaceae	unclassified_Burkholderiaceae	unclassified_Burkholderiaceae	Gammaproteobacteria	palegreen2
	ASV_3471	22	31.8726	Bacteria	Gemmatimonadetes	Gemmatimonadetes	Gemmatimonadales	Gemmatimonadaceae	Gemmatimonas	unclassified_Gemmatimonas	Gemmatimonadetes	peachpuff3
	ASV_37120	22	31.9381	Bacteria	Actinobacteria	Actinobacteria	Micromonosporales	Micromonosporaceae	unclassified_Micromonosporaceae	unclassified_Micromonosporaceae	Actinobacteria	indianred2
	ASV_37627	22	20.889	Bacteria	Actinobacteria	Thermoleophilia	Solirubrobacterales	67-14	67-14	unclassified_67-14	Actinobacteria	indianred2
	ASV_1495	21	131.251	Bacteria	Chloroflexi	Anaerolineae	SBR1031	A4b	A4b	uncultured_bacterium	Chloroflexi	gold1
	ASV_4335	21	46.6699	Bacteria	Gemmatimonadetes	S0134_terrestrial_group	S0134_terrestrial_group	S0134_terrestrial_group	S0134_terrestrial_group	uncultured_bacterium	Gemmatimonadetes	peachpuff3
	ASV_2202	21	85.3029	Bacteria	Actinobacteria	MB-A2-108	MB-A2-108	MB-A2-108	MB-A2-108	uncultured_bacterium	Actinobacteria	indianred2
	ASV_21493	21	24.7469	Bacteria	Gemmatimonadetes	Gemmatimonadetes	Gemmatimonadales	Gemmatimonadaceae	uncultured	unclassified_uncultured	Gemmatimonadetes	peachpuff3
	ASV_1389	20	165.768	Bacteria	Chloroflexi	Anaerolineae	RBG-13-54-9	RBG-13-54-9	RBG-13-54-9	uncultured_sludge	Chloroflexi	gold1
	ASV_1508	20	79.7631	Bacteria	Verrucomicrobia	Verrucomicrobiae	Pedosphaerales	Pedosphaeraceae	Pedosphaeraceae	unclassified_Pedosphaeraceae	Verrucomicrobia	orchid3
	ASV_5119	20	60.7805	Bacteria	Verrucomicrobia	Verrucomicrobiae	Pedosphaerales	Pedosphaeraceae	Pedosphaeraceae	unclassified_Pedosphaeraceae	Verrucomicrobia	orchid3
	ASV_4601	20	28.5121	Bacteria	Verrucomicrobia	Verrucomicrobiae	Chthoniobacterales	Chthoniobacteraceae	Chthoniobacter	uncultured_bacterium	Verrucomicrobia	orchid3
	ASV_848	19	435.75	Bacteria	unclassified_Bacteria	unclassified_Bacteria	unclassified_Bacteria	unclassified_Bacteria	unclassified_Bacteria	unclassified_Bacteria	unclassified_Bacteria	lightgrey
	ASV_707	19	188.912	Bacteria	Chloroflexi	Anaerolineae	SBR1031	SBR1031	SBR1031	uncultured_bacterium	Chloroflexi	gold1
	ASV_1850	19	88.1399	Bacteria	Firmicutes	Bacilli	Bacillales	Bacillaceae	Sinobaca	Sinobaca_beijingensis	Firmicutes	tan1
	ASV_33605	19	53.8803	Bacteria	Actinobacteria	Thermoleophilia	Solirubrobacterales	Solirubrobacteraceae	Solirubrobacter	uncultured_bacterium	Actinobacteria	indianred2
	ASV_9382	19	40.4186	Bacteria	Bacteroidetes	Bacteroidia	Chitinophagales	Chitinophagaceae	unclassified_Chitinophagaceae	unclassified_Chitinophagaceae	Bacteroidetes	steelblue1
	ASV_34223	19	56.8231	Bacteria	Actinobacteria	Actinobacteria	Micromonosporales	Micromonosporaceae	unclassified_Micromonosporaceae	unclassified_Micromonosporaceae	Actinobacteria	indianred2
	ASV_34314	19	75.3203	Bacteria	Actinobacteria	Acidimicrobiia	Microtrichales	Iamiaceae	Iamia	unclassified_Iamia	Actinobacteria	indianred2
	ASV_37621	19	21.0594	Bacteria	Chloroflexi	JG30-KF-CM66	JG30-KF-CM66	JG30-KF-CM66	JG30-KF-CM66	metagenome	Chloroflexi	gold1
	ASV_1163	17	215.143	Bacteria	Proteobacteria	Deltaproteobacteria	Myxococcales	bacteriap25	bacteriap25	metagenome	Deltaproteobacteria	palegreen4
	ASV_620	16	1623.67	Bacteria	Actinobacteria	Thermoleophilia	Solirubrobacterales	67-14	67-14	unclassified_67-14	Actinobacteria	indianred2
	ASV_3333	16	40.8476	Bacteria	Chloroflexi	Anaerolineae	SBR1031	SBR1031	SBR1031	unclassified_SBR1031	Chloroflexi	gold1
	ASV_607	15	1008.88	Bacteria	Firmicutes	Bacilli	Bacillales	Bacillaceae	Bacillus	unclassified_Bacillus	Firmicutes	tan1
	ASV_468	15	336.372	Bacteria	Acidobacteria	Blastocatellia_(Subgroup_4)	Pyrinomonadales	Pyrinomonadaceae	RB41	uncultured_Acidobacteriaceae	Acidobacteria	lightsalmon4
	ASV_2180	15	171.912	Bacteria	Chloroflexi	Chloroflexia	Kallotenuales	AKIW781	AKIW781	uncultured_Kouleothrix	Chloroflexi	gold1
	ASV_2318	15	169.742	Bacteria	Actinobacteria	Acidimicrobiia	unclassified_Acidimicrobiia	unclassified_Acidimicrobiia	unclassified_Acidimicrobiia	unclassified_Acidimicrobiia	Actinobacteria	indianred2
	ASV_5053	14	58.9682	Bacteria	Chloroflexi	Anaerolineae	SBR1031	SBR1031	SBR1031	uncultured_soil	Chloroflexi	gold1
	ASV_3154	14	73.4578	Bacteria	Bacteroidetes	Bacteroidia	Chitinophagales	uncultured	uncultured	metagenome	Bacteroidetes	steelblue1
	ASV_1001	14	151.418	Bacteria	Actinobacteria	Thermoleophilia	uncultured	uncultured	uncultured	uncultured_bacterium	Actinobacteria	indianred2
	ASV_456	14	190.759	Bacteria	Acidobacteria	Thermoanaerobaculia	Thermoanaerobaculales	Thermoanaerobaculaceae	Subgroup_10	unclassified_Subgroup_10	Acidobacteria	lightsalmon4
	ASV_1050	13	407.255	Bacteria	Actinobacteria	Acidimicrobiia	uncultured	uncultured	uncultured	unclassified_uncultured	Actinobacteria	indianred2
	ASV_524	13	481.09	Bacteria	Actinobacteria	MB-A2-108	MB-A2-108	MB-A2-108	MB-A2-108	uncultured_bacterium	Actinobacteria	indianred2
	ASV_2345	13	49.09	Bacteria	Proteobacteria	Gammaproteobacteria	Steroidobacterales	Steroidobacteraceae	uncultured	metagenome	Gammaproteobacteria	palegreen2
	ASV_2474	13	89.436	Bacteria	Actinobacteria	0319-7L14	0319-7L14	0319-7L14	0319-7L14	uncultured_bacterium	Actinobacteria	indianred2
	ASV_2069	13	142.948	Bacteria	Bacteroidetes	Bacteroidia	Chitinophagales	Chitinophagaceae	Flavitalea	unclassified_Flavitalea	Bacteroidetes	steelblue1
	ASV_369	12	743.432	Bacteria	Actinobacteria	0319-7L14	0319-7L14	0319-7L14	0319-7L14	uncultured_bacterium	Actinobacteria	indianred2
	ASV_3368	12	50.9768	Bacteria	Chloroflexi	JG30-KF-CM66	JG30-KF-CM66	JG30-KF-CM66	JG30-KF-CM66	unclassified_JG30-KF-CM66	Chloroflexi	gold1
	ASV_3297	9	101.644	Bacteria	Chloroflexi	Chloroflexia	Chloroflexales	Chloroflexaceae	FFCH7168	uncultured_bacterium	Chloroflexi	gold1
	ASV_2516	9	96.5092	Bacteria	Acidobacteria	Holophagae	Subgroup_7	Subgroup_7	Subgroup_7	unclassified_Subgroup_7	Acidobacteria	lightsalmon4
	ASV_2495	9	55.7784	Bacteria	Chloroflexi	unclassified_Chloroflexi	unclassified_Chloroflexi	unclassified_Chloroflexi	unclassified_Chloroflexi	unclassified_Chloroflexi	Chloroflexi	gold1
	ASV_34782	9	34.6215	Bacteria	Chloroflexi	KD4-96	KD4-96	KD4-96	KD4-96	unclassified_KD4-96	Chloroflexi	gold1
	ASV_1556	8	239.365	Bacteria	Actinobacteria	Nitriliruptoria	Euzebyales	Euzebyaceae	uncultured	unclassified_uncultured	Actinobacteria	indianred2
	ASV_5063	8	57.7838	Bacteria	Acidobacteria	Subgroup_6	Subgroup_6	Subgroup_6	Subgroup_6	unclassified_Subgroup_6	Acidobacteria	lightsalmon4
	ASV_32509	8	64.7356	Bacteria	Actinobacteria	Actinobacteria	Kineosporiales	Kineosporiaceae	Quadrisphaera	unclassified_Quadrisphaera	Actinobacteria	indianred2
	ASV_347	7	1700.16	Bacteria	Actinobacteria	Thermoleophilia	Gaiellales	unclassified_Gaiellales	unclassified_Gaiellales	unclassified_Gaiellales	Actinobacteria	indianred2
	ASV_1076	7	218.922	Bacteria	Chloroflexi	Anaerolineae	SBR1031	A4b	A4b	uncultured_bacterium	Chloroflexi	gold1
	ASV_10922	7	63.9473	Bacteria	Chloroflexi	Anaerolineae	SBR1031	A4b	A4b	uncultured_bacterium	Chloroflexi	gold1
	ASV_35602	7	63.8232	Bacteria	Actinobacteria	Actinobacteria	Micrococcales	Micrococcaceae	unclassified_Micrococcaceae	unclassified_Micrococcaceae	Actinobacteria	indianred2
	ASV_2806	6	39.0643	Bacteria	Actinobacteria	Actinobacteria	Bifidobacteriales	Bifidobacteriaceae	Bifidobacterium	unclassified_Bifidobacterium	Actinobacteria	indianred2
	ASV_4053	6	47.7782	Bacteria	Bacteroidetes	Bacteroidia	Flavobacteriales	Crocinitomicaceae	Crocinitomix	metagenome	Bacteroidetes	steelblue1
	ASV_1609	6	142.029	Bacteria	Acidobacteria	Thermoanaerobaculia	Thermoanaerobaculales	Thermoanaerobaculaceae	Subgroup_10	unclassified_Subgroup_10	Acidobacteria	lightsalmon4
	ASV_1420	6	322.104	Bacteria	Proteobacteria	Gammaproteobacteria	Enterobacteriales	Enterobacteriaceae	Escherichia-Shigella	unclassified_Escherichia-Shigella	Gammaproteobacteria	palegreen2
	ASV_1245	5	122.865	Bacteria	Chloroflexi	Anaerolineae	SBR1031	A4b	A4b	uncultured_sludge	Chloroflexi	gold1
	ASV_2637	5	71.2355	Bacteria	Chloroflexi	Anaerolineae	SBR1031	SBR1031	SBR1031	uncultured_bacterium	Chloroflexi	gold1
	ASV_5919	4	59.5978	Bacteria	Planctomycetes	Phycisphaerae	Phycisphaerales	Phycisphaeraceae	I-8	uncultured_bacterium	Planctomycetes	lightgrey
	ASV_3836	2	48.152	Bacteria	Proteobacteria	Alphaproteobacteria	Reyranellales	Reyranellaceae	uncultured	unclassified_uncultured	Alphaproteobacteria	palegreen1

## Sheet: rhizo_16s
keystone	psASVs	abundance	degree	Kingdom	Phylum	Class	Order	Family	Genus	Species	labels	cols
*	ASV_7324	56.6258	137	Bacteria	Actinobacteria	Actinobacteria	Kineosporiales	Kineosporiaceae	Quadrisphaera	unclassified_Quadrisphaera	Actinobacteria	indianred2
*	ASV_12670	53.3364	135	Bacteria	Actinobacteria	Actinobacteria	unclassified_Actinobacteria	unclassified_Actinobacteria	unclassified_Actinobacteria	unclassified_Actinobacteria	Actinobacteria	indianred2
*	ASV_1850	136.865	124	Bacteria	Firmicutes	Bacilli	Bacillales	Bacillaceae	Sinobaca	Sinobaca_beijingensis	Firmicutes	tan1
*	ASV_4217	42.6819	119	Bacteria	Gemmatimonadetes	Longimicrobia	Longimicrobiales	Longimicrobiaceae	Longimicrobiaceae	uncultured_bacterium	Gemmatimonadetes	peachpuff3
*	ASV_5670	530.041	119	Bacteria	Firmicutes	Bacilli	Bacillales	Planococcaceae	unclassified_Planococcaceae	unclassified_Planococcaceae	Firmicutes	tan1
*	ASV_3097	38.1942	117	Bacteria	Bacteroidetes	Bacteroidia	Cytophagales	Cyclobacteriaceae	Cesiribacter	uncultured_bacterium	Bacteroidetes	steelblue1
*	ASV_2439	1843.82	111	Bacteria	Actinobacteria	Actinobacteria	Kineosporiales	Kineosporiaceae	unclassified_Kineosporiaceae	unclassified_Kineosporiaceae	Actinobacteria	indianred2
*	ASV_977	182.016	106	Bacteria	Actinobacteria	Actinobacteria	Micrococcales	Intrasporangiaceae	unclassified_Intrasporangiaceae	unclassified_Intrasporangiaceae	Actinobacteria	indianred2
*	ASV_12861	79.7717	106	Bacteria	Firmicutes	Bacilli	Bacillales	Planococcaceae	Planococcus	unclassified_Planococcus	Firmicutes	tan1
*	ASV_9369	126.206	102	Bacteria	Actinobacteria	Actinobacteria	Kineosporiales	Kineosporiaceae	Quadrisphaera	uncultured_actinobacterium	Actinobacteria	indianred2
*	ASV_13195	42.2362	101	Bacteria	Actinobacteria	Actinobacteria	Micrococcales	Micrococcaceae	Kocuria	unclassified_Kocuria	Actinobacteria	indianred2
*	ASV_397	6687.44	99	Bacteria	Actinobacteria	Actinobacteria	Micrococcales	Cellulomonadaceae	Cellulomonas	unclassified_Cellulomonas	Actinobacteria	indianred2
*	ASV_12616	196.436	99	Bacteria	Firmicutes	Bacilli	Bacillales	Planococcaceae	Planococcus	unclassified_Planococcus	Firmicutes	tan1
*	ASV_1428	95.0753	98	Bacteria	Actinobacteria	Actinobacteria	Micrococcales	Micrococcaceae	Arthrobacter	Arthrobacter_pigmenti	Actinobacteria	indianred2
*	ASV_12608	34.2209	98	Bacteria	Firmicutes	Bacilli	Bacillales	Planococcaceae	unclassified_Planococcaceae	unclassified_Planococcaceae	Firmicutes	tan1
*	ASV_606	1025.49	97	Bacteria	Actinobacteria	Actinobacteria	Frankiales	uncultured	uncultured	unclassified_uncultured	Actinobacteria	indianred2
*	ASV_672	569.607	97	Bacteria	Actinobacteria	Acidimicrobiia	Microtrichales	Microtrichaceae	uncultured	uncultured_Actinomycetales	Actinobacteria	indianred2
*	ASV_7617	180.481	97	Bacteria	Actinobacteria	Actinobacteria	Kineosporiales	Kineosporiaceae	Quadrisphaera	unclassified_Quadrisphaera	Actinobacteria	indianred2
*	ASV_10838	43.1905	96	Bacteria	Actinobacteria	Nitriliruptoria	Euzebyales	Euzebyaceae	uncultured	unclassified_uncultured	Actinobacteria	indianred2
*	ASV_512	1717.78	95	Bacteria	Actinobacteria	Actinobacteria	Frankiales	Geodermatophilaceae	Blastococcus	unclassified_Blastococcus	Actinobacteria	indianred2
*	ASV_930	546.022	93	Bacteria	Bacteroidetes	Bacteroidia	Cytophagales	Hymenobacteraceae	Pontibacter	unclassified_Pontibacter	Bacteroidetes	steelblue1
*	ASV_7316	199.785	93	Bacteria	Actinobacteria	Actinobacteria	Micrococcales	unclassified_Micrococcales	unclassified_Micrococcales	unclassified_Micrococcales	Actinobacteria	indianred2
	ASV_13589	430.808	92	Bacteria	Actinobacteria	Actinobacteria	Micrococcales	Micrococcaceae	Kocuria	unclassified_Kocuria	Actinobacteria	indianred2
	ASV_7576	340.527	92	Bacteria	Actinobacteria	Actinobacteria	Frankiales	Geodermatophilaceae	Geodermatophilus	unclassified_Geodermatophilus	Actinobacteria	indianred2
	ASV_10819	133.356	92	Bacteria	Actinobacteria	Actinobacteria	Frankiales	Geodermatophilaceae	Blastococcus	unclassified_Blastococcus	Actinobacteria	indianred2
	ASV_12992	112.09	92	Bacteria	Actinobacteria	Actinobacteria	Micrococcales	Micrococcaceae	unclassified_Micrococcaceae	unclassified_Micrococcaceae	Actinobacteria	indianred2
	ASV_7704	130.625	92	Bacteria	Actinobacteria	Actinobacteria	Micrococcales	unclassified_Micrococcales	unclassified_Micrococcales	unclassified_Micrococcales	Actinobacteria	indianred2
	ASV_528	583.457	91	Bacteria	Proteobacteria	Alphaproteobacteria	Rhodobacterales	Rhodobacteraceae	unclassified_Rhodobacteraceae	unclassified_Rhodobacteraceae	Alphaproteobacteria	palegreen1
	ASV_8984	63.6709	91	Bacteria	Actinobacteria	Actinobacteria	Frankiales	Geodermatophilaceae	Geodermatophilus	unclassified_Geodermatophilus	Actinobacteria	indianred2
	ASV_6029	31.6391	91	Bacteria	Gemmatimonadetes	Longimicrobia	Longimicrobiales	Longimicrobiaceae	Longimicrobiaceae	unclassified_Longimicrobiaceae	Gemmatimonadetes	peachpuff3
	ASV_1612	89.9348	91	Bacteria	Patescibacteria	Saccharimonadia	Saccharimonadales	Saccharimonadaceae	Saccharimonadaceae	unclassified_Saccharimonadaceae	Patescibacteria	lightgrey
	ASV_7340	121.348	90	Bacteria	Actinobacteria	Actinobacteria	Micrococcales	Micrococcaceae	unclassified_Micrococcaceae	unclassified_Micrococcaceae	Actinobacteria	indianred2
	ASV_1071	829.699	89	Bacteria	Actinobacteria	Actinobacteria	Micrococcales	Intrasporangiaceae	Aquipuribacter	uncultured_bacterium	Actinobacteria	indianred2
	ASV_3268	113.977	89	Bacteria	Gemmatimonadetes	Longimicrobia	Longimicrobiales	Longimicrobiaceae	Longimicrobiaceae	uncultured_bacterium	Gemmatimonadetes	peachpuff3
	ASV_1381	144.636	88	Bacteria	Actinobacteria	Actinobacteria	Kineosporiales	Kineosporiaceae	Kineococcus	unclassified_Kineococcus	Actinobacteria	indianred2
	ASV_1251	1224.39	88	Bacteria	Actinobacteria	Actinobacteria	Kineosporiales	Kineosporiaceae	unclassified_Kineosporiaceae	unclassified_Kineosporiaceae	Actinobacteria	indianred2
	ASV_13166	96.6866	87	Bacteria	Actinobacteria	Actinobacteria	Micrococcales	unclassified_Micrococcales	unclassified_Micrococcales	unclassified_Micrococcales	Actinobacteria	indianred2
	ASV_25	88181.2	86	Bacteria	Actinobacteria	Actinobacteria	Micrococcales	Micrococcaceae	Arthrobacter	unclassified_Arthrobacter	Actinobacteria	indianred2
	ASV_7909	135.981	86	Bacteria	Actinobacteria	Actinobacteria	Micrococcales	Micrococcaceae	unclassified_Micrococcaceae	unclassified_Micrococcaceae	Actinobacteria	indianred2
	ASV_13448	1240.74	85	Bacteria	Firmicutes	Bacilli	Bacillales	Planococcaceae	Planococcus	unclassified_Planococcus	Firmicutes	tan1
	ASV_523	328.854	84	Bacteria	Chloroflexi	Chloroflexia	Thermomicrobiales	JG30-KF-CM45	JG30-KF-CM45	uncultured_bacterium	Chloroflexi	gold1
	ASV_599	221.196	83	Bacteria	Bacteroidetes	Bacteroidia	Cytophagales	Cyclobacteriaceae	Tunicatimonas	uncultured_bacterium	Bacteroidetes	steelblue1
	ASV_7899	143.684	83	Bacteria	Actinobacteria	Actinobacteria	Frankiales	Geodermatophilaceae	unclassified_Geodermatophilaceae	unclassified_Geodermatophilaceae	Actinobacteria	indianred2
	ASV_4216	34.7099	83	Bacteria	Firmicutes	Clostridia	Clostridiales	Lachnospiraceae	unclassified_Lachnospiraceae	unclassified_Lachnospiraceae	Firmicutes	tan1
	ASV_12966	225.44	83	Bacteria	Firmicutes	Bacilli	Bacillales	Planococcaceae	unclassified_Planococcaceae	unclassified_Planococcaceae	Firmicutes	tan1
	ASV_7691	1835.27	82	Bacteria	Actinobacteria	Actinobacteria	Micrococcales	Micrococcaceae	unclassified_Micrococcaceae	unclassified_Micrococcaceae	Actinobacteria	indianred2
	ASV_1072	350.82	82	Bacteria	Actinobacteria	Actinobacteria	unclassified_Actinobacteria	unclassified_Actinobacteria	unclassified_Actinobacteria	unclassified_Actinobacteria	Actinobacteria	indianred2
	ASV_6260	158.186	82	Bacteria	Actinobacteria	Actinobacteria	Frankiales	Geodermatophilaceae	Geodermatophilus	Geodermatophilus_sabuli	Actinobacteria	indianred2
	ASV_13883	100.988	81	Bacteria	Firmicutes	Bacilli	Bacillales	Planococcaceae	unclassified_Planococcaceae	unclassified_Planococcaceae	Firmicutes	tan1
	ASV_13483	191.796	81	Bacteria	Firmicutes	Bacilli	Bacillales	Planococcaceae	unclassified_Planococcaceae	unclassified_Planococcaceae	Firmicutes	tan1
	ASV_480	714.939	80	Bacteria	Proteobacteria	Alphaproteobacteria	Rhodobacterales	Rhodobacteraceae	Rubellimicrobium	unclassified_Rubellimicrobium	Alphaproteobacteria	palegreen1
	ASV_1607	34.9702	80	Bacteria	Proteobacteria	Alphaproteobacteria	Sphingomonadales	Sphingomonadaceae	Sphingomonas	unclassified_Sphingomonas	Alphaproteobacteria	palegreen1
	ASV_527	1052.26	79	Bacteria	Proteobacteria	Alphaproteobacteria	Rhodobacterales	Rhodobacteraceae	Rubellimicrobium	uncultured_bacterium	Alphaproteobacteria	palegreen1
	ASV_7320	610.998	79	Bacteria	Actinobacteria	Actinobacteria	Micrococcales	unclassified_Micrococcales	unclassified_Micrococcales	unclassified_Micrococcales	Actinobacteria	indianred2
	ASV_7189	77.9395	78	Bacteria	Actinobacteria	Actinobacteria	Kineosporiales	Kineosporiaceae	unclassified_Kineosporiaceae	unclassified_Kineosporiaceae	Actinobacteria	indianred2
	ASV_1606	120.521	76	Bacteria	Actinobacteria	Acidimicrobiia	unclassified_Acidimicrobiia	unclassified_Acidimicrobiia	unclassified_Acidimicrobiia	unclassified_Acidimicrobiia	Actinobacteria	indianred2
	ASV_256	806.228	75	Bacteria	Actinobacteria	Actinobacteria	Pseudonocardiales	Pseudonocardiaceae	Actinomycetospora	unclassified_Actinomycetospora	Actinobacteria	indianred2
	ASV_555	239.529	74	Bacteria	Proteobacteria	Deltaproteobacteria	Myxococcales	BIrii41	BIrii41	uncultured_proteobacterium	Deltaproteobacteria	palegreen4
	ASV_7779	285.627	73	Bacteria	Actinobacteria	Actinobacteria	Micrococcales	Microbacteriaceae	unclassified_Microbacteriaceae	unclassified_Microbacteriaceae	Actinobacteria	indianred2
	ASV_9731	67.1256	73	Bacteria	Actinobacteria	Actinobacteria	Micrococcales	Micrococcaceae	unclassified_Micrococcaceae	unclassified_Micrococcaceae	Actinobacteria	indianred2
	ASV_4595	1216.71	72	Bacteria	Actinobacteria	Actinobacteria	Micrococcales	Cellulomonadaceae	unclassified_Cellulomonadaceae	unclassified_Cellulomonadaceae	Actinobacteria	indianred2
	ASV_728	354.714	72	Bacteria	Proteobacteria	Deltaproteobacteria	Myxococcales	unclassified_Myxococcales	unclassified_Myxococcales	unclassified_Myxococcales	Deltaproteobacteria	palegreen4
	ASV_5493	120.487	72	Bacteria	Firmicutes	Bacilli	Bacillales	Planococcaceae	unclassified_Planococcaceae	unclassified_Planococcaceae	Firmicutes	tan1
	ASV_1944	66.6344	71	Bacteria	Actinobacteria	Acidimicrobiia	Microtrichales	Ilumatobacteraceae	uncultured	uncultured_organism	Actinobacteria	indianred2
	ASV_1544	235.997	71	Bacteria	Actinobacteria	Actinobacteria	Kineosporiales	Kineosporiaceae	Kineococcus	unclassified_Kineococcus	Actinobacteria	indianred2
	ASV_9723	82.3385	71	Bacteria	Actinobacteria	Actinobacteria	Micrococcales	Micrococcaceae	Arthrobacter	unclassified_Arthrobacter	Actinobacteria	indianred2
	ASV_7176	234.582	71	Bacteria	Firmicutes	Bacilli	Bacillales	Planococcaceae	unclassified_Planococcaceae	unclassified_Planococcaceae	Firmicutes	tan1
	ASV_3112	33.1994	70	Bacteria	Bacteroidetes	Bacteroidia	Chitinophagales	Chitinophagaceae	Flavisolibacter	unclassified_Flavisolibacter	Bacteroidetes	steelblue1
	ASV_1438	483.916	70	Bacteria	Actinobacteria	Actinobacteria	Frankiales	Geodermatophilaceae	unclassified_Geodermatophilaceae	unclassified_Geodermatophilaceae	Actinobacteria	indianred2
	ASV_4039	745.013	69	Bacteria	Actinobacteria	Actinobacteria	Micrococcales	unclassified_Micrococcales	unclassified_Micrococcales	unclassified_Micrococcales	Actinobacteria	indianred2
	ASV_520	462.195	68	Bacteria	Proteobacteria	Deltaproteobacteria	Myxococcales	P3OB-42	P3OB-42	unclassified_P3OB-42	Deltaproteobacteria	palegreen4
	ASV_1489	91.2797	68	Bacteria	Proteobacteria	Alphaproteobacteria	Rhizobiales	Beijerinckiaceae	unclassified_Beijerinckiaceae	unclassified_Beijerinckiaceae	Alphaproteobacteria	palegreen1
	ASV_15027	158.084	68	Bacteria	Actinobacteria	Actinobacteria	Micrococcales	unclassified_Micrococcales	unclassified_Micrococcales	unclassified_Micrococcales	Actinobacteria	indianred2
	ASV_14176	43.5494	68	Bacteria	Actinobacteria	Actinobacteria	Micrococcales	Micrococcaceae	unclassified_Micrococcaceae	unclassified_Micrococcaceae	Actinobacteria	indianred2
	ASV_2333	344.635	67	Bacteria	Actinobacteria	Actinobacteria	Micrococcales	Bogoriellaceae	Georgenia	unclassified_Georgenia	Actinobacteria	indianred2
	ASV_13516	39.8155	67	Bacteria	Firmicutes	Bacilli	Bacillales	Paenibacillaceae	Paenibacillus	uncultured_Firmicutes	Firmicutes	tan1
	ASV_214	3960.42	66	Bacteria	Actinobacteria	Actinobacteria	Frankiales	uncultured	uncultured	unclassified_uncultured	Actinobacteria	indianred2
	ASV_12718	319.396	66	Bacteria	Firmicutes	Bacilli	Bacillales	Planococcaceae	unclassified_Planococcaceae	unclassified_Planococcaceae	Firmicutes	tan1
	ASV_7701	54.5396	66	Bacteria	Firmicutes	Bacilli	Bacillales	Bacillaceae	Bacillus	unclassified_Bacillus	Firmicutes	tan1
	ASV_2437	50.038	65	Bacteria	Proteobacteria	Alphaproteobacteria	Elsterales	uncultured	uncultured	unclassified_uncultured	Alphaproteobacteria	palegreen1
	ASV_7315	265.684	65	Bacteria	Firmicutes	Bacilli	Bacillales	Planococcaceae	unclassified_Planococcaceae	unclassified_Planococcaceae	Firmicutes	tan1
	ASV_12766	138.843	65	Bacteria	Firmicutes	Bacilli	Bacillales	Planococcaceae	unclassified_Planococcaceae	unclassified_Planococcaceae	Firmicutes	tan1
	ASV_12799	62.341	64	Bacteria	Actinobacteria	Actinobacteria	Micrococcales	Microbacteriaceae	unclassified_Microbacteriaceae	unclassified_Microbacteriaceae	Actinobacteria	indianred2
	ASV_13865	95.0283	64	Bacteria	Actinobacteria	Actinobacteria	Frankiales	Geodermatophilaceae	unclassified_Geodermatophilaceae	unclassified_Geodermatophilaceae	Actinobacteria	indianred2
	ASV_13946	192.107	64	Bacteria	Firmicutes	Bacilli	Bacillales	Planococcaceae	unclassified_Planococcaceae	unclassified_Planococcaceae	Firmicutes	tan1
	ASV_8010	50.9903	64	Bacteria	Actinobacteria	Actinobacteria	Pseudonocardiales	Pseudonocardiaceae	Lechevalieria	unclassified_Lechevalieria	Actinobacteria	indianred2
	ASV_210	5464.91	63	Bacteria	Actinobacteria	Actinobacteria	Frankiales	Geodermatophilaceae	Blastococcus	unclassified_Blastococcus	Actinobacteria	indianred2
	ASV_861	345.913	63	Bacteria	Actinobacteria	Actinobacteria	Propionibacteriales	Nocardioidaceae	Nocardioides	unclassified_Nocardioides	Actinobacteria	indianred2
	ASV_661	225.604	63	Bacteria	Proteobacteria	Gammaproteobacteria	Oceanospirillales	Pseudohongiellaceae	BIyi10	uncultured_soil	Gammaproteobacteria	palegreen2
	ASV_7256	417.911	63	Bacteria	Firmicutes	Bacilli	Bacillales	Planococcaceae	unclassified_Planococcaceae	unclassified_Planococcaceae	Firmicutes	tan1
	ASV_290	2137.57	61	Bacteria	Proteobacteria	Alphaproteobacteria	Reyranellales	Reyranellaceae	Reyranella	unclassified_Reyranella	Alphaproteobacteria	palegreen1
	ASV_8317	45.9689	61	Bacteria	Firmicutes	Bacilli	Bacillales	Bacillaceae	Bacillus	unclassified_Bacillus	Firmicutes	tan1
	ASV_7263	297.791	61	Bacteria	Actinobacteria	Actinobacteria	Micrococcales	Micrococcaceae	unclassified_Micrococcaceae	unclassified_Micrococcaceae	Actinobacteria	indianred2
	ASV_1744	98.8975	61	Bacteria	Acidobacteria	Subgroup_6	Subgroup_6	Subgroup_6	Subgroup_6	unclassified_Subgroup_6	Acidobacteria	lightsalmon4
	ASV_1431	33.8834	61	Bacteria	Proteobacteria	Alphaproteobacteria	Rhizobiales	unclassified_Rhizobiales	unclassified_Rhizobiales	unclassified_Rhizobiales	Alphaproteobacteria	palegreen1
	ASV_394	438.044	60	Bacteria	Bacteroidetes	Bacteroidia	Chitinophagales	Chitinophagaceae	Niastella	uncultured_bacterium	Bacteroidetes	steelblue1
	ASV_1238	162.22	60	Bacteria	Bacteroidetes	Bacteroidia	Flavobacteriales	Flavobacteriaceae	unclassified_Flavobacteriaceae	unclassified_Flavobacteriaceae	Bacteroidetes	steelblue1
	ASV_1697	111.892	60	Bacteria	Bacteroidetes	Bacteroidia	Cytophagales	Hymenobacteraceae	Pontibacter	unclassified_Pontibacter	Bacteroidetes	steelblue1
	ASV_239	144.772	59	Bacteria	Actinobacteria	Nitriliruptoria	Nitriliruptorales	Nitriliruptoraceae	Nitriliruptoraceae	uncultured_bacterium	Actinobacteria	indianred2
	ASV_272	869.673	58	Bacteria	Proteobacteria	Gammaproteobacteria	Gammaproteobacteria_Incertae_Sedis	Unknown_Family	Acidibacter	unclassified_Acidibacter	Gammaproteobacteria	palegreen2
	ASV_2481	83.6237	58	Bacteria	Proteobacteria	Alphaproteobacteria	Azospirillales	Azospirillaceae	Azospirillaceae	Rhodocista_sp.	Alphaproteobacteria	palegreen1
	ASV_7555	457.151	57	Bacteria	Firmicutes	Bacilli	Bacillales	Planococcaceae	unclassified_Planococcaceae	unclassified_Planococcaceae	Firmicutes	tan1
	ASV_2064	112.732	56	Bacteria	Proteobacteria	Alphaproteobacteria	Elsterales	uncultured	uncultured	unclassified_uncultured	Alphaproteobacteria	palegreen1
	ASV_15	161587	55	Bacteria	Firmicutes	Bacilli	Bacillales	Planococcaceae	unclassified_Planococcaceae	unclassified_Planococcaceae	Firmicutes	tan1
	ASV_615	525.699	55	Bacteria	Actinobacteria	Acidimicrobiia	unclassified_Acidimicrobiia	unclassified_Acidimicrobiia	unclassified_Acidimicrobiia	unclassified_Acidimicrobiia	Actinobacteria	indianred2
	ASV_13261	62.3876	55	Bacteria	Firmicutes	Bacilli	Bacillales	Bacillaceae	Bacillus	unclassified_Bacillus	Firmicutes	tan1
	ASV_2158	129.805	54	Bacteria	Acidobacteria	Subgroup_6	Subgroup_6	Subgroup_6	Subgroup_6	unclassified_Subgroup_6	Acidobacteria	lightsalmon4
	ASV_13867	538.706	53	Bacteria	Actinobacteria	Actinobacteria	Micrococcales	Micrococcaceae	Kocuria	unclassified_Kocuria	Actinobacteria	indianred2
	ASV_859	423.535	53	Bacteria	Proteobacteria	Deltaproteobacteria	Myxococcales	Haliangiaceae	Haliangium	Kofleria_flava	Deltaproteobacteria	palegreen4
	ASV_8292	108.668	53	Bacteria	Actinobacteria	Actinobacteria	Propionibacteriales	Nocardioidaceae	Nocardioides	unclassified_Nocardioides	Actinobacteria	indianred2
	ASV_7290	93.8305	53	Bacteria	Actinobacteria	Actinobacteria	Propionibacteriales	Nocardioidaceae	Nocardioides	unclassified_Nocardioides	Actinobacteria	indianred2
	ASV_7300	4931.37	52	Bacteria	Firmicutes	Bacilli	Bacillales	Planococcaceae	unclassified_Planococcaceae	unclassified_Planococcaceae	Firmicutes	tan1
	ASV_7269	258.788	52	Bacteria	Actinobacteria	Actinobacteria	Micrococcales	Micrococcaceae	unclassified_Micrococcaceae	unclassified_Micrococcaceae	Actinobacteria	indianred2
	ASV_870	258.891	52	Bacteria	Bacteroidetes	Bacteroidia	Cytophagales	Spirosomaceae	Rhabdobacter	Telluribacter_humicola	Bacteroidetes	steelblue1
	ASV_1674	820.009	51	Bacteria	Actinobacteria	Actinobacteria	Micrococcales	Micrococcaceae	Arthrobacter	unclassified_Arthrobacter	Actinobacteria	indianred2
	ASV_969	449.878	51	Bacteria	Proteobacteria	Alphaproteobacteria	Reyranellales	Reyranellaceae	uncultured	uncultured_Rhodospirillales	Alphaproteobacteria	palegreen1
	ASV_5564	94.3801	51	Bacteria	Actinobacteria	Actinobacteria	Pseudonocardiales	Pseudonocardiaceae	Actinokineospora	unclassified_Actinokineospora	Actinobacteria	indianred2
	ASV_826	624.695	50	Bacteria	Actinobacteria	Acidimicrobiia	uncultured	uncultured	uncultured	unclassified_uncultured	Actinobacteria	indianred2
	ASV_85	3935.27	50	Bacteria	Proteobacteria	Gammaproteobacteria	Betaproteobacteriales	Burkholderiaceae	Variovorax	unclassified_Variovorax	Gammaproteobacteria	palegreen2
	ASV_2889	110.437	50	Bacteria	Gemmatimonadetes	Longimicrobia	Longimicrobiales	Longimicrobiaceae	Longimicrobiaceae	uncultured_bacterium	Gemmatimonadetes	peachpuff3
	ASV_5239	68.7117	50	Bacteria	Firmicutes	Bacilli	Bacillales	Bacillaceae	Bacillus	unclassified_Bacillus	Firmicutes	tan1
	ASV_2196	39.3285	50	Bacteria	Bacteroidetes	Bacteroidia	Chitinophagales	Chitinophagaceae	Flaviaesturariibacter	uncultured_bacterium	Bacteroidetes	steelblue1
	ASV_9872	96.7919	50	Bacteria	Bacteroidetes	Bacteroidia	Chitinophagales	Chitinophagaceae	Niastella	unclassified_Niastella	Bacteroidetes	steelblue1
	ASV_7409	114.687	49	Bacteria	Actinobacteria	Actinobacteria	Micrococcales	unclassified_Micrococcales	unclassified_Micrococcales	unclassified_Micrococcales	Actinobacteria	indianred2
	ASV_286	221.15	49	Bacteria	Proteobacteria	Gammaproteobacteria	Enterobacteriales	Enterobacteriaceae	unclassified_Enterobacteriaceae	unclassified_Enterobacteriaceae	Gammaproteobacteria	palegreen2
	ASV_1911	120.157	49	Bacteria	Proteobacteria	Gammaproteobacteria	Oceanospirillales	Halomonadaceae	Kushneria	unclassified_Kushneria	Gammaproteobacteria	palegreen2
	ASV_1254	126.448	47	Bacteria	Actinobacteria	Thermoleophilia	Solirubrobacterales	Solirubrobacteraceae	Conexibacter	unclassified_Conexibacter	Actinobacteria	indianred2
	ASV_1101	80.6919	47	Bacteria	Bacteroidetes	Bacteroidia	Chitinophagales	Chitinophagaceae	Terrimonas	unclassified_Terrimonas	Bacteroidetes	steelblue1
	ASV_196	7733.26	46	Bacteria	Firmicutes	Bacilli	Bacillales	Planococcaceae	Planomicrobium	unclassified_Planomicrobium	Firmicutes	tan1
	ASV_7642	49.9652	46	Bacteria	Chloroflexi	Chloroflexia	Thermomicrobiales	AKYG1722	AKYG1722	uncultured_bacterium	Chloroflexi	gold1
	ASV_1142	118.753	46	Bacteria	Proteobacteria	Deltaproteobacteria	Myxococcales	BIrii41	BIrii41	unclassified_BIrii41	Deltaproteobacteria	palegreen4
	ASV_7200	508.089	46	Bacteria	Firmicutes	Bacilli	Bacillales	Planococcaceae	Planococcus	unclassified_Planococcus	Firmicutes	tan1
	ASV_679	143.261	45	Bacteria	Proteobacteria	Alphaproteobacteria	Rhodobacterales	Rhodobacteraceae	Rubellimicrobium	uncultured_bacterium	Alphaproteobacteria	palegreen1
	ASV_10718	35.9424	45	Bacteria	Actinobacteria	Actinobacteria	Micrococcales	Micrococcaceae	unclassified_Micrococcaceae	unclassified_Micrococcaceae	Actinobacteria	indianred2
	ASV_2440	77.0003	44	Bacteria	Bacteroidetes	Bacteroidia	Chitinophagales	Chitinophagaceae	Niastella	unclassified_Niastella	Bacteroidetes	steelblue1
	ASV_13280	807.053	43	Bacteria	Firmicutes	Bacilli	Bacillales	Planococcaceae	Planococcus	unclassified_Planococcus	Firmicutes	tan1
	ASV_188	198.645	43	Bacteria	Actinobacteria	Actinobacteria	Streptomycetales	Streptomycetaceae	Streptomyces	unclassified_Streptomyces	Actinobacteria	indianred2
	ASV_1490	183.848	42	Bacteria	Actinobacteria	Thermoleophilia	Solirubrobacterales	Solirubrobacteraceae	Solirubrobacter	uncultured_actinobacterium	Actinobacteria	indianred2
	ASV_287	551.84	42	Bacteria	Actinobacteria	Acidimicrobiia	Microtrichales	uncultured	uncultured	uncultured_Actinomycetales	Actinobacteria	indianred2
	ASV_1020	155.165	42	Bacteria	Bacteroidetes	Bacteroidia	Cytophagales	Microscillaceae	uncultured	unclassified_uncultured	Bacteroidetes	steelblue1
	ASV_681	64.0777	42	Bacteria	Proteobacteria	Deltaproteobacteria	NB1-j	NB1-j	NB1-j	unclassified_NB1-j	Deltaproteobacteria	palegreen4
	ASV_7232	340.655	42	Bacteria	Firmicutes	Bacilli	Bacillales	Planococcaceae	unclassified_Planococcaceae	unclassified_Planococcaceae	Firmicutes	tan1
	ASV_2663	97.2928	41	Bacteria	Proteobacteria	Alphaproteobacteria	Rhizobiales	uncultured	uncultured	unclassified_uncultured	Alphaproteobacteria	palegreen1
	ASV_22328	58.4734	41	Bacteria	Proteobacteria	Gammaproteobacteria	Gammaproteobacteria_Incertae_Sedis	Unknown_Family	Acidibacter	unclassified_Acidibacter	Gammaproteobacteria	palegreen2
	ASV_4225	66.5634	41	Bacteria	Proteobacteria	Alphaproteobacteria	Rhodobacterales	Rhodobacteraceae	unclassified_Rhodobacteraceae	unclassified_Rhodobacteraceae	Alphaproteobacteria	palegreen1
	ASV_22886	34.6964	41	Bacteria	Acidobacteria	Subgroup_6	Subgroup_6	Subgroup_6	Subgroup_6	unclassified_Subgroup_6	Acidobacteria	lightsalmon4
	ASV_311	1378.56	40	Bacteria	Actinobacteria	Acidimicrobiia	Microtrichales	Ilumatobacteraceae	uncultured	metagenome	Actinobacteria	indianred2
	ASV_372	1487.56	40	Bacteria	Acidobacteria	Subgroup_6	Unknown_Order	Unknown_Family	Vicinamibacter	unclassified_Vicinamibacter	Acidobacteria	lightsalmon4
	ASV_23531	40.8511	40	Bacteria	Proteobacteria	Alphaproteobacteria	Rhizobiales	Rhizobiaceae	unclassified_Rhizobiaceae	unclassified_Rhizobiaceae	Alphaproteobacteria	palegreen1
	ASV_14247	91.4741	39	Bacteria	Actinobacteria	Actinobacteria	Micrococcales	Micrococcaceae	unclassified_Micrococcaceae	unclassified_Micrococcaceae	Actinobacteria	indianred2
	ASV_22349	33.1333	39	Bacteria	Proteobacteria	Alphaproteobacteria	Sphingomonadales	Sphingomonadaceae	unclassified_Sphingomonadaceae	unclassified_Sphingomonadaceae	Alphaproteobacteria	palegreen1
	ASV_13963	33.2698	39	Bacteria	Firmicutes	Bacilli	Bacillales	Planococcaceae	unclassified_Planococcaceae	unclassified_Planococcaceae	Firmicutes	tan1
	ASV_23081	72.5757	38	Bacteria	Actinobacteria	Acidimicrobiia	Microtrichales	Ilumatobacteraceae	unclassified_Ilumatobacteraceae	unclassified_Ilumatobacteraceae	Actinobacteria	indianred2
	ASV_850	562.251	37	Bacteria	Bacteroidetes	Bacteroidia	Cytophagales	Hymenobacteraceae	Pontibacter	unclassified_Pontibacter	Bacteroidetes	steelblue1
	ASV_22485	60.8192	37	Bacteria	Actinobacteria	Actinobacteria	Corynebacteriales	Mycobacteriaceae	Mycobacterium	unclassified_Mycobacterium	Actinobacteria	indianred2
	ASV_1830	53.2553	37	Bacteria	Proteobacteria	Alphaproteobacteria	Micropepsales	Micropepsaceae	uncultured	metagenome	Alphaproteobacteria	palegreen1
	ASV_442	1302.08	36	Bacteria	Proteobacteria	Alphaproteobacteria	Rhodobacterales	Rhodobacteraceae	Paracoccus	unclassified_Paracoccus	Alphaproteobacteria	palegreen1
	ASV_968	163.374	36	Bacteria	Chloroflexi	Anaerolineae	Ardenticatenales	uncultured	uncultured	uncultured_bacterium	Chloroflexi	gold1
	ASV_1536	115.036	36	Bacteria	Acidobacteria	Blastocatellia_(Subgroup_4)	Blastocatellales	Blastocatellaceae	unclassified_Blastocatellaceae	unclassified_Blastocatellaceae	Acidobacteria	lightsalmon4
	ASV_22790	41.8474	36	Bacteria	Proteobacteria	Alphaproteobacteria	Dongiales	Dongiaceae	Dongia	unclassified_Dongia	Alphaproteobacteria	palegreen1
	ASV_1186	1905.74	36	Bacteria	Actinobacteria	Actinobacteria	Micrococcales	Microbacteriaceae	Agrococcus	unclassified_Agrococcus	Actinobacteria	indianred2
	ASV_610	1097.19	35	Bacteria	Proteobacteria	Deltaproteobacteria	Myxococcales	Archangiaceae	unclassified_Archangiaceae	unclassified_Archangiaceae	Deltaproteobacteria	palegreen4
	ASV_1947	438.749	35	Bacteria	Bacteroidetes	Bacteroidia	Cytophagales	Hymenobacteraceae	Pontibacter	unclassified_Pontibacter	Bacteroidetes	steelblue1
	ASV_7463	111.615	35	Bacteria	Firmicutes	Bacilli	Bacillales	Bacillaceae	Bacillus	unclassified_Bacillus	Firmicutes	tan1
	ASV_23690	88.1089	35	Bacteria	Proteobacteria	Gammaproteobacteria	Steroidobacterales	Steroidobacteraceae	Steroidobacter	Steroidobacter_agariperforans	Gammaproteobacteria	palegreen2
	ASV_1941	44.6662	35	Bacteria	Firmicutes	Bacilli	Bacillales	Bacillaceae	Bacillus	unclassified_Bacillus	Firmicutes	tan1
	ASV_94	2426.68	34	Bacteria	Actinobacteria	Actinobacteria	Micromonosporales	Micromonosporaceae	Longispora	uncultured_bacterium	Actinobacteria	indianred2
	ASV_276	1019.22	33	Bacteria	Bacteroidetes	Bacteroidia	Cytophagales	Microscillaceae	unclassified_Microscillaceae	unclassified_Microscillaceae	Bacteroidetes	steelblue1
	ASV_7513	54.4777	33	Bacteria	Actinobacteria	Actinobacteria	Propionibacteriales	Nocardioidaceae	Nocardioides	unclassified_Nocardioides	Actinobacteria	indianred2
	ASV_3611	75.1901	33	Bacteria	Acidobacteria	Subgroup_6	Subgroup_6	Subgroup_6	Subgroup_6	unclassified_Subgroup_6	Acidobacteria	lightsalmon4
	ASV_22621	131.546	33	Bacteria	Actinobacteria	Actinobacteria	Micromonosporales	Micromonosporaceae	unclassified_Micromonosporaceae	unclassified_Micromonosporaceae	Actinobacteria	indianred2
	ASV_553	389.514	33	Bacteria	Proteobacteria	Alphaproteobacteria	Azospirillales	Inquilinaceae	Inquilinus	unclassified_Inquilinus	Alphaproteobacteria	palegreen1
	ASV_13658	105.254	33	Bacteria	Firmicutes	Bacilli	Bacillales	Planococcaceae	unclassified_Planococcaceae	unclassified_Planococcaceae	Firmicutes	tan1
	ASV_1615	#N/A	32	Bacteria	Proteobacteria	Alphaproteobacteria	Rhodobacterales	Rhodobacteraceae	Cereibacter	unclassified_Cereibacter	Alphaproteobacteria	palegreen1
	ASV_13292	86.263	32	Bacteria	Firmicutes	Bacilli	Bacillales	Planococcaceae	unclassified_Planococcaceae	unclassified_Planococcaceae	Firmicutes	tan1
	ASV_2281	95.0267	31	Bacteria	Proteobacteria	Gammaproteobacteria	Xanthomonadales	Xanthomonadaceae	unclassified_Xanthomonadaceae	unclassified_Xanthomonadaceae	Gammaproteobacteria	palegreen2
	ASV_23233	46.3036	31	Bacteria	Proteobacteria	Gammaproteobacteria	Betaproteobacteriales	Nitrosomonadaceae	MND1	unclassified_MND1	Gammaproteobacteria	palegreen2
	ASV_15614	39.3612	31	Bacteria	Actinobacteria	Actinobacteria	Kineosporiales	Kineosporiaceae	Quadrisphaera	unclassified_Quadrisphaera	Actinobacteria	indianred2
	ASV_1952	205.417	30	Bacteria	Actinobacteria	Nitriliruptoria	Euzebyales	Euzebyaceae	uncultured	unclassified_uncultured	Actinobacteria	indianred2
	ASV_718	265.637	30	Bacteria	Chloroflexi	Chloroflexia	Chloroflexales	Roseiflexaceae	uncultured	unclassified_uncultured	Chloroflexi	gold1
	ASV_1245	106.225	30	Bacteria	Chloroflexi	Anaerolineae	SBR1031	A4b	A4b	uncultured_sludge	Chloroflexi	gold1
	ASV_2876	104.977	30	Bacteria	Actinobacteria	Actinobacteria	Frankiales	uncultured	uncultured	unclassified_uncultured	Actinobacteria	indianred2
	ASV_22488	60.9528	30	Bacteria	Actinobacteria	Actinobacteria	Micromonosporales	Micromonosporaceae	unclassified_Micromonosporaceae	unclassified_Micromonosporaceae	Actinobacteria	indianred2
	ASV_1373	97.235	30	Bacteria	Verrucomicrobia	Verrucomicrobiae	Chthoniobacterales	Chthoniobacteraceae	Chthoniobacter	metagenome	Verrucomicrobia	orchid3
	ASV_1604	636.999	29	Bacteria	Actinobacteria	Actinobacteria	Frankiales	Geodermatophilaceae	Modestobacter	unclassified_Modestobacter	Actinobacteria	indianred2
	ASV_543	421.086	29	Bacteria	Bacteroidetes	Bacteroidia	Chitinophagales	Chitinophagaceae	Terrimonas	unclassified_Terrimonas	Bacteroidetes	steelblue1
	ASV_9344	107.396	29	Bacteria	Actinobacteria	Actinobacteria	Frankiales	Geodermatophilaceae	Geodermatophilus	unclassified_Geodermatophilus	Actinobacteria	indianred2
	ASV_12804	83.7266	29	Bacteria	Firmicutes	Bacilli	Bacillales	Planococcaceae	Planomicrobium	Planococcus_massiliensis	Firmicutes	tan1
	ASV_7631	90.4759	29	Bacteria	Actinobacteria	Actinobacteria	Micrococcales	unclassified_Micrococcales	unclassified_Micrococcales	unclassified_Micrococcales	Actinobacteria	indianred2
	ASV_3333	28.5567	29	Bacteria	Chloroflexi	Anaerolineae	SBR1031	SBR1031	SBR1031	unclassified_SBR1031	Chloroflexi	gold1
	ASV_13502	38.2653	29	Bacteria	Firmicutes	Bacilli	Bacillales	Planococcaceae	unclassified_Planococcaceae	unclassified_Planococcaceae	Firmicutes	tan1
	ASV_36	50289.6	29	Bacteria	Actinobacteria	Actinobacteria	Micrococcales	Micrococcaceae	Arthrobacter	unclassified_Arthrobacter	Actinobacteria	indianred2
	ASV_1068	381.809	28	Bacteria	Bacteroidetes	Bacteroidia	Chitinophagales	Chitinophagaceae	Niastella	unclassified_Niastella	Bacteroidetes	steelblue1
	ASV_1117	108.467	28	Bacteria	Chloroflexi	Chloroflexia	Chloroflexales	Roseiflexaceae	uncultured	uncultured_Chloroflexi	Chloroflexi	gold1
	ASV_2855	44.107	28	Bacteria	BRC1	BRC1	BRC1	BRC1	BRC1	unclassified_BRC1	BRC1	lightgrey
	ASV_1288	167.39	28	Bacteria	Bacteroidetes	Bacteroidia	Chitinophagales	Chitinophagaceae	uncultured	unclassified_uncultured	Bacteroidetes	steelblue1
	ASV_1709	101.544	28	Bacteria	Gemmatimonadetes	Gemmatimonadetes	Gemmatimonadales	Gemmatimonadaceae	unclassified_Gemmatimonadaceae	unclassified_Gemmatimonadaceae	Gemmatimonadetes	peachpuff3
	ASV_22684	27.6737	28	Bacteria	Chloroflexi	KD4-96	KD4-96	KD4-96	KD4-96	unclassified_KD4-96	Chloroflexi	gold1
	ASV_15020	63.7583	28	Bacteria	Firmicutes	Bacilli	Bacillales	Planococcaceae	unclassified_Planococcaceae	unclassified_Planococcaceae	Firmicutes	tan1
	ASV_2469	74.1592	27	Bacteria	Deinococcus-Thermus	Deinococci	Deinococcales	Trueperaceae	Truepera	uncultured_bacterium	Deinococcus-Thermus	lightgrey
	ASV_8554	44.7903	27	Bacteria	Actinobacteria	Actinobacteria	Micromonosporales	Micromonosporaceae	Dactylosporangium	unclassified_Dactylosporangium	Actinobacteria	indianred2
	ASV_492	1228.38	26	Bacteria	Proteobacteria	Gammaproteobacteria	Gammaproteobacteria_Incertae_Sedis	Unknown_Family	Acidibacter	unclassified_Acidibacter	Gammaproteobacteria	palegreen2
	ASV_1187	377.625	26	Bacteria	Proteobacteria	Alphaproteobacteria	Sphingomonadales	Sphingomonadaceae	Altererythrobacter	Porphyrobacter_mercurialis	Alphaproteobacteria	palegreen1
	ASV_14579	169.104	26	Bacteria	Actinobacteria	Actinobacteria	Micrococcales	Micrococcaceae	unclassified_Micrococcaceae	unclassified_Micrococcaceae	Actinobacteria	indianred2
	ASV_3354	92.072	26	Bacteria	Bacteroidetes	Bacteroidia	Cytophagales	Hymenobacteraceae	Pontibacter	unclassified_Pontibacter	Bacteroidetes	steelblue1
	ASV_4594	23.9092	25	Bacteria	Actinobacteria	Thermoleophilia	Solirubrobacterales	Solirubrobacteraceae	Solirubrobacter	uncultured_bacterium	Actinobacteria	indianred2
	ASV_430	772.488	25	Bacteria	Bacteroidetes	Bacteroidia	Chitinophagales	Chitinophagaceae	Pseudoflavitalea	uncultured_bacterium	Bacteroidetes	steelblue1
	ASV_14434	650.792	24	Bacteria	Actinobacteria	Actinobacteria	Micrococcales	Micrococcaceae	unclassified_Micrococcaceae	unclassified_Micrococcaceae	Actinobacteria	indianred2
	ASV_996	368.715	24	Bacteria	Bacteroidetes	Bacteroidia	Cytophagales	Microscillaceae	Ohtaekwangia	uncultured_bacterium	Bacteroidetes	steelblue1
	ASV_886	88.2767	24	Bacteria	Verrucomicrobia	Verrucomicrobiae	Opitutales	Opitutaceae	Lacunisphaera	unclassified_Lacunisphaera	Verrucomicrobia	orchid3
	ASV_9775	77.2757	24	Bacteria	Proteobacteria	Alphaproteobacteria	Rhodobacterales	Rhodobacteraceae	Paracoccus	unclassified_Paracoccus	Alphaproteobacteria	palegreen1
	ASV_257	4214.59	23	Bacteria	Firmicutes	Bacilli	Bacillales	Bacillaceae	Bacillus	unclassified_Bacillus	Firmicutes	tan1
	ASV_1837	140.258	23	Bacteria	Deinococcus-Thermus	Deinococci	Deinococcales	Trueperaceae	Truepera	uncultured_Truepera	Deinococcus-Thermus	lightgrey
	ASV_14342	93.8508	23	Bacteria	Firmicutes	Bacilli	Bacillales	Planococcaceae	unclassified_Planococcaceae	unclassified_Planococcaceae	Firmicutes	tan1
	ASV_12636	44.4566	23	Bacteria	Firmicutes	Bacilli	Bacillales	Planococcaceae	unclassified_Planococcaceae	unclassified_Planococcaceae	Firmicutes	tan1
	ASV_140	3880.38	22	Bacteria	Proteobacteria	Gammaproteobacteria	Steroidobacterales	Steroidobacteraceae	Steroidobacter	unclassified_Steroidobacter	Gammaproteobacteria	palegreen2
	ASV_314	1683.63	22	Bacteria	Bacteroidetes	Bacteroidia	Chitinophagales	Chitinophagaceae	Niastella	unclassified_Niastella	Bacteroidetes	steelblue1
	ASV_15562	81.1484	22	Bacteria	Actinobacteria	Actinobacteria	Propionibacteriales	Nocardioidaceae	unclassified_Nocardioidaceae	unclassified_Nocardioidaceae	Actinobacteria	indianred2
	ASV_1494	64.2617	22	Bacteria	Actinobacteria	Acidimicrobiia	uncultured	uncultured	uncultured	unclassified_uncultured	Actinobacteria	indianred2
	ASV_7183	205.565	22	Bacteria	Firmicutes	Bacilli	Bacillales	Planococcaceae	Planococcus	unclassified_Planococcus	Firmicutes	tan1
	ASV_373	1439	21	Bacteria	Firmicutes	Bacilli	Bacillales	Planococcaceae	Domibacillus	unclassified_Domibacillus	Firmicutes	tan1
	ASV_1256	69.0393	21	Bacteria	Actinobacteria	MB-A2-108	MB-A2-108	MB-A2-108	MB-A2-108	unclassified_MB-A2-108	Actinobacteria	indianred2
	ASV_7373	54.7961	21	Bacteria	Firmicutes	Bacilli	Bacillales	Bacillaceae	Bacillus	unclassified_Bacillus	Firmicutes	tan1
	ASV_658	201.137	21	Bacteria	Bacteroidetes	Bacteroidia	Cytophagales	Microscillaceae	uncultured	metagenome	Bacteroidetes	steelblue1
	ASV_7180	184.089	20	Bacteria	Actinobacteria	Actinobacteria	Pseudonocardiales	Pseudonocardiaceae	Pseudonocardia	unclassified_Pseudonocardia	Actinobacteria	indianred2
	ASV_2151	244.959	20	Bacteria	Actinobacteria	Actinobacteria	Micrococcales	Dermabacteraceae	Brachybacterium	unclassified_Brachybacterium	Actinobacteria	indianred2
	ASV_21651	34.9841	19	Bacteria	Actinobacteria	Actinobacteria	Micrococcales	unclassified_Micrococcales	unclassified_Micrococcales	unclassified_Micrococcales	Actinobacteria	indianred2
	ASV_7908	33.6358	19	Bacteria	Firmicutes	Bacilli	Bacillales	unclassified_Bacillales	unclassified_Bacillales	unclassified_Bacillales	Firmicutes	tan1
	ASV_4680	287.464	18	Bacteria	Proteobacteria	Alphaproteobacteria	Rhizobiales	Rhodomicrobiaceae	Rhodomicrobium	uncultured_bacterium	Alphaproteobacteria	palegreen1
	ASV_271	221.638	18	Bacteria	Firmicutes	Bacilli	Bacillales	Bacillaceae	Bacillus	unclassified_Bacillus	Firmicutes	tan1
	ASV_2067	82.8324	18	Bacteria	Actinobacteria	Nitriliruptoria	Euzebyales	Euzebyaceae	uncultured	uncultured_bacterium	Actinobacteria	indianred2
	ASV_860	331.102	17	Bacteria	Actinobacteria	Actinobacteria	Propionibacteriales	Nocardioidaceae	Nocardioides	unclassified_Nocardioides	Actinobacteria	indianred2
	ASV_1353	78.0948	17	Bacteria	Actinobacteria	Acidimicrobiia	Microtrichales	Ilumatobacteraceae	uncultured	unclassified_uncultured	Actinobacteria	indianred2
	ASV_12878	41.7594	17	Bacteria	Firmicutes	Bacilli	Bacillales	Planococcaceae	unclassified_Planococcaceae	unclassified_Planococcaceae	Firmicutes	tan1
	ASV_591	183.433	16	Bacteria	Actinobacteria	Actinobacteria	Micromonosporales	Micromonosporaceae	Dactylosporangium	unclassified_Dactylosporangium	Actinobacteria	indianred2
	ASV_8949	64.2837	16	Bacteria	Actinobacteria	Thermoleophilia	Solirubrobacterales	Solirubrobacteraceae	unclassified_Solirubrobacteraceae	unclassified_Solirubrobacteraceae	Actinobacteria	indianred2
	ASV_15450	76.4354	16	Bacteria	Actinobacteria	Actinobacteria	Propionibacteriales	Nocardioidaceae	unclassified_Nocardioidaceae	unclassified_Nocardioidaceae	Actinobacteria	indianred2
	ASV_2180	90.7421	16	Bacteria	Chloroflexi	Chloroflexia	Kallotenuales	AKIW781	AKIW781	uncultured_Kouleothrix	Chloroflexi	gold1
	ASV_1498	48.1383	16	Bacteria	Chloroflexi	Chloroflexia	Chloroflexales	Roseiflexaceae	uncultured	unclassified_uncultured	Chloroflexi	gold1
	ASV_14241	116.849	16	Bacteria	Firmicutes	Bacilli	Bacillales	Planococcaceae	unclassified_Planococcaceae	unclassified_Planococcaceae	Firmicutes	tan1
	ASV_12695	120.9	16	Bacteria	Firmicutes	Bacilli	Bacillales	Planococcaceae	unclassified_Planococcaceae	unclassified_Planococcaceae	Firmicutes	tan1
	ASV_7069	41.6532	16	Bacteria	Firmicutes	Bacilli	Bacillales	Bacillaceae	Bacillus	unclassified_Bacillus	Firmicutes	tan1
	ASV_4994	42.0681	15	Bacteria	Actinobacteria	Nitriliruptoria	Euzebyales	Euzebyaceae	uncultured	uncultured_bacterium	Actinobacteria	indianred2
	ASV_2916	36.7538	15	Bacteria	Chloroflexi	Chloroflexia	Chloroflexales	Roseiflexaceae	uncultured	uncultured_bacterium	Chloroflexi	gold1
	ASV_1028	37.6418	15	Bacteria	Chloroflexi	Anaerolineae	SBR1031	SBR1031	SBR1031	uncultured_soil	Chloroflexi	gold1
	ASV_76	9379.86	14	Bacteria	Actinobacteria	Actinobacteria	Pseudonocardiales	Pseudonocardiaceae	Lechevalieria	unclassified_Lechevalieria	Actinobacteria	indianred2
	ASV_821	626.366	14	Bacteria	Firmicutes	Bacilli	Bacillales	Bacillaceae	Bacillus	unclassified_Bacillus	Firmicutes	tan1
	ASV_1221	222.148	14	Bacteria	Gemmatimonadetes	Gemmatimonadetes	Gemmatimonadales	Gemmatimonadaceae	uncultured	uncultured_prokaryote	Gemmatimonadetes	peachpuff3
	ASV_5551	205.665	14	Bacteria	Firmicutes	Bacilli	Bacillales	Planococcaceae	Psychrobacillus	unclassified_Psychrobacillus	Firmicutes	tan1
	ASV_1244	60.5645	14	Bacteria	Gemmatimonadetes	Gemmatimonadetes	Gemmatimonadales	Gemmatimonadaceae	unclassified_Gemmatimonadaceae	unclassified_Gemmatimonadaceae	Gemmatimonadetes	peachpuff3
	ASV_139	2821.35	14	Bacteria	Proteobacteria	Alphaproteobacteria	Sphingomonadales	Sphingomonadaceae	Sphingomonas	unclassified_Sphingomonas	Alphaproteobacteria	palegreen1
	ASV_4044	195.209	13	Bacteria	Firmicutes	Bacilli	Bacillales	Planococcaceae	Domibacillus	unclassified_Domibacillus	Firmicutes	tan1
	ASV_579	317.713	13	Bacteria	Firmicutes	Bacilli	Bacillales	Bacillaceae	Aureibacillus	unclassified_Aureibacillus	Firmicutes	tan1
	ASV_786	547.485	13	Bacteria	Proteobacteria	Gammaproteobacteria	Steroidobacterales	Steroidobacteraceae	Steroidobacter	metagenome	Gammaproteobacteria	palegreen2
	ASV_946	203.964	13	Bacteria	Bacteroidetes	Bacteroidia	Chitinophagales	Chitinophagaceae	Taibaiella	unclassified_Taibaiella	Bacteroidetes	steelblue1
	ASV_1687	76.4084	13	Bacteria	Proteobacteria	Alphaproteobacteria	Rhizobiales	uncultured	uncultured	unclassified_uncultured	Alphaproteobacteria	palegreen1
	ASV_104	4253.76	13	Bacteria	Firmicutes	Bacilli	Bacillales	Bacillaceae	Bacillus	unclassified_Bacillus	Firmicutes	tan1
	ASV_5781	78.7114	12	Bacteria	Actinobacteria	Actinobacteria	Propionibacteriales	Nocardioidaceae	Nocardioides	unclassified_Nocardioides	Actinobacteria	indianred2
	ASV_908	358.342	12	Bacteria	Proteobacteria	Deltaproteobacteria	Myxococcales	BIrii41	BIrii41	unclassified_BIrii41	Deltaproteobacteria	palegreen4
	ASV_1241	198.673	11	Bacteria	Verrucomicrobia	Verrucomicrobiae	Verrucomicrobiales	Rubritaleaceae	Luteolibacter	unclassified_Luteolibacter	Verrucomicrobia	orchid3
	ASV_1863	177.75	11	Bacteria	Firmicutes	Bacilli	Bacillales	Planococcaceae	Lysinibacillus	unclassified_Lysinibacillus	Firmicutes	tan1
	ASV_15246	82.8038	11	Bacteria	Actinobacteria	Actinobacteria	Kineosporiales	Kineosporiaceae	Quadrisphaera	unclassified_Quadrisphaera	Actinobacteria	indianred2
	ASV_914	189.925	10	Bacteria	Proteobacteria	Deltaproteobacteria	Myxococcales	Haliangiaceae	Haliangium	uncultured_sludge	Deltaproteobacteria	palegreen4
	ASV_18421	68.47	10	Bacteria	Gemmatimonadetes	Gemmatimonadetes	Gemmatimonadales	Gemmatimonadaceae	uncultured	unclassified_uncultured	Gemmatimonadetes	peachpuff3
	ASV_1294	116.292	10	Bacteria	Proteobacteria	Gammaproteobacteria	Xanthomonadales	Xanthomonadaceae	Luteimonas	unclassified_Luteimonas	Gammaproteobacteria	palegreen2
	ASV_470	83.3439	10	Bacteria	Actinobacteria	Actinobacteria	Corynebacteriales	Nocardiaceae	Rhodococcus	unclassified_Rhodococcus	Actinobacteria	indianred2
	ASV_233	572.882	10	Bacteria	Actinobacteria	Acidimicrobiia	Microtrichales	uncultured	uncultured	uncultured_bacterium	Actinobacteria	indianred2
	ASV_5525	409.977	9	Bacteria	Firmicutes	Bacilli	Bacillales	Bacillaceae	Bacillus	unclassified_Bacillus	Firmicutes	tan1
	ASV_1932	79.776	9	Bacteria	Chloroflexi	Anaerolineae	SBR1031	SBR1031	SBR1031	uncultured_soil	Chloroflexi	gold1
	ASV_21628	87.6946	9	Bacteria	Actinobacteria	Actinobacteria	Corynebacteriales	Mycobacteriaceae	Mycobacterium	unclassified_Mycobacterium	Actinobacteria	indianred2
	ASV_1236	728.057	9	Bacteria	Firmicutes	Bacilli	Bacillales	Bacillaceae	Bacillus	unclassified_Bacillus	Firmicutes	tan1
	ASV_444	1594.7	9	Bacteria	Actinobacteria	Actinobacteria	Propionibacteriales	Nocardioidaceae	Kribbella	unclassified_Kribbella	Actinobacteria	indianred2
	ASV_461	577.288	9	Bacteria	Proteobacteria	Alphaproteobacteria	Rhodobacterales	Rhodobacteraceae	unclassified_Rhodobacteraceae	unclassified_Rhodobacteraceae	Alphaproteobacteria	palegreen1
	ASV_190	#N/A	8	Bacteria	Firmicutes	Bacilli	Bacillales	Planococcaceae	Paenisporosarcina	unclassified_Paenisporosarcina	Firmicutes	tan1
	ASV_785	150.055	8	Bacteria	Proteobacteria	Deltaproteobacteria	Myxococcales	BIrii41	BIrii41	uncultured_bacterium	Deltaproteobacteria	palegreen4
	ASV_8602	112.798	8	Bacteria	Proteobacteria	Alphaproteobacteria	Sphingomonadales	Sphingomonadaceae	Sphingomonas	unclassified_Sphingomonas	Alphaproteobacteria	palegreen1
	ASV_4301	45.2383	8	Bacteria	Acidobacteria	Blastocatellia_(Subgroup_4)	Blastocatellales	Blastocatellaceae	Blastocatella	unclassified_Blastocatella	Acidobacteria	lightsalmon4
	ASV_630	280.785	8	Bacteria	Bacteroidetes	Bacteroidia	Cytophagales	Microscillaceae	Ohtaekwangia	unclassified_Ohtaekwangia	Bacteroidetes	steelblue1
	ASV_20	40106.1	8	Bacteria	Actinobacteria	Actinobacteria	Micrococcales	Promicromonosporaceae	Promicromonospora	unclassified_Promicromonospora	Actinobacteria	indianred2
	ASV_2084	101.357	8	Bacteria	Proteobacteria	Alphaproteobacteria	Rhizobiales	Labraceae	Labrys	unclassified_Labrys	Alphaproteobacteria	palegreen1
	ASV_1069	90.3247	8	Bacteria	Acidobacteria	Blastocatellia_(Subgroup_4)	Blastocatellales	Blastocatellaceae	unclassified_Blastocatellaceae	unclassified_Blastocatellaceae	Acidobacteria	lightsalmon4
	ASV_4389	86.8277	7	Bacteria	Firmicutes	Bacilli	Bacillales	Bacillaceae	Bacillus	Bacillus_funiculus	Firmicutes	tan1
	ASV_160	524.249	7	Bacteria	Patescibacteria	Saccharimonadia	Saccharimonadales	Saccharimonadales	Saccharimonadales	unclassified_Saccharimonadales	Patescibacteria	lightgrey
	ASV_2452	251.333	6	Bacteria	Firmicutes	Bacilli	Bacillales	Planococcaceae	Lysinibacillus	unclassified_Lysinibacillus	Firmicutes	tan1
	ASV_550	449.65	6	Bacteria	Actinobacteria	Acidimicrobiia	unclassified_Acidimicrobiia	unclassified_Acidimicrobiia	unclassified_Acidimicrobiia	unclassified_Acidimicrobiia	Actinobacteria	indianred2
	ASV_650	379.895	6	Bacteria	Bacteroidetes	Bacteroidia	Cytophagales	Microscillaceae	uncultured	unclassified_uncultured	Bacteroidetes	steelblue1
	ASV_75	5812.95	6	Bacteria	Proteobacteria	Gammaproteobacteria	Pseudomonadales	Pseudomonadaceae	Pseudomonas	unclassified_Pseudomonas	Gammaproteobacteria	palegreen2
	ASV_660	119.615	6	Bacteria	Acidobacteria	Blastocatellia_(Subgroup_4)	Pyrinomonadales	Pyrinomonadaceae	RB41	unclassified_RB41	Acidobacteria	lightsalmon4
	ASV_2602	91.1538	5	Bacteria	Proteobacteria	Alphaproteobacteria	Azospirillales	Azospirillaceae	uncultured	uncultured_Rhodospirillaceae	Alphaproteobacteria	palegreen1
	ASV_1174	117.902	5	Bacteria	Firmicutes	Bacilli	Bacillales	Bacillaceae	Bacillus	unclassified_Bacillus	Firmicutes	tan1
	ASV_1814	#N/A	5	Bacteria	Deinococcus-Thermus	Deinococci	Deinococcales	Trueperaceae	Truepera	uncultured_bacterium	Deinococcus-Thermus	lightgrey
	ASV_8187	113.145	5	Bacteria	Bacteroidetes	Bacteroidia	Chitinophagales	Chitinophagaceae	Pseudoflavitalea	uncultured_bacterium	Bacteroidetes	steelblue1
	ASV_780	60.1783	4	Bacteria	Chloroflexi	Chloroflexia	Chloroflexales	Roseiflexaceae	uncultured	uncultured_Chloroflexi	Chloroflexi	gold1
	ASV_790	77.4976	4	Bacteria	Firmicutes	Bacilli	Bacillales	Paenibacillaceae	Paenibacillus	Paenibacillus_lautus	Firmicutes	tan1
	ASV_732	187.284	4	Bacteria	Actinobacteria	Acidimicrobiia	Microtrichales	uncultured	uncultured	uncultured_bacterium	Actinobacteria	indianred2
	ASV_53	7037.4	3	Bacteria	Firmicutes	Bacilli	Bacillales	Bacillaceae	Bacillus	unclassified_Bacillus	Firmicutes	tan1
	ASV_1931	72.7864	3	Bacteria	Chloroflexi	Chloroflexia	Chloroflexales	Roseiflexaceae	uncultured	uncultured_bacterium	Chloroflexi	gold1
	ASV_3788	#N/A	3	Bacteria	Actinobacteria	Actinobacteria	Propionibacteriales	Nocardioidaceae	Nocardioides	unclassified_Nocardioides	Actinobacteria	indianred2
	ASV_131	2783.66	2	Bacteria	Actinobacteria	Actinobacteria	Micrococcales	Microbacteriaceae	Agromyces	unclassified_Agromyces	Actinobacteria	indianred2
	ASV_1303	50.7193	1	Bacteria	Fibrobacteres	Fibrobacteria	Fibrobacterales	Fibrobacteraceae	unclassified_Fibrobacteraceae	unclassified_Fibrobacteraceae	Fibrobacteres	lightgrey
	ASV_563	200.519	1	Bacteria	Actinobacteria	Actinobacteria	Streptomycetales	Streptomycetaceae	Streptomyces	Streptomyces_specialis	Actinobacteria	indianred2

## Sheet: soil_its
keystone	psASVs	degree	abundance	Kingdom	Phylum	Class	Order	Family	Genus	Species	cols
	ASV_118	1	2412.27	Fungi	Ascomycota	Sordariomycetes	Microascales	Microascaceae	Microascus	Microascus_croci	dodgerblue2
	ASV_342	3	228.178	Fungi	Ascomycota	Sordariomycetes	Hypocreales	Nectriaceae	Volutella	unclassified_Volutella	dodgerblue2
	ASV_155	2	988.562	Fungi	Chytridiomycota	Rhizophlyctidomycetes	Rhizophlyctidales	Rhizophlyctidaceae	Rhizophlyctis	Rhizophlyctis_rosea	mediumorchid1
	ASV_92	4	867.473	Fungi	unidentified	unidentified	unidentified	unidentified	unidentified	unidentified	dimgrey
	ASV_383	2	131.508	Fungi	Ascomycota	Pezizomycetes	Pezizales	Pezizaceae	Iodophanus	unidentified	dodgerblue2
	ASV_51	2	2316.38	Fungi	Ascomycota	Sordariomycetes	Hypocreales	Hypocreales_fam_Incertae_sedis	Trichothecium	unidentified	dodgerblue2

## Sheet: rhizo_its
keystone	psASVs	degree	abundance	Kingdom	Phylum	Class	Order	Family	Genus	Species	cols
	ASV_26	2	21530.1	Fungi	Ascomycota	Eurotiomycetes	Eurotiales	Aspergillaceae	Aspergillus	Aspergillus_subversicolor	dodgerblue2
	ASV_48	6	9056.62	Fungi	Basidiomycota	Tremellomycetes	Tremellales	Bulleribasidiaceae	Vishniacozyma	Vishniacozyma_carnescens	firebrick1
	ASV_813	8	146.139	Fungi	Ascomycota	Dothideomycetes	Pleosporales	Pleosporaceae	Alternaria	unidentified	dodgerblue2
	ASV_214	7	1132.83	Fungi	Ascomycota	Dothideomycetes	Pleosporales	Pleosporaceae	Alternaria	unidentified	dodgerblue2
	ASV_241	7	666.879	Fungi	Ascomycota	Dothideomycetes	Pleosporales	Pleosporaceae	Alternaria	unidentified	dodgerblue2
	ASV_386	6	346.029	Fungi	Basidiomycota	Tremellomycetes	Tremellales	Bulleribasidiaceae	Vishniacozyma	Vishniacozyma_tephrensis	firebrick1
	ASV_351	8	357.395	Fungi	Basidiomycota	Tremellomycetes	Tremellales	Bulleribasidiaceae	Vishniacozyma	Vishniacozyma_psychrotolerans	firebrick1
	ASV_776	9	57.1901	Fungi	Ascomycota	Dothideomycetes	Pleosporales	Pleosporaceae	Alternaria	unidentified	dodgerblue2
	ASV_193	1	710.784	Fungi	Ascomycota	Eurotiomycetes	Chaetothyriales	Herpotrichiellaceae	unidentified	unidentified	dodgerblue2
	ASV_356	3	215.851	Fungi	Ascomycota	Sordariomycetes	Hypocreales	unidentified	unidentified	unidentified	dodgerblue2
	ASV_21	2	12345	Fungi	Ascomycota	Dothideomycetes	Pleosporales	Sporormiaceae	Preussia	unidentified	dodgerblue2
	ASV_27	2	22942.2	Fungi	Ascomycota	Dothideomycetes	Capnodiales	Mycosphaerellaceae	Mycosphaerella	Mycosphaerella_tassiana	dodgerblue2
	ASV_188	4	1309.36	Fungi	Ascomycota	Dothideomycetes	Pleosporales	Didymellaceae	Didymella	unidentified	dodgerblue2
	ASV_51	1	2487.49	Fungi	Ascomycota	Sordariomycetes	Hypocreales	Hypocreales_fam_Incertae_sedis	Trichothecium	unidentified	dodgerblue2
	ASV_2	1	9061.8	Fungi	Ascomycota	Dothideomycetes	Pleosporales	Morosphaeriaceae	Acrocalymma	unidentified	dodgerblue2
