# Supplementary material for: Intercropping Systems Modify Desert Plant-Associated Microbial Communities and Weaken Host Effects in a Hyper-Arid Desert
Source: Front Microbiol. 2021 Nov 3;12:754453. doi: 10.3389/fmicb.2021.754453 (PMC8595258; doi:10.3389/fmicb.2021.754453)
Supplement: Supplementary Data 1 — Indicator species analysis. [file Data_Sheet_1.zip › Supplementary Data 2.XLSX]

## Sheet: all_keystone
Bulk Soil
	degree	Kingdom	Phylum	Class	Order	Family	Genus	Species
ASV_4234	142	Bacteria	Acidobacteria	Holophagae	Subgroup_7	Subgroup_7	Subgroup_7	uncultured_soil
ASV_214	183	Bacteria	Actinobacteria	Actinobacteria	Frankiales	uncultured	uncultured	unclassified_uncultured
ASV_6224	183	Bacteria	Actinobacteria	Thermoleophilia	Solirubrobacterales	67-14	67-14	unclassified_67-14
ASV_7311	173	Bacteria	Actinobacteria	Actinobacteria	Kineosporiales	Kineosporiaceae	unclassified_Kineosporiaceae	unclassified_Kineosporiaceae
ASV_287	160	Bacteria	Actinobacteria	Acidimicrobiia	Microtrichales	uncultured	uncultured	uncultured_Actinomycetales
ASV_4937	157	Bacteria	Actinobacteria	Actinobacteria	Propionibacteriales	Nocardioidaceae	Nocardioides	unclassified_Nocardioides
ASV_28624	156	Bacteria	Actinobacteria	Actinobacteria	Kineosporiales	Kineosporiaceae	unclassified_Kineosporiaceae	unclassified_Kineosporiaceae
ASV_7806	156	Bacteria	Actinobacteria	Actinobacteria	Micrococcales	Intrasporangiaceae	Aquipuribacter	uncultured_bacterium
ASV_18595	154	Bacteria	Actinobacteria	Actinobacteria	Micrococcales	Cellulomonadaceae	Cellulomonas	unclassified_Cellulomonas
ASV_7316	153	Bacteria	Actinobacteria	Actinobacteria	Micrococcales	unclassified_Micrococcales	unclassified_Micrococcales	unclassified_Micrococcales
ASV_1550	151	Bacteria	Actinobacteria	Acidimicrobiia	unclassified_Acidimicrobiia	unclassified_Acidimicrobiia	unclassified_Acidimicrobiia	unclassified_Acidimicrobiia
ASV_4595	150	Bacteria	Actinobacteria	Actinobacteria	Micrococcales	Cellulomonadaceae	unclassified_Cellulomonadaceae	unclassified_Cellulomonadaceae
ASV_19962	149	Bacteria	Actinobacteria	unclassified_Actinobacteria	unclassified_Actinobacteria	unclassified_Actinobacteria	unclassified_Actinobacteria	unclassified_Actinobacteria
ASV_7269	148	Bacteria	Actinobacteria	Actinobacteria	Micrococcales	Micrococcaceae	unclassified_Micrococcaceae	unclassified_Micrococcaceae
ASV_14964	146	Bacteria	Actinobacteria	Actinobacteria	Frankiales	unclassified_Frankiales	unclassified_Frankiales	unclassified_Frankiales
ASV_4585	144	Bacteria	Actinobacteria	Actinobacteria	Frankiales	unclassified_Frankiales	unclassified_Frankiales	unclassified_Frankiales
ASV_808	165	Fungi	Ascomycota	Dothideomycetes	Pleosporales	Pleosporaceae	Alternaria	unidentified
ASV_813	144	Fungi	Ascomycota	Dothideomycetes	Pleosporales	Pleosporaceae	Alternaria	unidentified
ASV_15233	185	Bacteria	Bacteroidetes	Bacteroidia	Cytophagales	Hymenobacteraceae	Pontibacter	unclassified_Pontibacter
ASV_19233	172	Bacteria	Bacteroidetes	Bacteroidia	Cytophagales	Hymenobacteraceae	Pontibacter	unclassified_Pontibacter
ASV_15919	156	Bacteria	Bacteroidetes	Bacteroidia	Cytophagales	Hymenobacteraceae	Pontibacter	unclassified_Pontibacter
ASV_15049	150	Bacteria	Bacteroidetes	Bacteroidia	Cytophagales	Hymenobacteraceae	Pontibacter	unclassified_Pontibacter
ASV_930	148	Bacteria	Bacteroidetes	Bacteroidia	Cytophagales	Hymenobacteraceae	Pontibacter	unclassified_Pontibacter
ASV_850	145	Bacteria	Bacteroidetes	Bacteroidia	Cytophagales	Hymenobacteraceae	Pontibacter	unclassified_Pontibacter
ASV_15133	142	Bacteria	Bacteroidetes	Bacteroidia	Cytophagales	Spirosomaceae	Rhabdobacter	uncultured_bacterium
ASV_3110	159	Bacteria	Deinococcus-Thermus	Deinococci	Deinococcales	Trueperaceae	Truepera	uncultured_microorganism
ASV_8870	144	Bacteria	Gemmatimonadetes	Longimicrobia	Longimicrobiales	Longimicrobiaceae	Longimicrobiaceae	uncultured_bacterium
ASV_3773	170	Bacteria	Patescibacteria	Saccharimonadia	Saccharimonadales	Saccharimonadales	Saccharimonadales	unclassified_Saccharimonadales
ASV_2150	154	Bacteria	Patescibacteria	Saccharimonadia	Saccharimonadales	Saccharimonadales	Saccharimonadales	unclassified_Saccharimonadales
ASV_15983	142	Bacteria	Patescibacteria	Saccharimonadia	Saccharimonadales	Saccharimonadaceae	Saccharimonadaceae	uncultured_bacterium
ASV_2900	184	Bacteria	Proteobacteria	Gammaproteobacteria	Cellvibrionales	Cellvibrionaceae	uncultured	uncultured_bacterium
ASV_1073	161	Bacteria	Proteobacteria	Gammaproteobacteria	Xanthomonadales	Xanthomonadaceae	Lysobacter	unclassified_Lysobacter
ASV_14553	161	Bacteria	Proteobacteria	Gammaproteobacteria	Pseudomonadales	Pseudomonadaceae	Pseudomonas	unclassified_Pseudomonas
ASV_480	161	Bacteria	Proteobacteria	Alphaproteobacteria	Rhodobacterales	Rhodobacteraceae	Rubellimicrobium	unclassified_Rubellimicrobium
ASV_1436	159	Bacteria	Proteobacteria	Alphaproteobacteria	Rhizobiales	Rhizobiaceae	unclassified_Rhizobiaceae	unclassified_Rhizobiaceae
ASV_6175	150	Bacteria	Proteobacteria	Alphaproteobacteria	Rhizobiales	D05-2	D05-2	uncultured_bacterium
ASV_9317	150	Bacteria	Proteobacteria	Alphaproteobacteria	Rhodobacterales	Rhodobacteraceae	Rubellimicrobium	uncultured_bacterium
ASV_4300	148	Bacteria	Proteobacteria	Deltaproteobacteria	Bdellovibrionales	Bacteriovoracaceae	Peredibacter	uncultured_prokaryote
ASV_788	145	Bacteria	Proteobacteria	Alphaproteobacteria	Acetobacterales	Acetobacteraceae	Roseomonas	unclassified_Roseomonas
Rhizosphere
ASV_12670	146	Bacteria	Actinobacteria	Actinobacteria	unclassified_Actinobacteria	unclassified_Actinobacteria	unclassified_Actinobacteria	unclassified_Actinobacteria
ASV_7324	145	Bacteria	Actinobacteria	Actinobacteria	Kineosporiales	Kineosporiaceae	Quadrisphaera	unclassified_Quadrisphaera
ASV_2439	118	Bacteria	Actinobacteria	Actinobacteria	Kineosporiales	Kineosporiaceae	unclassified_Kineosporiaceae	unclassified_Kineosporiaceae
ASV_977	115	Bacteria	Actinobacteria	Actinobacteria	Micrococcales	Intrasporangiaceae	unclassified_Intrasporangiaceae	unclassified_Intrasporangiaceae
ASV_1428	110	Bacteria	Actinobacteria	Actinobacteria	Micrococcales	Micrococcaceae	Arthrobacter	Arthrobacter_pigmenti
ASV_9369	108	Bacteria	Actinobacteria	Actinobacteria	Kineosporiales	Kineosporiaceae	Quadrisphaera	uncultured_actinobacterium
ASV_13195	106	Bacteria	Actinobacteria	Actinobacteria	Micrococcales	Micrococcaceae	Kocuria	unclassified_Kocuria
ASV_397	104	Bacteria	Actinobacteria	Actinobacteria	Micrococcales	Cellulomonadaceae	Cellulomonas	unclassified_Cellulomonas
ASV_606	104	Bacteria	Actinobacteria	Actinobacteria	Frankiales	uncultured	uncultured	unclassified_uncultured
ASV_10838	104	Bacteria	Actinobacteria	Nitriliruptoria	Euzebyales	Euzebyaceae	uncultured	unclassified_uncultured
ASV_8751	104	Bacteria	Actinobacteria	Actinobacteria	Frankiales	unclassified_Frankiales	unclassified_Frankiales	unclassified_Frankiales
ASV_672	103	Bacteria	Actinobacteria	Acidimicrobiia	Microtrichales	Microtrichaceae	uncultured	uncultured_Actinomycetales
ASV_7617	101	Bacteria	Actinobacteria	Actinobacteria	Kineosporiales	Kineosporiaceae	Quadrisphaera	unclassified_Quadrisphaera
ASV_7316	101	Bacteria	Actinobacteria	Actinobacteria	Micrococcales	unclassified_Micrococcales	unclassified_Micrococcales	unclassified_Micrococcales
ASV_512	100	Bacteria	Actinobacteria	Actinobacteria	Frankiales	Geodermatophilaceae	Blastococcus	unclassified_Blastococcus
ASV_3097	126	Bacteria	Bacteroidetes	Bacteroidia	Cytophagales	Cyclobacteriaceae	Cesiribacter	uncultured_bacterium
ASV_930	102	Bacteria	Bacteroidetes	Bacteroidia	Cytophagales	Hymenobacteraceae	Pontibacter	unclassified_Pontibacter
ASV_5670	132	Bacteria	Firmicutes	Bacilli	Bacillales	Planococcaceae	unclassified_Planococcaceae	unclassified_Planococcaceae
ASV_1850	132	Bacteria	Firmicutes	Bacilli	Bacillales	Bacillaceae	Sinobaca	Sinobaca_beijingensis
ASV_12861	119	Bacteria	Firmicutes	Bacilli	Bacillales	Planococcaceae	Planococcus	unclassified_Planococcus
ASV_12616	106	Bacteria	Firmicutes	Bacilli	Bacillales	Planococcaceae	Planococcus	unclassified_Planococcus
ASV_12608	106	Bacteria	Firmicutes	Bacilli	Bacillales	Planococcaceae	unclassified_Planococcaceae	unclassified_Planococcaceae
ASV_4217	133	Bacteria	Gemmatimonadetes	Longimicrobia	Longimicrobiales	Longimicrobiaceae	Longimicrobiaceae	uncultured_bacterium
ASV_5004	104	Bacteria	Proteobacteria	Alphaproteobacteria	Rhodobacterales	Rhodobacteraceae	unclassified_Rhodobacteraceae	unclassified_Rhodobacteraceae
