# Supplementary material for: Intercropping Systems Modify Desert Plant-Associated Microbial Communities and Weaken Host Effects in a Hyper-Arid Desert
Source: Front Microbiol. 2021 Nov 3;12:754453. doi: 10.3389/fmicb.2021.754453 (PMC8595258; doi:10.3389/fmicb.2021.754453)
Supplement: Supplementary Data 1 — Indicator species analysis. [file Data_Sheet_1.zip › Supplementary Data 3.XLS]

## Sheet: soil_16s
	intercrop	monoculture	stat	p.value	edgeR	psASV	Network	Module
bOTU_1003	0	1	0.495338	0.0993	0	0	1	Module_2
bOTU_1004	0	1	0.233018	0.5047	0	0	1	Module_2
bOTU_101	0	1	0.270555	0.4419	0	0	1	Module_2
bOTU_1019	1	0	0.229407	0.4789	0	0	1	Module_1
bOTU_10193	1	0	0.384448	0.2245	0	0	1	Module_2
bOTU_104	1	0	0.315678	0.3924	0	0	1	Module_2
bOTU_105	1	0	0.356277	0.263	0	0	1	Module_2
bOTU_1053	0	1	0.246497	0.4498	0	0	1	Module_1
bOTU_106	1	0	0.883456	0.0027	0	0	1	Module_5
bOTU_1065	1	0	0.928235	0.0027	1	1	1	Module_5
bOTU_1067	1	0	0.734342	0.0054	0	0	1	Module_5
bOTU_108	0	1	0.330213	0.3014	0	0	1	Module_3
bOTU_1083	0	1	0.64685	0.0229	0	0	1	Module_3
bOTU_1098	1	0	0.382913	0.2516	0	0	1	Module_2
bOTU_1107	0	1	0.222648	0.4939	0	0	1	Module_2
bOTU_112	0	1	0.0977912	0.7725	0	0	1	Module_1
bOTU_113	0	1	0.378329	0.2059	0	0	1	Module_3
bOTU_1141	0	1	0.399781	0.2399	0	0	1	Module_3
bOTU_115	0	1	0.137387	0.6607	0	0	1	Module_2
bOTU_1171	1	0	0.096181	0.7675	0	0	1	Module_1
bOTU_1172	0	1	0.0901342	0.6878	0	0	1	Module_1
bOTU_1186	1	0	0.439696	0.1621	0	0	1	Module_5
bOTU_1209	1	0	0.224014	0.4926	0	0	1	Module_1
bOTU_1214	0	1	0.561679	0.0638	0	0	1	Module_1
bOTU_123	1	0	0.0256857	0.9523	0	0	1	Module_2
bOTU_1236	0	1	0.408372	0.185	0	0	1	Module_1
bOTU_1246	1	0	0.547291	0.0708	0	0	1	Module_5
bOTU_1251	1	0	0.565696	0.066	0	0	1	Module_5
bOTU_12880	1	0	0.168284	0.6076	0	0	1	Module_2
bOTU_129	1	0	0.425227	0.038	0	0	1	Module_2
bOTU_131	0	1	0.333086	0.3237	0	0	1	Module_1
bOTU_1333	0	1	0.00279046	0.994	0	0	1	Module_6
bOTU_135	0	1	0.440088	0.141	0	0	1	Module_2
bOTU_1352	0	1	0.424078	0.1709	0	0	1	Module_1
bOTU_13589	1	0	0.557556	0.0196	0	0	1	Module_5
bOTU_1367	0	1	0.473572	0.1288	0	0	1	Module_1
bOTU_13672	0	1	0.853698	0.0027	0	0	1	Module_3
bOTU_137	1	0	0.168566	0.5959	0	0	1	Module_2
bOTU_1372	0	1	0.479194	0.0857	0	0	1	Module_1
bOTU_1388	0	1	0.261481	0.4011	0	0	1	Module_3
bOTU_139	0	1	0.0737408	0.8152	0	0	1	Module_6
bOTU_140	0	1	0.100501	0.7017	0	0	1	Module_1
bOTU_1438	1	0	0.544821	0.0547	0	0	1	Module_5
bOTU_144	1	0	0.410631	0.0995	1	0	1	Module_5
bOTU_1484	0	1	0.467556	0.1331	0	0	0	NA
bOTU_149	1	0	0.00934291	0.9987	0	0	1	Module_3
bOTU_1491	0	1	0.00532167	0.9807	0	0	1	Module_2
bOTU_15	1	0	0.443767	0.0931	1	0	1	Module_5
bOTU_150	1	0	0.413611	0.1718	0	0	1	Module_2
bOTU_1503	0	1	0.128856	0.8536	0	0	1	Module_3
bOTU_151	1	0	0.148992	0.6625	0	0	1	Module_2
bOTU_153	0	1	0.412936	0.1769	0	0	1	Module_3
bOTU_1539	0	1	0.0684764	0.7502	0	0	1	Module_2
bOTU_1543	1	0	0.207546	0.7133	0	0	1	Module_2
bOTU_155	0	1	0.124728	0.747	0	0	1	Module_3
bOTU_156	1	0	0.415483	0.1754	0	0	1	Module_1
bOTU_1592	1	0	0.400795	0.2278	0	0	1	Module_1
bOTU_1600	0	1	0.183314	0.5461	0	0	1	Module_1
bOTU_1604	1	0	0.545835	0.07	0	0	1	Module_5
bOTU_1611	0	1	0.0471454	0.9115	0	0	1	Module_1
bOTU_162	1	0	0.199778	0.5444	0	0	0	NA
bOTU_164	0	1	0.424767	0.1371	0	0	1	Module_2
bOTU_166	1	0	0.697214	0.005	1	1	1	Module_5
bOTU_1675	1	0	0.3942	0.2033	0	0	1	Module_1
bOTU_1678	1	0	0.363239	0.2438	0	0	1	Module_2
bOTU_1690	0	1	0.141212	0.7026	0	0	1	Module_2
bOTU_1701	0	1	0.462979	0.129	0	0	1	Module_1
bOTU_1713	1	0	0.496589	0.1043	0	0	1	Module_2
bOTU_1743	0	1	0.25035	0.4437	0	0	0	NA
bOTU_175	0	1	0.475773	0.1247	0	0	1	Module_26
bOTU_176	0	1	0.536221	0.0699	0	0	1	Module_1
bOTU_182	0	1	0.784203	0.0071	0	0	1	Module_3
bOTU_1823	0	1	0.23264	0.4764	0	0	1	Module_17
bOTU_1829	0	1	0.421867	0.1665	0	0	1	Module_1
bOTU_1834	0	1	0.397137	0.176	0	0	1	Module_1
bOTU_186	0	1	0.0383118	0.9204	0	0	1	Module_1
bOTU_19	1	0	0.333775	0.3008	0	0	1	Module_2
bOTU_190	0	1	0.0375758	0.9096	0	0	0	NA
bOTU_1921	1	0	0.65646	0.0119	0	0	1	Module_5
bOTU_193	0	1	0.525166	0.0137	0	0	1	Module_3
bOTU_194	0	1	0.0783883	0.8531	0	0	1	Module_2
bOTU_1949	0	1	0.0811746	0.6644	0	0	0	NA
bOTU_195	1	0	0.129105	0.6896	0	0	1	Module_3
bOTU_1950	0	1	0.330869	0.2949	0	0	1	Module_1
bOTU_198	0	1	0.16234	0.868	0	0	1	Module_2
bOTU_199	1	0	0.306198	0.3615	0	0	1	Module_5
bOTU_20	0	1	0.206249	0.5557	0	0	1	Module_1
bOTU_201	0	1	0.57732	0.0247	0	0	1	Module_3
bOTU_203	0	1	0.237009	0.4828	0	0	1	Module_7
bOTU_2046	0	1	0.0275266	0.9315	0	0	1	Module_2
bOTU_206	1	0	0.313877	0.3393	0	0	1	Module_2
bOTU_2086	0	1	0.611295	0.0164	0	0	1	Module_3
bOTU_210	1	0	0.628632	0.0264	0	0	1	Module_5
bOTU_211	0	1	0.170076	0.5978	0	0	1	Module_3
bOTU_214	1	0	0.780237	0.0037	1	1	1	Module_5
bOTU_2143	0	1	0.570647	0.0333	0	0	1	Module_3
bOTU_2145	1	0	0.693279	0.014	0	0	1	Module_5
bOTU_2154	0	1	0.289477	0.3343	0	0	1	Module_3
bOTU_218	1	0	0.0311461	0.9317	0	0	1	Module_2
bOTU_220	1	0	0.645126	0.0328	0	0	1	Module_5
bOTU_222	0	1	0.0539796	0.9524	0	0	1	Module_2
bOTU_223	1	0	0.408295	0.0283	1	1	1	Module_5
bOTU_224	1	0	0.256244	0.4164	0	0	1	Module_1
bOTU_228	0	1	0.434925	0.1804	0	0	1	Module_3
bOTU_2287	1	0	0.612621	0.024	0	0	1	Module_5
bOTU_2299	0	1	0.090339	0.8055	0	0	1	Module_3
bOTU_2302	0	1	0.300167	0.3445	0	0	1	Module_3
bOTU_2303	1	0	0.461103	0.1001	0	0	1	Module_5
bOTU_2305	1	0	0.288683	0.3472	0	0	1	Module_5
bOTU_232	0	1	0.612847	0.0077	0	0	1	Module_3
bOTU_236	0	1	0.132559	0.8148	0	0	1	Module_3
bOTU_2439	1	0	0.319271	0.3332	0	0	1	Module_1
bOTU_247	0	1	0.407311	0.118	0	0	1	Module_3
bOTU_25	1	0	0.609992	0.0076	1	1	1	Module_5
bOTU_250	1	0	0.166172	0.9356	0	0	1	Module_3
bOTU_2505	1	0	0.361834	0.2497	0	0	1	Module_1
bOTU_253	0	1	0.103839	0.7445	0	0	1	Module_1
bOTU_254	0	1	0.138182	0.6316	0	0	1	Module_3
bOTU_255	0	1	0.296644	0.3618	0	0	1	Module_3
bOTU_257	0	1	0.0833728	0.8297	0	0	1	Module_2
bOTU_260	1	0	0.00330634	1	0	0	1	Module_3
bOTU_2601	1	0	0.114714	0.7026	0	0	1	Module_1
bOTU_2617	1	0	0.520426	0.0759	0	0	1	Module_5
bOTU_2618	0	1	0.334683	0.2869	0	0	1	Module_3
bOTU_264	1	0	0.0212971	0.9623	0	0	1	Module_2
bOTU_265	0	1	0.18108	0.56	0	0	1	Module_13
bOTU_267	1	0	0.292762	0.4489	1	0	1	Module_1
bOTU_2694	0	1	0.752129	0.0075	0	0	1	Module_3
bOTU_2718	1	0	0.414942	0.1702	0	0	1	Module_6
bOTU_277	1	0	0.0424638	0.8822	0	0	1	Module_1
bOTU_2842	0	1	0.694676	0.0062	0	0	1	Module_3
bOTU_285	0	1	0.484213	0.1121	0	0	1	Module_26
bOTU_288	0	1	0.696095	0.0037	0	0	1	Module_3
bOTU_290	0	1	0.00148625	0.9981	0	0	1	Module_3
bOTU_293	1	0	0.381812	0.2921	0	0	1	Module_2
bOTU_294	0	1	0.0772761	0.8129	0	0	0	NA
bOTU_3054	0	1	0.320449	0.3081	0	0	1	Module_17
bOTU_311	0	1	0.119341	0.7073	0	0	1	Module_1
bOTU_314	0	1	0.11646	0.8529	0	0	1	Module_1
bOTU_3149	0	1	0.480886	0.1191	0	0	1	Module_3
bOTU_315	0	1	0.787793	0.011	0	0	1	Module_3
bOTU_316	0	1	0.341196	0.3072	0	0	1	Module_3
bOTU_325	0	1	0.107981	0.7379	0	0	1	Module_2
bOTU_330	1	0	0.58021	0.0554	0	0	1	Module_2
bOTU_335	0	1	0.631292	0.0027	0	0	1	Module_3
bOTU_3371	1	0	0.294505	0.3998	0	0	1	Module_2
bOTU_338	1	0	0.12434	0.9603	0	0	1	Module_3
bOTU_341	1	0	0.426317	0.145	0	0	1	Module_28
bOTU_343	1	0	0.569707	0.0415	0	0	1	Module_5
bOTU_3436	0	1	0.254498	0.4274	0	0	1	Module_10
bOTU_344	1	0	0.56239	0.0376	0	0	1	Module_5
bOTU_349	1	0	0.238428	0.5104	0	0	1	Module_2
bOTU_350	1	0	0.439163	0.1535	0	0	1	Module_2
bOTU_353	1	0	0.708808	0.0065	0	0	1	Module_5
bOTU_359	0	1	0.123261	0.7729	0	0	1	Module_2
bOTU_36	1	0	0.70579	0.0097	0	0	1	Module_5
bOTU_3616	1	0	0.441609	0.1623	0	0	1	Module_5
bOTU_362	1	0	0.620093	0.0249	0	0	1	Module_5
bOTU_366	1	0	0.285809	0.4979	0	0	1	Module_12
bOTU_368	0	1	0.0806789	0.8076	0	0	1	Module_3
bOTU_3707	0	1	0.0027129	0.9976	0	0	1	Module_1
bOTU_3728	1	0	0.522966	0.0915	0	0	1	Module_5
bOTU_373	1	0	0.352323	0.2929	0	0	1	Module_2
bOTU_379	0	1	0.190206	0.5477	0	0	1	Module_2
bOTU_381	0	1	0.149899	0.6891	0	0	1	Module_1
bOTU_3905	1	0	0.203937	0.5358	0	0	1	Module_2
bOTU_397	1	0	0.691007	0.0176	0	0	1	Module_5
bOTU_398	0	1	0.528326	0.0866	0	0	1	Module_3
bOTU_401	1	0	0.0710184	0.8744	0	0	1	Module_1
bOTU_403	0	1	0.640539	0.0228	0	0	1	Module_3
bOTU_4039	1	0	0.58277	0.0388	0	0	1	Module_5
bOTU_407	1	0	0.0889247	0.9901	0	0	1	Module_3
bOTU_4081	1	0	0.232764	0.4667	0	0	1	Module_1
bOTU_413	1	0	0.149201	0.906	0	0	1	Module_3
bOTU_420	1	0	0.678998	0.0048	0	0	1	Module_5
bOTU_421	1	0	0.340738	0.2391	0	0	1	Module_2
bOTU_428	0	1	0.016171	0.9578	0	0	1	Module_3
bOTU_429	1	0	0.335679	0.3028	0	0	1	Module_1
bOTU_4346	0	1	0.363017	0.2348	0	0	1	Module_3
bOTU_4350	0	1	0.283926	0.3604	0	0	1	Module_1
bOTU_439	0	1	0.455014	0.1328	0	0	1	Module_1
bOTU_440	0	1	0.107707	0.6723	0	0	1	Module_2
bOTU_444	0	1	0.475493	0.1203	0	0	1	Module_10
bOTU_45	0	1	0.0286051	0.924	0	0	1	Module_1
bOTU_451	0	1	0.303627	0.3218	0	0	1	Module_3
bOTU_458	1	0	0.401472	0.2281	0	0	1	Module_2
bOTU_4595	1	0	0.72822	0.008	1	1	1	Module_5
bOTU_4609	1	0	0.187255	0.5762	0	0	1	Module_1
bOTU_461	1	0	0.640609	0.0357	1	1	1	Module_5
bOTU_463	0	1	0.710384	0.012	0	0	1	Module_3
bOTU_4688	1	0	0.43463	0.1648	0	0	0	NA
bOTU_469	0	1	0.134329	0.731	0	0	1	Module_2
bOTU_472	1	0	0.366626	0.2218	0	0	1	Module_2
bOTU_473	0	1	0.156221	0.6323	0	0	1	Module_1
bOTU_4754	1	0	0.632247	0.0229	0	0	1	Module_5
bOTU_478	1	0	0.0699669	0.8226	0	0	1	Module_2
bOTU_48	0	1	0.0602474	0.857	0	0	0	NA
bOTU_480	1	0	0.822468	0.0054	1	1	1	Module_5
bOTU_483	0	1	0.169441	0.6069	0	0	1	Module_3
bOTU_485	0	1	0.338411	0.3049	0	0	1	Module_1
bOTU_491	0	1	0.480104	0.0884	0	0	1	Module_3
bOTU_492	0	1	0.174709	0.597	0	0	1	Module_3
bOTU_493	1	0	0.52379	0.005	0	0	0	NA
bOTU_4937	1	0	0.647758	0.0097	0	0	1	Module_5
bOTU_494	0	1	0.388124	0.2135	0	0	1	Module_3
bOTU_506	0	1	0.0343229	0.9138	0	0	1	Module_6
bOTU_508	1	0	0.271415	0.3888	0	0	1	Module_45
bOTU_512	1	0	0.682101	0.0168	0	0	1	Module_5
bOTU_519	0	1	0.336301	0.2919	0	0	1	Module_3
bOTU_521	0	1	0.385271	0.2064	0	0	1	Module_1
bOTU_522	0	1	0.606005	0.0365	0	0	1	Module_3
bOTU_525	0	1	0.0405278	0.9015	0	0	1	Module_1
bOTU_527	1	0	0.818044	0.0054	1	1	1	Module_5
bOTU_528	1	0	0.414932	0.1914	0	0	1	Module_1
bOTU_53	1	0	0.222783	0.8445	0	0	1	Module_34
bOTU_531	0	1	0.70148	0.0027	0	0	1	Module_3
bOTU_532	0	1	0.178226	0.5442	0	0	1	Module_1
bOTU_533	0	1	0.485989	0.0459	0	0	1	Module_3
bOTU_535	1	0	0.732477	0.0122	0	0	1	Module_5
bOTU_546	0	1	0.025165	0.9358	0	0	1	Module_2
bOTU_547	0	1	0.480001	0.0644	0	0	1	Module_3
bOTU_548	0	1	0.715784	0.0163	0	0	1	Module_3
bOTU_55	1	0	0.0606913	0.8888	0	0	1	Module_3
bOTU_5504	1	0	0.397309	0.2108	0	0	1	Module_5
bOTU_5518	1	0	0.159737	0.6089	0	0	1	Module_1
bOTU_5525	1	0	0.291685	0.266	0	0	1	Module_2
bOTU_557	1	0	0.177184	0.6352	0	0	1	Module_6
bOTU_558	0	1	0.340028	0.3066	0	0	1	Module_3
bOTU_559	0	1	0.480541	0.103	0	0	1	Module_3
bOTU_5713	0	1	0.228	0.4807	0	0	1	Module_6
bOTU_574	0	1	0.698053	0.0246	0	0	1	Module_1
bOTU_585	0	1	0.0233205	0.967	0	0	1	Module_3
bOTU_586	1	0	0.312585	0.3675	0	0	1	Module_1
bOTU_5884	0	1	0.266055	0.3866	0	0	0	NA
bOTU_5893	0	1	0.312699	0.3245	0	0	1	Module_1
bOTU_590	0	1	0.189114	0.5745	0	0	1	Module_3
bOTU_5991	0	1	0.510894	0.0762	0	0	1	Module_3
bOTU_600	1	0	0.105973	1	0	0	1	Module_3
bOTU_606	1	0	0.783172	0.0077	1	1	1	Module_5
bOTU_607	0	1	0.700354	0.0139	1	1	1	Module_3
bOTU_609	1	0	0.205944	0.5462	0	0	1	Module_2
bOTU_61	0	1	0.0715955	0.8521	0	0	1	Module_2
bOTU_610	1	0	0.265205	0.383	0	0	1	Module_6
bOTU_614	0	1	0.027986	0.9225	0	0	1	Module_1
bOTU_615	1	0	0.762281	0.0088	0	0	1	Module_5
bOTU_6173	0	1	0.325111	0.2886	0	0	1	Module_1
bOTU_620	0	1	0.753823	0.0046	1	1	1	Module_3
bOTU_623	1	0	0.0425301	0.8997	0	0	0	NA
bOTU_635	0	1	0.680751	0.0141	0	0	1	Module_3
bOTU_6483	0	1	0.208825	0.5069	0	0	1	Module_1
bOTU_65	0	1	0.0672984	0.9376	0	0	1	Module_7
bOTU_6549	0	1	0.48754	0.1031	0	0	1	Module_3
bOTU_6560	1	0	0.024409	0.843	0	0	1	Module_3
bOTU_662	1	0	0.216753	0.4748	0	0	1	Module_5
bOTU_663	1	0	0.144306	0.9622	0	0	1	Module_3
bOTU_6638	1	0	0.119534	0.6973	0	0	1	Module_9
bOTU_67	1	0	0.40736	0.2054	0	0	1	Module_1
bOTU_672	1	0	0.746699	0.0115	0	0	1	Module_5
bOTU_686	1	0	0.0171219	0.9831	0	0	1	Module_2
bOTU_703	0	1	0.789617	0.0062	0	0	1	Module_3
bOTU_7174	0	1	0.35223	0.2658	0	0	1	Module_3
bOTU_7177	0	1	0.200757	0.5213	0	0	1	Module_1
bOTU_73	0	1	0.330754	0.3115	0	0	1	Module_1
bOTU_7300	1	0	0.491843	0.0984	1	0	1	Module_5
bOTU_731	1	0	0.0226338	0.9472	0	0	1	Module_2
bOTU_7322	0	1	0.293112	0.375	0	0	1	Module_10
bOTU_733	0	1	0.194879	0.5437	0	0	1	Module_1
bOTU_7347	1	0	0.0993876	0.819	0	0	1	Module_3
bOTU_737	0	1	0.464	0.1116	0	0	1	Module_2
bOTU_7382	1	0	0.390776	0.1834	0	0	1	Module_5
bOTU_7432	0	1	0.302523	0.3432	0	0	1	Module_1
bOTU_746	1	0	0.0687062	0.8474	0	0	1	Module_1
bOTU_7486	1	0	0.432316	0.1588	0	0	1	Module_2
bOTU_749	0	1	0.744452	0.0114	0	0	1	Module_3
bOTU_7493	0	1	0.0994297	0.7355	0	0	1	Module_34
bOTU_7499	1	0	0.599488	0.0347	0	0	0	NA
bOTU_76	0	1	0.348951	0.2401	0	0	1	Module_1
bOTU_7622	1	0	0.33536	0.2813	0	0	1	Module_1
bOTU_7684	1	0	0.313758	0.307	0	0	1	Module_1
bOTU_7691	1	0	0.656893	0.0186	1	1	1	Module_5
bOTU_77	0	1	0.126461	0.8173	0	0	1	Module_50
bOTU_775	1	0	0.217732	0.4946	0	0	0	NA
bOTU_777	0	1	0.0605836	0.8664	0	0	1	Module_1
bOTU_7779	1	0	0.743206	0.0099	1	1	1	Module_5
bOTU_788	1	0	0.844595	0.0037	1	1	1	Module_5
bOTU_791	0	1	0.0339047	0.9214	0	0	1	Module_3
bOTU_7920	0	1	0.197394	0.5251	0	0	1	Module_1
bOTU_7950	1	0	0.241932	0.4718	0	0	1	Module_2
bOTU_800	1	0	0.174389	0.5764	0	0	1	Module_1
bOTU_805	0	1	0.313233	0.3254	0	0	1	Module_3
bOTU_807	0	1	0.551591	0.0429	0	0	1	Module_1
bOTU_8158	1	0	0.0980669	0.7796	0	0	1	Module_16
bOTU_82	1	0	0.193273	0.5264	0	0	1	Module_1
bOTU_820	1	0	0.609894	0.0484	0	0	1	Module_5
bOTU_821	1	0	0.0903162	0.7101	0	0	1	Module_2
bOTU_824	0	1	0.660671	0.0205	0	0	1	Module_3
bOTU_826	1	0	0.550501	0.0514	0	0	1	Module_5
bOTU_830	0	1	0.155339	0.6504	0	0	1	Module_1
bOTU_836	0	1	0.335761	0.3169	0	0	1	Module_1
bOTU_837	0	1	0.851922	0.0027	0	0	1	Module_3
bOTU_8381	0	1	0.369594	0.2051	0	0	1	Module_3
bOTU_843	1	0	0.0984256	0.846	0	0	0	NA
bOTU_844	1	0	0.30526	0.3415	0	0	1	Module_1
bOTU_845	1	0	0.512359	0.0934	0	0	1	Module_2
bOTU_85	1	0	0.00010046	1	0	0	1	Module_3
bOTU_869	1	0	0.16518	0.6967	0	0	1	Module_6
bOTU_87	1	0	0.0735434	0.8412	0	0	0	NA
bOTU_8791	1	0	0.323091	0.3154	0	0	1	Module_2
bOTU_888	1	0	0.143178	0.6614	0	0	1	Module_2
bOTU_896	1	0	0.124505	0.674	0	0	0	NA
bOTU_897	0	1	0.739366	0.0078	0	0	1	Module_3
bOTU_899	0	1	0.323579	0.357	0	0	1	Module_3
bOTU_907	1	0	0.703782	0.0092	0	0	1	Module_5
bOTU_933	0	1	0.0905239	0.813	0	0	1	Module_3
bOTU_945	0	1	0.647887	0.0061	0	0	1	Module_3
bOTU_951	1	0	0.268241	0.5936	0	0	1	Module_6
bOTU_952	0	1	0.162181	0.6016	0	0	1	Module_3
bOTU_955	0	1	0.770438	0.0027	0	0	1	Module_3
bOTU_957	1	0	0.147462	0.6049	0	0	1	Module_2
bOTU_966	1	0	0.521766	0.0882	0	0	1	Module_4
bOTU_967	1	0	0.480884	0.0578	0	0	1	Module_5
bOTU_976	0	1	0.123398	0.6976	0	0	1	Module_1
bOTU_979	0	1	0.55955	0.0277	0	0	1	Module_1
bOTU_982	0	1	0.263588	0.4052	0	0	1	Module_3
bOTU_998	0	1	0.530401	0.0798	0	0	1	Module_3
bOTU_1000	0	1	0.0125694	0.9755	0	0	1	Module_1
bOTU_1021	0	1	0.365315	0.2535	0	0	1	Module_1
bOTU_1022	0	1	0.308698	0.316	0	0	1	Module_3
bOTU_1025	1	0	0.248823	0.5474	0	0	1	Module_1
bOTU_10295	1	0	0.622886	0.0299	0	0	1	Module_5
bOTU_1030	0	1	0.64424	0.0214	0	0	1	Module_3
bOTU_1066	1	0	0.816477	0.0037	0	0	1	Module_5
bOTU_1071	1	0	0.634839	0.0174	1	1	1	Module_5
bOTU_1072	1	0	0.622131	0.0324	0	0	1	Module_5
bOTU_10750	0	1	0.410477	0.1913	0	0	1	Module_3
bOTU_1078	0	1	0.537115	0.0714	0	0	1	Module_3
bOTU_1084	0	1	0.750629	0.0045	0	0	1	Module_3
bOTU_1110	1	0	0.552977	0.0743	0	0	1	Module_7
bOTU_1166	0	1	0.281388	0.3828	0	0	1	Module_3
bOTU_1173	0	1	0.222811	0.5018	0	0	1	Module_3
bOTU_1177	0	1	0.532614	0.0833	0	0	1	Module_3
bOTU_119	1	0	0.42487	0.227	0	0	1	Module_2
bOTU_1202	0	1	0.382051	0.227	0	0	1	Module_1
bOTU_1204	0	1	0.774036	0.0027	0	0	1	Module_3
bOTU_1266	0	1	0.405349	0.178	0	0	1	Module_3
bOTU_1271	0	1	0.615951	0.0152	0	0	1	Module_3
bOTU_12839	0	1	0.724372	0.0146	0	0	1	Module_1
bOTU_1348	0	1	0.215172	0.4878	0	0	1	Module_2
bOTU_1383	0	1	0.427886	0.1617	0	0	1	Module_6
bOTU_13867	1	0	0.610975	0.0239	0	0	1	Module_5
bOTU_1387	0	1	0.49843	0.1064	0	0	1	Module_3
bOTU_1394	0	1	0.258166	0.4353	0	0	1	Module_2
bOTU_1420	1	0	0.888669	0.0027	1	1	1	Module_2
bOTU_1449	0	1	0.0958069	0.7721	0	0	1	Module_1
bOTU_1480	0	1	0.370465	0.2321	0	0	1	Module_3
bOTU_1483	0	1	0.158441	0.608	0	0	1	Module_2
bOTU_1487	0	1	0.138612	0.6496	0	0	1	Module_3
bOTU_1490	1	0	0.479274	0.1166	0	0	1	Module_1
bOTU_15245	1	0	0.206204	0.5042	0	0	1	Module_1
bOTU_15320	1	0	0.465564	0.1399	0	0	1	Module_5
bOTU_15652	0	1	0.434993	0.1788	0	0	1	Module_3
bOTU_1595	0	1	0.00565225	0.983	0	0	1	Module_1
bOTU_1625	1	0	0.303031	0.3676	0	0	1	Module_29
bOTU_1700	0	1	0.410434	0.1989	0	0	1	Module_1
bOTU_1702	0	1	0.297942	0.4104	0	0	0	NA
bOTU_1708	0	1	0.527414	0.0839	0	0	1	Module_1
bOTU_1752	0	1	0.655807	0.0214	0	0	1	Module_3
bOTU_1784	0	1	0.571639	0.049	0	0	1	Module_17
bOTU_1786	1	0	0.395679	0.195	0	0	1	Module_1
bOTU_1789	0	1	0.244361	0.4657	0	0	1	Module_44
bOTU_187	0	1	0.0356787	0.8453	0	0	1	Module_1
bOTU_1874	1	0	0.0604048	0.8597	0	0	1	Module_3
bOTU_1877	0	1	0.155916	0.5919	0	0	1	Module_6
bOTU_1936	1	0	0.151385	0.653	0	0	1	Module_8
bOTU_1937	0	1	0.154601	0.6426	0	0	1	Module_3
bOTU_196	1	0	0.317043	0.3868	0	0	1	Module_5
bOTU_2038	0	1	0.721826	0.0139	0	0	1	Module_3
bOTU_2051	0	1	0.576502	0.0478	0	0	1	Module_3
bOTU_2069	1	0	0.654769	0.0054	1	1	1	Module_5
bOTU_2070	1	0	0.42185	0.1622	1	0	1	Module_5
bOTU_2153	0	1	0.156486	0.6143	0	0	0	NA
bOTU_2174	0	1	0.00299258	0.996	0	0	1	Module_1
bOTU_225	0	1	0.380528	0.1793	0	0	1	Module_3
bOTU_227	0	1	0.581862	0.043	0	0	1	Module_3
bOTU_2292	1	0	0.559685	0.0597	0	0	1	Module_5
bOTU_233	0	1	0.306491	0.4188	0	0	1	Module_3
bOTU_2342	0	1	0.74273	0.009	0	0	1	Module_3
bOTU_2366	0	1	0.676554	0.0206	0	0	1	Module_3
bOTU_245	1	0	0.206938	0.5173	0	0	1	Module_1
bOTU_2452	0	1	0.272095	0.4094	0	0	1	Module_4
bOTU_2456	0	1	0.159256	0.6177	0	0	1	Module_1
bOTU_2463	0	1	0.247997	0.4358	0	0	1	Module_24
bOTU_2498	0	1	0.533242	0.083	0	0	1	Module_1
bOTU_256	1	0	0.580434	0.0239	0	0	1	Module_5
bOTU_2609	1	0	0.0239706	0.9513	0	0	1	Module_1
bOTU_2626	1	0	0.16986	0.5884	0	0	1	Module_2
bOTU_263	0	1	0.178256	0.4667	0	0	1	Module_3
bOTU_268	0	1	0.550058	0.0563	0	0	1	Module_3
bOTU_2709	0	1	0.36591	0.2564	0	0	1	Module_1
bOTU_272	0	1	0.471452	0.1272	0	0	1	Module_3
bOTU_282	0	1	0.704914	0.009	0	0	1	Module_3
bOTU_284	0	1	0.690431	0.0052	0	0	1	Module_3
bOTU_2872	1	0	0.207184	0.5596	0	0	1	Module_1
bOTU_2885	0	1	0.540564	0.0718	0	0	1	Module_1
bOTU_2917	0	1	0.355841	0.2471	0	0	1	Module_1
bOTU_302	1	0	0.165744	0.9417	0	0	1	Module_3
bOTU_3114	0	1	0.0659411	0.8265	0	0	1	Module_15
bOTU_3124	0	1	0.590508	0.0406	0	0	1	Module_1
bOTU_313	0	1	0.231801	0.4896	0	0	1	Module_3
bOTU_3158	1	0	0.00112261	0.998	0	0	1	Module_13
bOTU_318	0	1	0.296917	0.4321	1	0	1	Module_5
bOTU_321	1	0	0.311761	0.3902	0	0	1	Module_2
bOTU_327	1	0	0.31268	0.3277	0	0	0	NA
bOTU_3370	1	0	0.269967	0.4993	0	0	1	Module_2
bOTU_3405	1	0	0.715654	0.0142	0	0	1	Module_5
bOTU_342	1	0	0.0473023	0.9055	0	0	0	NA
bOTU_347	0	1	0.612114	0.0373	1	1	1	Module_3
bOTU_3487	0	1	0.194229	0.5319	0	0	1	Module_3
bOTU_3606	1	0	0.437294	0.1547	0	0	1	Module_5
bOTU_3639	0	1	0.531941	0.0698	0	0	1	Module_1
bOTU_3678	0	1	0.652199	0.0176	0	0	1	Module_3
bOTU_3695	1	0	0.127242	0.7912	0	0	1	Module_3
bOTU_372	0	1	0.277275	0.3938	0	0	1	Module_3
bOTU_374	0	1	0.646964	0.0268	0	0	1	Module_3
bOTU_3749	1	0	0.45097	0.0937	0	0	1	Module_2
bOTU_402	0	1	0.697352	0.0166	0	0	1	Module_3
bOTU_4040	1	0	0.176927	0.606	0	0	0	NA
bOTU_4044	1	0	0.228489	0.5695	0	0	0	NA
bOTU_4052	1	0	0.261507	0.3746	0	0	1	Module_1
bOTU_406	1	0	0.439723	0.1577	0	0	1	Module_1
bOTU_417	0	1	0.262417	0.4265	0	0	1	Module_1
bOTU_4266	0	1	0.139038	0.6579	0	0	1	Module_1
bOTU_4275	1	0	0.879985	0.0027	0	0	1	Module_2
bOTU_4336	0	1	0.546316	0.0541	0	0	1	Module_1
bOTU_4362	0	1	0.502855	0.0988	0	0	1	Module_3
bOTU_442	1	0	0.61819	0.0677	1	0	1	Module_5
bOTU_454	0	1	0.0394958	0.9003	0	0	0	NA
bOTU_464	0	1	0.383532	0.2032	0	0	1	Module_3
bOTU_468	0	1	0.517122	0.0093	1	1	1	Module_3
bOTU_490	0	1	0.30946	0.3543	0	0	1	Module_3
bOTU_4978	1	0	0.627116	0.0286	0	0	1	Module_5
bOTU_504	1	0	0.304302	0.3355	0	0	1	Module_5
bOTU_5070	0	1	0.258608	0.4064	0	0	1	Module_1
bOTU_513	0	1	0.29577	0.4641	0	0	1	Module_3
bOTU_514	0	1	0.439926	0.1308	0	0	1	Module_3
bOTU_520	0	1	0.439625	0.1492	0	0	1	Module_3
bOTU_538	1	0	0.253442	0.4749	1	0	1	Module_5
bOTU_542	0	1	0.108746	0.7386	0	0	1	Module_1
bOTU_5475	0	1	0.603516	0.0538	0	0	1	Module_3
bOTU_550	1	0	0.504707	0.0958	0	0	1	Module_1
bOTU_566	0	1	0.514839	0.0699	0	0	1	Module_3
bOTU_5680	1	0	0.319796	0.2932	0	0	1	Module_2
bOTU_5702	1	0	0.0248451	0.9471	0	0	1	Module_12
bOTU_575	1	0	0.199647	0.6733	0	0	1	Module_2
bOTU_578	1	0	0.286944	0.3489	0	0	1	Module_1
bOTU_5830	0	1	0.0923576	0.7739	0	0	1	Module_3
bOTU_608	0	1	0.110139	0.8333	0	0	1	Module_2
bOTU_618	1	0	0.14549	0.9556	0	0	1	Module_3
bOTU_6348	1	0	0.226488	0.4757	0	0	1	Module_1
bOTU_643	0	1	0.316482	0.3695	0	0	1	Module_1
bOTU_645	1	0	0.0923409	0.8113	0	0	0	NA
bOTU_6471	0	1	0.517006	0.0801	0	0	1	Module_1
bOTU_653	0	1	0.330568	0.3299	0	0	1	Module_1
bOTU_659	0	1	0.473599	0.0677	0	0	1	Module_3
bOTU_671	0	1	0.732277	0.0154	0	0	1	Module_3
bOTU_674	0	1	0.500966	0.0232	0	0	1	Module_3
bOTU_677	1	0	0.433402	0.1648	0	0	1	Module_2
bOTU_700	0	1	0.860701	0.0027	0	0	1	Module_3
bOTU_7104	0	1	0.420369	0.1766	0	0	1	Module_1
bOTU_713	0	1	0.0573994	0.8692	0	0	1	Module_2
bOTU_7189	1	0	0.612212	0.0393	0	0	1	Module_5
bOTU_7211	0	1	0.655359	0.0243	0	0	1	Module_3
bOTU_725	0	1	0.00891336	0.9689	0	0	1	Module_1
bOTU_727	1	0	0.22092	0.4591	0	0	1	Module_2
bOTU_736	0	1	0.532868	0.0814	0	0	1	Module_1
bOTU_747	0	1	0.739332	0.0144	0	0	1	Module_3
bOTU_7481	0	1	0.105049	0.7237	0	0	1	Module_2
bOTU_7500	0	1	0.479288	0.1046	0	0	1	Module_1
bOTU_756	1	0	0.142039	0.6707	0	0	1	Module_4
bOTU_7576	1	0	0.741783	0.0099	0	0	1	Module_5
bOTU_7588	1	0	0.393318	0.2434	0	0	1	Module_1
bOTU_7607	1	0	0.326539	0.3004	0	0	1	Module_2
bOTU_762	0	1	0.210016	0.4937	0	0	1	Module_3
bOTU_7647	1	0	0.206776	0.56	0	0	1	Module_10
bOTU_774	1	0	0.68695	0.0206	0	0	1	Module_1
bOTU_7749	1	0	0.577221	0.0415	0	0	1	Module_5
bOTU_782	0	1	0.611689	0.0357	0	0	1	Module_3
bOTU_7853	0	1	0.199338	0.5393	0	0	1	Module_1
bOTU_7859	1	0	0.22872	0.4672	0	0	0	NA
bOTU_787	0	1	0.0706539	0.8616	0	0	1	Module_1
bOTU_802	0	1	0.0987519	0.7636	0	0	1	Module_1
bOTU_8021	0	1	0.378205	0.2131	0	0	1	Module_1
bOTU_804	0	1	0.367272	0.2567	0	0	1	Module_3
bOTU_835	0	1	0.123246	0.7704	0	0	1	Module_1
bOTU_841	1	0	0.0411383	0.9906	0	0	1	Module_3
bOTU_891	0	1	0.28625	0.4283	0	0	1	Module_3
bOTU_8936	0	1	0.560315	0.048	0	0	1	Module_3
bOTU_908	0	1	0.446624	0.1471	0	0	1	Module_3
bOTU_918	1	0	0.661643	0.0073	0	0	1	Module_5
bOTU_936	0	1	0.211744	0.5225	0	0	1	Module_3
bOTU_9369	0	1	0.0749462	0.8514	0	0	1	Module_1
bOTU_947	0	1	0.369719	0.2474	0	0	1	Module_3
bOTU_954	0	1	0.0989631	0.7595	0	0	1	Module_1
bOTU_9604	1	0	0.21293	0.7446	0	0	1	Module_1
bOTU_9672	0	1	0.193621	0.5612	0	0	1	Module_19
bOTU_978	1	0	0.169449	0.9215	0	0	1	Module_3
bOTU_1002	0	1	0.445955	0.0638	0	0	1	Module_3
bOTU_10300	0	1	0.523905	0.086	0	0	1	Module_2
bOTU_10465	1	0	0.352572	0.253	0	0	1	Module_4
bOTU_1052	0	1	0.565985	0.0386	0	0	1	Module_3
bOTU_10755	0	1	0.762907	0.0027	0	0	1	Module_3
bOTU_1077	0	1	0.701026	0.0052	1	1	1	Module_3
bOTU_1079	0	1	0.363084	0.2605	0	0	1	Module_3
bOTU_1085	0	1	0.677001	0.0123	0	0	1	Module_3
bOTU_1102	0	1	0.206039	0.5039	0	0	1	Module_1
bOTU_1108	1	0	0.309829	0.3326	0	0	1	Module_1
bOTU_1140	0	1	0.38807	0.2194	0	0	1	Module_3
bOTU_1161	1	0	0.379893	0.0753	0	0	1	Module_2
bOTU_1170	1	0	0.35702	0.2729	0	0	1	Module_2
bOTU_1179	0	1	0.357555	0.3132	0	0	1	Module_3
bOTU_1187	1	0	0.352723	0.2799	0	0	1	Module_5
bOTU_1199	0	1	0.292074	0.4672	0	0	1	Module_3
bOTU_1218	0	1	0.120721	0.7829	0	0	1	Module_2
bOTU_1221	0	1	0.424997	0.1729	0	0	1	Module_3
bOTU_1241	0	1	0.29474	0.4199	0	0	0	NA
bOTU_1261	0	1	0.301907	0.4134	0	0	1	Module_1
bOTU_1262	0	1	0.286275	0.3743	0	0	1	Module_3
bOTU_1265	0	1	0.53451	0.07	0	0	1	Module_3
bOTU_1297	1	0	0.583567	0.0509	0	0	1	Module_5
bOTU_1305	0	1	0.0657949	0.8369	0	0	1	Module_3
bOTU_1326	0	1	0.19796	0.6108	0	0	1	Module_1
bOTU_1336	1	0	0.192461	0.6151	0	0	1	Module_2
bOTU_1350	0	1	0.333017	0.2979	0	0	1	Module_1
bOTU_13509	1	0	0.409185	0.1475	0	0	1	Module_1
bOTU_1366	0	1	0.213323	0.4604	0	0	1	Module_1
bOTU_1379	1	0	0.263728	0.4112	0	0	1	Module_1
bOTU_1423	0	1	0.162945	0.6076	0	0	1	Module_1
bOTU_1434	1	0	0.2702	0.4649	0	0	1	Module_6
bOTU_1437	1	0	0.593738	0.0133	0	0	1	Module_5
bOTU_14434	1	0	0.519918	0.0839	0	0	1	Module_5
bOTU_147	1	0	0.202312	0.5144	0	0	1	Module_1
bOTU_14753	0	1	0.3049	0.4504	0	0	1	Module_49
bOTU_152	0	1	0.499962	0.1028	0	0	1	Module_3
bOTU_15964	1	0	0.470223	0.1152	0	0	1	Module_5
bOTU_1674	1	0	0.420001	0.1686	1	0	1	Module_5
bOTU_16894	1	0	0.393927	0.1966	0	0	1	Module_2
bOTU_1691	1	0	0.370128	0.2364	0	0	1	Module_5
bOTU_1694	0	1	0.245758	0.4604	0	0	1	Module_3
bOTU_16974	0	1	0.130821	0.7163	0	0	1	Module_1
bOTU_1756	0	1	0.276711	0.4026	0	0	1	Module_1
bOTU_1771	0	1	0.280502	0.3901	0	0	1	Module_3
bOTU_1781	0	1	0.434602	0.1684	0	0	1	Module_3
bOTU_1808	0	1	0.116598	0.6918	0	0	1	Module_1
bOTU_1820	1	0	0.0361542	0.9418	0	0	1	Module_1
bOTU_1863	0	1	0.0746705	0.7945	0	0	1	Module_4
bOTU_1875	0	1	0.375345	0.1966	0	0	1	Module_3
bOTU_1946	1	0	0.387988	0.1096	0	0	1	Module_6
bOTU_1947	1	0	0.905431	0.0027	1	1	1	Module_5
bOTU_1958	1	0	0.245478	0.439	0	0	1	Module_1
bOTU_1959	0	1	0.554614	0.0636	0	0	1	Module_3
bOTU_1966	0	1	0.459446	0.1155	0	0	1	Module_3
bOTU_1979	0	1	0.306578	0.3279	0	0	1	Module_2
bOTU_2050	0	1	0.163856	0.5947	0	0	0	NA
bOTU_2064	1	0	0.335438	0.2946	0	0	1	Module_4
bOTU_2071	1	0	0.313579	0.3629	0	0	1	Module_2
bOTU_2074	0	1	0.633977	0.0343	0	0	1	Module_3
bOTU_2079	1	0	0.121004	0.7098	0	0	1	Module_1
bOTU_2199	1	0	0.31459	0.3357	0	0	1	Module_1
bOTU_2228	0	1	0.179939	0.5796	0	0	1	Module_2
bOTU_2333	1	0	0.32045	0.3648	0	0	1	Module_10
bOTU_2335	0	1	0.570485	0.0545	0	0	1	Module_1
bOTU_234	1	0	0.266538	0.8189	0	0	1	Module_2
bOTU_2344	0	1	0.477612	0.1339	0	0	1	Module_3
bOTU_2356	0	1	0.479963	0.1105	0	0	1	Module_3
bOTU_2433	1	0	0.235558	0.4416	0	0	1	Module_1
bOTU_2435	1	0	0.168409	0.6389	0	0	1	Module_12
bOTU_2487	1	0	0.40984	0.2192	0	0	0	NA
bOTU_2492	1	0	0.607183	0.0364	0	0	1	Module_5
bOTU_2519	0	1	0.30091	0.3504	0	0	1	Module_1
bOTU_2534	0	1	0.678818	0.0228	0	0	1	Module_3
bOTU_258	1	0	0.03257	0.9105	0	0	1	Module_3
bOTU_2602	1	0	0.668516	0.0228	0	0	1	Module_4
bOTU_2619	1	0	0.000279845	1	0	0	1	Module_1
bOTU_2638	1	0	0.204301	0.5292	0	0	1	Module_4
bOTU_2652	0	1	0.0912944	0.8086	0	0	1	Module_8
bOTU_266	0	1	0.32052	0.3681	0	0	1	Module_1
bOTU_2672	1	0	0.286732	0.3874	0	0	1	Module_1
bOTU_2719	0	1	0.297676	0.351	0	0	1	Module_3
bOTU_2808	1	0	0.487913	0.1089	0	0	1	Module_5
bOTU_283	0	1	0.286749	0.5699	0	0	1	Module_40
bOTU_2849	0	1	0.381737	0.2302	0	0	1	Module_1
bOTU_287	1	0	0.761494	0.0037	1	1	1	Module_5
bOTU_2904	0	1	0.43534	0.1625	0	0	1	Module_1
bOTU_304	0	1	0.645379	0.0287	0	0	1	Module_3
bOTU_3044	0	1	0.47976	0.1102	0	0	1	Module_1
bOTU_3058	0	1	0.452067	0.1276	0	0	1	Module_3
bOTU_3080	1	0	0.377427	0.2317	0	0	1	Module_6
bOTU_3109	1	0	0.00611997	0.9927	0	0	1	Module_3
bOTU_3118	1	0	0.00943699	0.9773	0	0	1	Module_3
bOTU_3267	1	0	0.247356	0.5077	0	0	1	Module_33
bOTU_3270	1	0	0.729254	0.0063	0	0	1	Module_2
bOTU_3420	1	0	0.615822	0.0444	0	0	1	Module_5
bOTU_346	0	1	0.381527	0.2103	0	0	1	Module_3
bOTU_3583	1	0	0.0123958	0.9755	0	0	1	Module_1
bOTU_360	1	0	0.651949	0.022	1	1	1	Module_5
bOTU_369	1	0	0.569676	0.0112	1	1	1	Module_2
bOTU_377	0	1	0.345263	0.2442	0	0	1	Module_1
bOTU_3822	0	1	0.497362	0.1004	0	0	1	Module_2
bOTU_3825	0	1	0.364369	0.2397	0	0	1	Module_2
bOTU_3829	1	0	0.169735	0.6526	0	0	1	Module_4
bOTU_384	1	0	0.514962	0.0916	0	0	1	Module_2
bOTU_3914	0	1	0.694746	0.0095	0	0	1	Module_3
bOTU_4094	0	1	0.134012	0.6775	0	0	1	Module_44
bOTU_4113	1	0	0.0852486	0.7601	0	0	1	Module_1
bOTU_4163	0	1	0.273687	0.3957	0	0	1	Module_2
bOTU_462	1	0	0.306962	0.418	0	0	1	Module_6
bOTU_4669	1	0	0.0416691	0.8535	0	0	1	Module_1
bOTU_4680	0	1	0.522803	0.0871	0	0	1	Module_1
bOTU_4723	1	0	0.0752325	0.8145	0	0	1	Module_1
bOTU_5008	0	1	0.228734	0.4639	0	0	1	Module_3
bOTU_5109	0	1	0.291887	0.4337	0	0	0	NA
bOTU_5132	0	1	0.197476	0.519	0	0	1	Module_1
bOTU_516	0	1	0.37896	0.2409	0	0	1	Module_3
bOTU_52	0	1	0.281688	0.899	1	0	1	Module_5
bOTU_523	1	0	0.746033	0.0072	1	1	1	Module_5
bOTU_5275	0	1	0.325989	0.2953	0	0	1	Module_3
bOTU_541	0	1	0.0742574	0.8608	0	0	1	Module_3
bOTU_5528	0	1	0.606497	0.0323	0	0	1	Module_3
bOTU_563	0	1	0.54153	0.0394	0	0	1	Module_17
bOTU_5640	1	0	0.221907	0.4936	0	0	1	Module_1
bOTU_5644	1	0	0.601246	0.04	0	0	1	Module_5
bOTU_587	0	1	0.587381	0.0286	0	0	1	Module_3
bOTU_588	0	1	0.64042	0.0329	0	0	1	Module_3
bOTU_589	1	0	0.351688	0.2138	0	0	1	Module_5
bOTU_5952	0	1	0.53845	0.0488	0	0	1	Module_3
bOTU_5989	1	0	0.609413	0.0514	0	0	1	Module_2
bOTU_599	1	0	0.577781	0.0044	1	1	1	Module_5
bOTU_601	0	1	0.575276	0.0218	0	0	1	Module_3
bOTU_625	1	0	0.204857	0.6096	0	0	1	Module_1
bOTU_627	0	1	0.518851	0.0958	0	0	1	Module_3
bOTU_632	0	1	0.354076	0.2595	0	0	1	Module_1
bOTU_650	1	0	0.0355076	0.9878	0	0	1	Module_3
bOTU_6731	0	1	0.346246	0.2457	0	0	1	Module_6
bOTU_680	1	0	0.447441	0.1032	0	0	1	Module_5
bOTU_685	0	1	0.240663	0.4359	0	0	1	Module_3
bOTU_688	1	0	0.266139	0.3856	0	0	1	Module_1
bOTU_702	0	1	0.00436849	0.9966	0	0	1	Module_2
bOTU_7103	1	0	0.0406724	0.9034	0	0	1	Module_1
bOTU_7180	1	0	0.466261	0.1205	0	0	1	Module_5
bOTU_7231	1	0	0.413982	0.1694	0	0	1	Module_1
bOTU_7257	1	0	0.442681	0.1555	0	0	1	Module_5
bOTU_7269	1	0	0.801203	0.0027	0	0	1	Module_5
bOTU_7298	1	0	0.0761939	0.8257	0	0	1	Module_1
bOTU_730	1	0	0.425253	0.1655	0	0	1	Module_2
bOTU_75	0	1	0.192838	0.9889	1	0	1	Module_5
bOTU_7564	1	0	0.561723	0.0609	0	0	0	Module_2
bOTU_763	0	1	0.342665	0.2935	1	0	1	Module_3
bOTU_779	1	0	0.230355	0.4772	0	0	1	Module_2
bOTU_781	0	1	0.404684	0.254	0	0	1	Module_3
bOTU_7817	1	0	0.204613	0.5889	0	0	1	Module_1
bOTU_7825	1	0	0.667275	0.019	0	0	1	Module_5
bOTU_7856	1	0	0.671153	0.0216	0	0	1	Module_5
bOTU_7879	1	0	0.613112	0.0459	0	0	1	Module_5
bOTU_793	0	1	0.439713	0.1118	0	0	1	Module_3
bOTU_8100	1	0	0.0677397	0.8368	0	0	1	Module_3
bOTU_8150	0	1	0.19466	0.5434	0	0	1	Module_1
bOTU_822	0	1	0.71401	0.0126	0	0	1	Module_3
bOTU_8396	0	1	0.614435	0.0332	0	0	1	Module_3
bOTU_8544	1	0	0.415597	0.1893	0	0	1	Module_2
bOTU_859	1	0	0.358175	0.2535	0	0	1	Module_1
bOTU_860	0	1	0.685833	0.013	1	1	1	Module_1
bOTU_885	0	1	0.425747	0.1895	0	0	1	Module_3
bOTU_893	0	1	0.158504	0.7503	0	0	1	Module_2
bOTU_898	0	1	0.420944	0.1741	0	0	1	Module_11
bOTU_910	0	1	0.390937	0.1988	0	0	1	Module_3
bOTU_913	1	0	0.314854	0.2705	0	0	1	Module_32
bOTU_914	0	1	0.488574	0.0618	0	0	1	Module_3
bOTU_919	0	1	0.341709	0.2723	0	0	1	Module_1
bOTU_935	1	0	0.68479	0.0111	0	0	1	Module_5
bOTU_9524	0	1	0.337061	0.3268	0	0	1	Module_3
bOTU_9564	0	1	0.0352832	0.8979	0	0	1	Module_1
bOTU_9574	1	0	0.0883806	0.7909	0	0	1	Module_6
bOTU_9752	1	0	0.414383	0.1598	1	0	1	Module_5
bOTU_980	0	1	0.727937	0.0077	0	0	1	Module_3
bOTU_997	1	0	0.163266	0.9571	0	0	1	Module_3
bOTU_10108	0	1	0.48996	0.0384	0	0	1	Module_1
bOTU_10172	0	1	0.0835523	0.8202	0	0	1	Module_1
bOTU_1024	0	1	0.372339	0.2276	0	0	1	Module_3
bOTU_10403	1	0	0.500742	0.1069	0	0	1	Module_2
bOTU_1073	1	0	0.727085	0.0037	1	1	1	Module_5
bOTU_1081	0	1	0.224436	0.4998	0	0	1	Module_3
bOTU_10819	1	0	0.669439	0.0193	0	0	1	Module_5
bOTU_10850	1	0	0.0319455	0.9165	0	0	1	Module_2
bOTU_1100	1	0	0.283921	0.4066	0	0	1	Module_6
bOTU_114	1	0	0.230764	0.9739	0	0	1	Module_3
bOTU_1148	0	1	0.360751	0.228	0	0	1	Module_3
bOTU_1169	1	0	0.244251	0.4619	0	0	1	Module_6
bOTU_1180	0	1	0.51653	0.0844	0	0	1	Module_3
bOTU_1185	0	1	0.621001	0.0343	0	0	1	Module_1
bOTU_1206	1	0	0.253461	0.4419	0	0	1	Module_6
bOTU_1216	0	1	0.593149	0.0165	0	0	1	Module_1
bOTU_1267	1	0	0.0141389	0.9692	0	0	1	Module_1
bOTU_12689	0	1	0.61956	0.0492	0	0	1	Module_3
bOTU_12992	1	0	0.479381	0.1308	0	0	1	Module_2
bOTU_1302	0	1	0.264283	0.3985	0	0	1	Module_3
bOTU_1325	1	0	0.377596	0.2229	0	0	1	Module_1
bOTU_1337	1	0	0.152276	0.9474	0	0	1	Module_3
bOTU_1377	1	0	0.399106	0.1964	0	0	1	Module_2
bOTU_1385	0	1	0.26649	0.4035	0	0	1	Module_1
bOTU_1390	0	1	0.13011	0.7954	0	0	1	Module_2
bOTU_1392	0	1	0.339548	0.2967	0	0	1	Module_3
bOTU_1395	1	0	0.05367	0.8807	0	0	1	Module_3
bOTU_13961	0	1	0.0885604	0.7999	0	0	1	Module_1
bOTU_1397	1	0	0.121558	0.7598	0	0	1	Module_5
bOTU_1446	0	1	0.07897	0.7552	0	0	1	Module_3
bOTU_15246	1	0	0.760918	0.0061	1	1	1	Module_5
bOTU_1538	1	0	0.00149439	0.9931	0	0	1	Module_1
bOTU_1550	1	0	0.698305	0.0072	0	0	1	Module_5
bOTU_1558	0	1	0.254531	0.4201	0	0	1	Module_1
bOTU_1559	0	1	0.297041	0.3769	0	0	1	Module_2
bOTU_157	1	0	0.201769	0.5318	0	0	1	Module_1
bOTU_15703	1	0	0.590174	0.0473	0	0	1	Module_1
bOTU_16188	0	1	0.480292	0.0425	0	0	1	Module_3
bOTU_1619	0	1	0.0744189	0.8324	0	0	1	Module_1
bOTU_1620	0	1	0.0120101	0.9708	0	0	1	Module_6
bOTU_1622	0	1	0.250792	0.4343	0	0	1	Module_1
bOTU_17494	1	0	0.122541	0.7091	0	0	1	Module_7
bOTU_1750	1	0	0.262723	0.4052	0	0	1	Module_2
bOTU_1762	0	1	0.00793662	0.9815	0	0	1	Module_1
bOTU_17714	1	0	0.614825	0.0054	0	0	1	Module_5
bOTU_1776	0	1	0.152058	0.6136	0	0	1	Module_2
bOTU_1778	0	1	0.383683	0.2371	0	0	1	Module_1
bOTU_1815	0	1	0.139278	0.68	0	0	1	Module_3
bOTU_1825	0	1	0.761491	0.0065	0	0	1	Module_3
bOTU_18350	1	0	0.621157	0.0332	0	0	1	Module_5
bOTU_1847	0	1	0.03338	0.9145	0	0	1	Module_3
bOTU_1860	0	1	0.765331	0.0063	1	1	1	Module_3
bOTU_1871	0	1	0.675815	0.0037	0	0	1	Module_3
bOTU_1919	1	0	0.264544	0.417	0	0	1	Module_1
bOTU_1948	1	0	0.224658	0.5551	0	0	1	Module_2
bOTU_1952	1	0	0.68778	0.0187	0	0	1	Module_5
bOTU_1953	1	0	0.660587	0.0061	0	0	1	Module_1
bOTU_1956	0	1	0.240132	0.4664	0	0	1	Module_1
bOTU_1961	0	1	0.28953	0.3965	0	0	1	Module_1
bOTU_1969	0	1	0.401532	0.2149	0	0	1	Module_3
bOTU_1980	0	1	0.439516	0.1658	0	0	1	Module_2
bOTU_1983	0	1	0.232044	0.4686	0	0	1	Module_3
bOTU_208	0	1	0.222381	0.9632	0	0	1	Module_5
bOTU_2084	0	1	0.602631	0.0477	0	0	1	Module_1
bOTU_209	1	0	0.254428	0.7551	0	0	1	Module_18
bOTU_2091	0	1	0.310456	0.3259	0	0	1	Module_1
bOTU_2191	0	1	0.292346	0.3605	0	0	1	Module_2
bOTU_2192	0	1	0.000583712	0.9976	0	0	1	Module_1
bOTU_2197	1	0	0.756163	0.0105	0	0	1	Module_5
bOTU_2204	0	1	0.272014	0.3962	0	0	1	Module_6
bOTU_2208	0	1	0.311701	0.3487	0	0	1	Module_1
bOTU_2212	0	1	0.533479	0.0684	0	0	1	Module_1
bOTU_2221	0	1	0.602303	0.0314	0	0	1	Module_3
bOTU_2289	1	0	0.69316	0.0193	0	0	1	Module_5
bOTU_2315	1	0	0.0725357	0.8199	0	0	1	Module_1
bOTU_2326	0	1	0.393684	0.1989	0	0	1	Module_1
bOTU_2455	0	1	0.358544	0.2505	0	0	1	Module_1
bOTU_2483	1	0	0.417986	0.1744	0	0	1	Module_1
bOTU_2484	1	0	0.300922	0.4714	0	0	1	Module_3
bOTU_2485	1	0	0.0228489	0.9361	0	0	1	Module_1
bOTU_2491	1	0	0.387462	0.2119	0	0	1	Module_1
bOTU_2514	0	1	0.405812	0.1028	0	0	1	Module_3
bOTU_2520	0	1	0.43946	0.1449	0	0	1	Module_1
bOTU_2527	0	1	0.516557	0.0919	0	0	1	Module_3
bOTU_2628	0	1	0.709791	0.0136	0	0	1	Module_3
bOTU_2678	0	1	0.0299668	0.9785	0	0	1	Module_3
bOTU_2682	1	0	0.221682	0.8125	0	0	1	Module_3
bOTU_271	1	0	0.365323	0.0518	1	0	1	Module_2
bOTU_2712	0	1	0.400492	0.1941	0	0	1	Module_3
bOTU_2847	0	1	0.531242	0.0537	0	0	1	Module_3
bOTU_2865	1	0	0.446378	0.1775	0	0	1	Module_5
bOTU_2871	1	0	0.298507	0.3677	0	0	1	Module_2
bOTU_2873	1	0	0.662012	0.0245	0	0	1	Module_5
bOTU_2884	0	1	0.00030159	1	0	0	0	NA
bOTU_2888	0	1	0.0355098	0.9082	0	0	1	Module_1
bOTU_2889	1	0	0.706195	0.012	1	1	1	Module_5
bOTU_2906	1	0	0.127127	0.6866	0	0	1	Module_1
bOTU_2924	0	1	0.461046	0.1561	0	0	1	Module_3
bOTU_2929	0	1	0.209291	0.4827	0	0	1	Module_3
bOTU_300	1	0	0.203235	0.8624	0	0	1	Module_2
bOTU_3096	0	1	0.0390563	0.8957	0	0	1	Module_1
bOTU_3120	0	1	0.217505	0.4927	0	0	1	Module_1
bOTU_3127	0	1	0.31386	0.3382	0	0	1	Module_1
bOTU_3146	0	1	0.564927	0.0769	0	0	1	Module_3
bOTU_3148	0	1	0.728878	0.0095	0	0	1	Module_3
bOTU_3185	1	0	0.423672	0.1774	0	0	1	Module_2
bOTU_3197	0	1	0.661436	0.0185	0	0	1	Module_3
bOTU_3201	0	1	0.637392	0.0341	0	0	1	Module_1
bOTU_331	0	1	0.491487	0.1143	0	0	1	Module_3
bOTU_3365	0	1	0.326698	0.2995	0	0	1	Module_4
bOTU_3372	1	0	0.411213	0.1812	0	0	0	NA
bOTU_3395	0	1	0.188813	0.5636	0	0	1	Module_3
bOTU_3402	0	1	0.205571	0.5064	0	0	1	Module_2
bOTU_3429	0	1	0.238287	0.4499	0	0	1	Module_1
bOTU_3442	0	1	0.0366437	0.9019	0	0	1	Module_1
bOTU_3733	1	0	0.180749	0.5192	0	0	1	Module_1
bOTU_3734	0	1	0.65936	0.024	0	0	1	Module_1
bOTU_3781	0	1	0.358945	0.269	0	0	0	Module_1
bOTU_3792	1	0	0.214159	0.826	0	0	1	Module_1
bOTU_3813	0	1	0.332329	0.3111	0	0	1	Module_3
bOTU_3816	0	1	0.320009	0.3148	0	0	1	Module_1
bOTU_3860	0	1	0.290045	0.443	0	0	1	Module_1
bOTU_394	1	0	0.0955245	0.8122	0	0	1	Module_3
bOTU_4103	1	0	0.176261	0.6118	0	0	1	Module_2
bOTU_4262	1	0	0.0498576	0.9159	0	0	1	Module_3
bOTU_4366	1	0	0.367258	0.24	0	0	0	NA
bOTU_4389	1	0	0.151513	0.6565	0	0	1	Module_4
bOTU_4577	1	0	0.0430517	0.8982	0	0	1	Module_1
bOTU_4779	0	1	0.0755559	0.8197	0	0	1	Module_3
bOTU_4801	1	0	0.222918	0.7352	0	0	1	Module_2
bOTU_4832	1	0	0.428299	0.2106	0	0	1	Module_1
bOTU_4837	0	1	0.17539	0.5843	0	0	1	Module_3
bOTU_501	0	1	0.476505	0.1269	0	0	1	Module_1
bOTU_5052	0	1	0.574199	0.0509	0	0	1	Module_3
bOTU_5067	0	1	0.223927	0.4734	0	0	1	Module_3
bOTU_509	0	1	0.302977	0.4085	0	0	1	Module_2
bOTU_544	1	0	0.269108	0.7622	0	0	1	Module_3
bOTU_5490	0	1	0.142868	0.7972	0	0	1	Module_1
bOTU_5557	0	1	0.199493	0.5078	0	0	1	Module_1
bOTU_556	1	0	0.347862	0.2465	0	0	1	Module_1
bOTU_5652	0	1	0.396919	0.1898	0	0	1	Module_1
bOTU_5953	0	1	0.184335	0.5578	0	0	1	Module_10
bOTU_5960	1	0	0.394245	0.2338	0	0	1	Module_2
bOTU_605	0	1	0.332499	0.3394	0	0	1	Module_3
bOTU_611	0	1	0.19673	0.6131	0	0	1	Module_2
bOTU_6309	1	0	0.278786	0.9547	0	0	1	Module_3
bOTU_64	1	0	0.168291	0.6574	0	0	1	Module_2
bOTU_642	1	0	0.162441	0.562	1	0	1	Module_2
bOTU_682	0	1	0.156783	0.7078	0	0	1	Module_2
bOTU_687	0	1	0.450827	0.1476	0	0	1	Module_43
bOTU_689	0	1	0.229022	0.4573	0	0	1	Module_3
bOTU_710	0	1	0.139163	0.7459	0	0	1	Module_2
bOTU_7105	0	1	0.359774	0.2715	0	0	1	Module_1
bOTU_7119	1	0	0.31105	0.2758	0	0	1	Module_5
bOTU_7238	1	0	0.811466	0.0054	0	0	1	Module_5
bOTU_7508	1	0	0.325267	0.2982	0	0	1	Module_1
bOTU_7582	0	1	0.10136	0.7669	0	0	1	Module_1
bOTU_7644	0	1	0.0928533	0.7425	0	0	1	Module_2
bOTU_7651	0	1	0.0635026	0.8438	0	0	1	Module_1
bOTU_7697	1	0	0.0923524	0.7837	0	0	1	Module_29
bOTU_776	0	1	0.216954	0.4746	0	0	1	Module_1
bOTU_7766	0	1	0.381914	0.2233	0	0	0	NA
bOTU_778	0	1	0.647925	0.0205	0	0	1	Module_3
bOTU_784	1	0	0.545383	0.0687	0	0	1	Module_5
bOTU_7861	1	0	0.501518	0.0873	0	0	1	Module_1
bOTU_7899	1	0	0.508972	0.0343	0	0	1	Module_5
bOTU_801	1	0	0.484489	0.115	0	0	1	Module_1
bOTU_806	0	1	0.379667	0.1684	0	0	1	Module_3
bOTU_8151	0	1	0.110919	0.7188	0	0	1	Module_6
bOTU_8236	1	0	0.168347	0.6145	0	0	1	Module_16
bOTU_8284	1	0	0.711341	0.0027	0	0	1	Module_5
bOTU_829	1	0	0.493375	0.1115	0	0	1	Module_1
bOTU_846	0	1	0.238718	0.5999	0	0	1	Module_3
bOTU_8533	0	1	0.315158	0.3092	0	0	1	Module_1
bOTU_863	0	1	0.103934	0.8574	0	0	1	Module_2
bOTU_9127	1	0	0.34761	0.2948	0	0	1	Module_2
bOTU_9144	1	0	0.30818	0.3431	0	0	1	Module_5
bOTU_9169	1	0	0.291285	0.4627	0	0	1	Module_6
bOTU_930	1	0	0.799644	0.0037	1	1	1	Module_5
bOTU_937	0	1	0.388062	0.1232	1	0	1	Module_3
bOTU_9547	0	1	0.396742	0.2103	0	0	1	Module_1
bOTU_9559	0	1	0.663406	0.0159	0	0	1	Module_3
bOTU_9656	0	1	0.683318	0.0282	0	0	1	Module_3
bOTU_968	0	1	0.244939	0.4807	0	0	1	Module_3
bOTU_970	1	0	0.101991	0.7354	0	0	1	Module_1
bOTU_971	1	0	0.0871665	0.801	0	0	1	Module_3
bOTU_973	1	0	0.0653464	0.8259	0	0	1	Module_1
bOTU_981	1	0	0.306532	0.2761	0	0	1	Module_2
bOTU_10024	0	1	0.372547	0.2469	0	0	1	Module_1
bOTU_1005	0	1	0.000955056	1	0	0	1	Module_3
bOTU_10205	0	1	0.0782202	0.8082	0	0	1	Module_13
bOTU_10795	1	0	0.228734	0.487	0	0	1	Module_5
bOTU_10875	0	1	0.709504	0.0072	0	0	1	Module_1
bOTU_1104	0	1	0.642189	0.0052	0	0	1	Module_3
bOTU_1134	1	0	0.798512	0.007	0	0	1	Module_5
bOTU_1146	0	1	0.438234	0.178	0	0	1	Module_3
bOTU_1163	0	1	0.544528	0.0027	1	1	1	Module_3
bOTU_1174	0	1	0.378217	0.1964	0	0	1	Module_1
bOTU_118	1	0	0.479353	0.1099	0	0	1	Module_2
bOTU_1182	0	1	0.509533	0.0988	0	0	1	Module_3
bOTU_1217	0	1	0.369628	0.2364	0	0	1	Module_2
bOTU_1219	0	1	0.245136	0.6292	0	0	1	Module_3
bOTU_1254	1	0	0.583884	0.052	0	0	1	Module_1
bOTU_1256	1	0	0.584695	0.0169	0	0	1	Module_5
bOTU_12678	1	0	0.861871	0.0027	1	1	1	Module_5
bOTU_12701	1	0	0.555096	0.0622	0	0	1	Module_2
bOTU_12799	1	0	0.156293	0.6202	0	0	1	Module_1
bOTU_12950	0	1	0.647838	0.0296	0	0	1	Module_1
bOTU_1303	0	1	0.588538	0.0049	0	0	1	Module_3
bOTU_13156	1	0	0.547699	0.058	0	0	1	Module_1
bOTU_13460	1	0	0.532711	0.0807	0	0	1	Module_2
bOTU_1370	0	1	0.596818	0.0351	0	0	1	Module_3
bOTU_1374	0	1	0.41295	0.1856	0	0	1	Module_2
bOTU_13751	0	1	0.441101	0.1603	0	0	1	Module_3
bOTU_13865	1	0	0.702534	0.0169	0	0	1	Module_5
bOTU_1419	1	0	0.299464	0.3801	0	0	1	Module_6
bOTU_14280	1	0	0.219917	0.5085	0	0	1	Module_1
bOTU_1488	1	0	0.178905	0.5508	0	0	1	Module_1
bOTU_1493	1	0	0.174119	0.6701	0	0	1	Module_1
bOTU_1497	0	1	0.591724	0.0545	0	0	1	Module_1
bOTU_1540	0	1	0.56868	0.0292	0	0	1	Module_1
bOTU_1556	0	1	0.602021	0.0423	1	1	1	Module_3
bOTU_15562	1	0	0.156847	0.6369	0	0	1	Module_1
bOTU_1560	0	1	0.407226	0.2365	0	0	1	Module_3
bOTU_15684	1	0	0.473202	0.1598	0	0	1	Module_5
bOTU_1602	1	0	0.149716	0.8786	0	0	1	Module_6
bOTU_1626	0	1	0.21526	0.5152	0	0	1	Module_3
bOTU_1635	0	1	0.331637	0.3542	0	0	1	Module_3
bOTU_16537	1	0	0.356099	0.2505	0	0	1	Module_5
bOTU_17059	1	0	0.630064	0.012	0	0	1	Module_5
bOTU_173	1	0	0.326916	0.1469	0	0	1	Module_2
bOTU_1751	1	0	0.0721172	0.8368	0	0	1	Module_4
bOTU_17545	1	0	0.35776	0.2748	0	0	1	Module_1
bOTU_1838	1	0	0.0589173	0.8933	0	0	0	NA
bOTU_1859	0	1	0.316252	0.3215	0	0	1	Module_1
bOTU_1862	0	1	0.574863	0.0472	0	0	1	Module_1
bOTU_1864	0	1	0.240406	0.6282	0	0	1	Module_1
bOTU_1867	0	1	0.477582	0.1084	0	0	1	Module_1
bOTU_1927	1	0	0.527628	0.0465	0	0	1	Module_1
bOTU_1942	1	0	0.0818055	0.7167	0	0	1	Module_6
bOTU_1970	0	1	0.345578	0.3043	0	0	1	Module_3
bOTU_2078	0	1	0.275824	0.4789	0	0	1	Module_1
bOTU_2082	0	1	0.0503663	0.8879	0	0	1	Module_1
bOTU_2089	0	1	0.610641	0.0405	0	0	1	Module_3
bOTU_221	1	0	0.278499	0.4286	0	0	1	Module_27
bOTU_2274	0	1	0.529158	0.0715	0	0	0	NA
bOTU_2288	1	0	0.0169963	0.9475	0	0	1	Module_1
bOTU_2295	1	0	0.488652	0.0262	0	0	1	Module_5
bOTU_2309	0	1	0.240308	0.4302	0	0	1	Module_3
bOTU_2317	1	0	0.665532	0.0044	0	0	1	Module_5
bOTU_2441	0	1	0.73421	0.0084	0	0	1	Module_3
bOTU_2442	1	0	0.51692	0.0622	0	0	1	Module_5
bOTU_2446	0	1	0.660227	0.0229	0	0	1	Module_3
bOTU_2478	1	0	0.24177	0.5463	0	0	1	Module_1
bOTU_2546	0	1	0.459151	0.1263	0	0	1	Module_3
bOTU_2658	1	0	0.764679	0.007	0	0	1	Module_5
bOTU_2667	1	0	0.26063	0.3802	0	0	1	Module_1
bOTU_269	1	0	0.426514	0.1632	0	0	1	Module_5
bOTU_2710	0	1	0.57202	0.0566	0	0	1	Module_3
bOTU_2716	1	0	0.0228183	0.9351	0	0	1	Module_3
bOTU_2722	1	0	0.232877	0.4868	0	0	1	Module_1
bOTU_276	0	1	0.459809	0.0807	0	0	1	Module_3
bOTU_2797	1	0	0.403274	0.1915	0	0	1	Module_2
bOTU_2839	0	1	0.143184	0.6777	0	0	1	Module_6
bOTU_2844	0	1	0.231093	0.4631	0	0	1	Module_3
bOTU_2850	0	1	0.152081	0.644	0	0	0	NA
bOTU_2853	0	1	0.11877	0.7007	0	0	1	Module_49
bOTU_2882	1	0	0.608046	0.048	0	0	1	Module_5
bOTU_2896	1	0	0.383353	0.2498	0	0	1	Module_2
bOTU_2913	1	0	0.159859	0.6384	0	0	1	Module_2
bOTU_2922	0	1	0.340175	0.2773	0	0	1	Module_1
bOTU_2944	0	1	0.26068	0.3921	0	0	1	Module_3
bOTU_2949	0	1	0.862831	0.0046	0	0	1	Module_3
bOTU_297	0	1	0.0612558	0.8741	0	0	1	Module_1
bOTU_3018	1	0	0.157304	0.6333	0	0	1	Module_5
bOTU_3084	1	0	0.104181	0.7654	0	0	0	NA
bOTU_3087	1	0	0.408585	0.1815	0	0	1	Module_1
bOTU_3090	1	0	0.334102	0.2626	0	0	1	Module_2
bOTU_310	1	0	0.514158	0.0642	1	0	1	Module_5
bOTU_3137	0	1	0.530774	0.0745	0	0	1	Module_3
bOTU_3141	0	1	0.251086	0.442	0	0	1	Module_2
bOTU_3173	0	1	0.464677	0.1512	0	0	1	Module_3
bOTU_3195	0	1	0.446032	0.1136	0	0	1	Module_3
bOTU_320	1	0	0.0880241	0.725	0	0	1	Module_6
bOTU_3334	1	0	0.0458151	0.9141	0	0	0	NA
bOTU_3350	1	0	0.691246	0.0164	0	0	1	Module_5
bOTU_3500	0	1	0.08336	0.7975	0	0	0	NA
bOTU_3602	0	1	0.0560182	0.8618	0	0	0	NA
bOTU_3643	1	0	0.169947	0.5914	0	0	1	Module_1
bOTU_365	1	0	0.186749	0.8709	0	0	1	Module_1
bOTU_3658	1	0	0.429235	0.1374	0	0	1	Module_2
bOTU_3659	1	0	0.0352803	0.9134	0	0	1	Module_1
bOTU_3702	1	0	0.0829153	0.7776	0	0	1	Module_2
bOTU_3738	0	1	0.0895003	0.7389	0	0	1	Module_1
bOTU_3756	0	1	0.169875	0.6147	0	0	1	Module_6
bOTU_3801	0	1	0.0155756	0.9681	0	0	1	Module_1
bOTU_389	0	1	0.131218	0.7569	0	0	1	Module_3
bOTU_4051	0	1	0.0706833	0.8366	0	0	1	Module_1
bOTU_4176	1	0	0.327059	0.3028	0	0	1	Module_7
bOTU_4332	0	1	0.128871	0.6846	0	0	1	Module_1
bOTU_4359	0	1	0.21974	0.5114	0	0	1	Module_6
bOTU_436	0	1	0.628424	0.0289	1	1	1	Module_3
bOTU_4660	1	0	0.394645	0.18	0	0	0	Module_2
bOTU_467	1	0	0.256783	0.5023	0	0	1	Module_1
bOTU_4698	0	1	0.156568	0.6215	0	0	1	Module_1
bOTU_4743	0	1	0.512241	0.0912	0	0	1	Module_3
bOTU_5014	1	0	0.419617	0.1321	0	0	1	Module_2
bOTU_5147	0	1	0.266932	0.3856	0	0	1	Module_4
bOTU_5287	0	1	0.138932	0.6245	0	0	1	Module_3
bOTU_543	1	0	0.034854	1	0	0	1	Module_3
bOTU_545	0	1	0.327978	0.3535	0	0	1	Module_1
bOTU_5469	1	0	0.444028	0.1683	0	0	1	Module_5
bOTU_5481	1	0	0.297824	0.3548	0	0	1	Module_1
bOTU_5618	0	1	0.245603	0.7788	0	0	0	Module_1
bOTU_579	1	0	0.30181	0.4675	0	0	1	Module_18
bOTU_591	0	1	0.640586	0.0212	0	0	1	Module_3
bOTU_5914	0	1	0.0502081	0.872	0	0	1	Module_1
bOTU_6031	1	0	0.607875	0.054	0	0	1	Module_2
bOTU_7094	0	1	0.714921	0.0027	0	0	1	Module_3
bOTU_7259	0	1	0.363661	0.2679	0	0	1	Module_3
bOTU_7323	1	0	0.0483876	0.8642	0	0	1	Module_1
bOTU_7333	0	1	0.0737494	0.8239	0	0	1	Module_1
bOTU_734	1	0	0.0640356	0.5369	1	0	1	Module_1
bOTU_7340	1	0	0.500962	0.086	0	0	1	Module_5
bOTU_7409	1	0	0.348182	0.2757	0	0	1	Module_5
bOTU_7416	1	0	0.284033	0.6235	0	0	1	Module_2
bOTU_7463	0	1	0.103119	0.8241	0	0	0	NA
bOTU_759	1	0	0.0205162	0.9511	0	0	0	Module_2
bOTU_7590	1	0	0.387276	0.2154	0	0	1	Module_5
bOTU_761	0	1	0.411547	0.1204	0	0	1	Module_6
bOTU_7636	1	0	0.184042	0.5758	0	0	1	Module_1
bOTU_7675	0	1	0.235209	0.4582	0	0	1	Module_12
bOTU_8088	0	1	0.428526	0.1593	0	0	1	Module_3
bOTU_825	0	1	0.521865	0.0684	0	0	1	Module_3
bOTU_827	1	0	0.418458	0.2556	0	0	1	Module_2
bOTU_8338	1	0	0.0990469	0.8076	0	0	1	Module_1
bOTU_850	1	0	0.74632	0.0076	1	1	1	Module_5
bOTU_8540	1	0	0.208801	0.4698	0	0	1	Module_1
bOTU_867	1	0	0.462053	0.0934	0	0	1	Module_1
bOTU_873	0	1	0.499032	0.0972	0	0	1	Module_3
bOTU_8752	1	0	0.436699	0.1578	0	0	1	Module_2
bOTU_8963	0	1	0.241424	0.4769	0	0	1	Module_1
bOTU_916	1	0	0.13637	0.7557	0	0	1	Module_6
bOTU_917	1	0	0.330931	0.3087	0	0	1	Module_6
bOTU_9247	0	1	0.383658	0.208	0	0	0	NA
bOTU_948	1	0	0.0356735	0.8824	0	0	1	Module_3
bOTU_956	0	1	0.482343	0.0725	0	0	1	Module_3
bOTU_969	0	1	0.705584	0.0071	0	0	1	Module_3
bOTU_9707	1	0	0.173684	0.7163	0	0	1	Module_1
bOTU_975	1	0	0.464374	0.0651	1	0	1	Module_5
bOTU_9836	0	1	0.326597	0.3212	0	0	1	Module_3
bOTU_9878	1	0	0.0639154	0.8428	0	0	1	Module_1
bOTU_10052	0	1	0.32025	0.394	0	0	1	Module_1
bOTU_10324	0	1	0.270316	0.395	0	0	1	Module_1
bOTU_1050	0	1	0.618024	0.0376	1	1	1	Module_3
bOTU_10524	0	1	0.225196	0.474	0	0	1	Module_1
bOTU_10767	0	1	0.0492915	0.9035	0	0	1	Module_1
bOTU_1086	0	1	0.625321	0.0318	0	0	1	Module_3
bOTU_1106	0	1	0.429565	0.1399	0	0	1	Module_3
bOTU_1168	1	0	0.471091	0.1117	0	0	1	Module_2
bOTU_1212	0	1	0.315923	0.3085	0	0	1	Module_3
bOTU_1242	1	0	0.158093	0.638	0	0	1	Module_3
bOTU_12570	0	1	0.462898	0.1418	0	0	1	Module_1
bOTU_1259	0	1	0.460653	0.0802	0	0	1	Module_3
bOTU_1270	1	0	0.138852	0.6249	0	0	1	Module_2
bOTU_12897	0	1	0.403115	0.1709	0	0	1	Module_3
bOTU_12949	0	1	0.387911	0.2091	0	0	1	Module_1
bOTU_13159	0	1	0.622074	0.0394	0	0	1	Module_1
bOTU_1329	0	1	0.438244	0.0471	0	0	1	Module_1
bOTU_13368	0	1	0.138617	0.6992	0	0	0	NA
bOTU_1338	1	0	0.119588	0.9854	0	0	1	Module_3
bOTU_1343	0	1	0.849485	0.0027	1	1	1	Module_3
bOTU_1381	1	0	0.264598	0.4041	0	0	1	Module_5
bOTU_1389	0	1	0.613084	0.0258	1	1	1	Module_3
bOTU_13954	0	1	0.731665	0.0099	0	0	1	Module_1
bOTU_14154	0	1	0.379676	0.2432	0	0	1	Module_1
bOTU_14174	0	1	0.178957	0.5704	0	0	1	Module_1
bOTU_14184	1	0	0.619709	0.0027	0	0	1	Module_5
bOTU_14275	0	1	0.0798259	0.8018	0	0	1	Module_1
bOTU_1436	1	0	0.706384	0.0027	1	1	1	Module_5
bOTU_1439	0	1	0.0691813	0.813	0	0	1	Module_1
bOTU_14412	1	0	0.390032	0.208	0	0	1	Module_1
bOTU_14810	1	0	0.652298	0.0054	0	0	1	Module_5
bOTU_1509	0	1	0.805247	0.0027	1	1	1	Module_3
bOTU_15742	0	1	0.355491	0.2645	0	0	1	Module_1
bOTU_1606	1	0	0.622528	0.0321	0	0	1	Module_5
bOTU_1627	1	0	0.0250472	0.9452	0	0	1	Module_2
bOTU_1628	0	1	0.473058	0.009	0	0	1	Module_3
bOTU_16783	0	1	0.162677	0.6107	0	0	1	Module_3
bOTU_1737	1	0	0.441548	0.1265	0	0	1	Module_1
bOTU_1753	1	0	0.31111	0.3332	0	0	1	Module_45
bOTU_1759	1	0	0.423953	0.1434	0	0	1	Module_5
bOTU_177	0	1	0.257917	0.759	0	0	1	Module_1
bOTU_17773	1	0	0.582082	0.0493	1	1	1	Module_5
bOTU_17830	0	1	0.562834	0.0677	0	0	1	Module_1
bOTU_1787	0	1	0.353998	0.2904	0	0	1	Module_3
bOTU_1810	1	0	0.468443	0.1366	0	0	1	Module_5
bOTU_1816	1	0	0.202426	0.5085	0	0	1	Module_2
bOTU_18421	1	0	0.0631418	0.8716	0	0	1	Module_3
bOTU_18472	0	1	0.360117	0.2338	0	0	1	Module_1
bOTU_18519	0	1	0.0760627	0.8305	0	0	1	Module_10
bOTU_18534	1	0	0.374916	0.2445	0	0	1	Module_2
bOTU_1858	0	1	0.541497	0.062	0	0	1	Module_1
bOTU_1931	0	1	0.702196	0.0048	0	0	1	Module_3
bOTU_19572	1	0	0.517669	0.0198	0	0	1	Module_5
bOTU_1963	0	1	0.464072	0.1229	0	0	1	Module_3
bOTU_2033	0	1	0.106782	0.7333	0	0	1	Module_1
bOTU_2045	0	1	0.727561	0.0081	0	0	1	Module_3
bOTU_2166	0	1	0.653551	0.0265	0	0	1	Module_3
bOTU_2169	0	1	0.412444	0.1811	0	0	1	Module_3
bOTU_2224	1	0	0.120084	0.7044	0	0	1	Module_3
bOTU_2233	1	0	0.481529	0.1243	1	0	1	Module_5
bOTU_2310	1	0	0.13589	0.6896	0	0	1	Module_1
bOTU_2316	1	0	0.561063	0.0614	0	0	1	Module_5
bOTU_2332	1	0	0.331738	0.2794	0	0	1	Module_1
bOTU_2336	0	1	0.284747	0.4135	0	0	1	Module_1
bOTU_2338	0	1	0.232564	0.6183	0	0	1	Module_1
bOTU_2339	0	1	0.436388	0.1481	0	0	1	Module_1
bOTU_2354	0	1	0.161779	0.5955	0	0	1	Module_3
bOTU_2453	1	0	0.0904706	0.7587	0	0	1	Module_2
bOTU_2494	0	1	0.806686	0.0027	0	0	1	Module_3
bOTU_2497	0	1	0.26839	0.4	0	0	1	Module_1
bOTU_2502	0	1	0.304088	0.3674	0	0	1	Module_1
bOTU_2524	0	1	0.418169	0.1961	0	0	1	Module_3
bOTU_2529	0	1	0.426079	0.1652	0	0	1	Module_3
bOTU_2535	0	1	0.0791856	0.7491	0	0	1	Module_1
bOTU_2686	0	1	0.552851	0.0786	0	0	1	Module_3
bOTU_2688	1	0	0.0747852	0.7851	0	0	1	Module_2
bOTU_2720	1	0	0.21221	0.507	0	0	1	Module_2
bOTU_2821	1	0	0.209059	0.4915	0	0	1	Module_1
bOTU_2825	1	0	0.423559	0.1523	0	0	1	Module_1
bOTU_2837	0	1	0.620818	0.0331	0	0	1	Module_3
bOTU_2908	0	1	0.63921	0.029	0	0	1	Module_3
bOTU_2938	0	1	0.22479	0.4878	0	0	1	Module_6
bOTU_2953	0	1	0.494867	0.1071	0	0	1	Module_3
bOTU_3035	1	0	0.168991	0.5878	0	0	1	Module_1
bOTU_3065	1	0	0.218262	0.494	0	0	1	Module_14
bOTU_3070	1	0	0.0124491	0.9628	0	0	1	Module_1
bOTU_3071	1	0	0.480098	0.1166	0	0	1	Module_1
bOTU_3104	1	0	0.659471	0.0037	1	1	1	Module_5
bOTU_3106	0	1	0.398912	0.206	0	0	0	NA
bOTU_312	0	1	0.0655394	0.8321	0	0	1	Module_1
bOTU_3126	1	0	0.140481	0.7175	0	0	1	Module_1
bOTU_3196	0	1	0.751326	0.0114	0	0	1	Module_3
bOTU_3198	1	0	0.30311	0.3417	0	0	1	Module_2
bOTU_328	0	1	0.0940417	0.824	0	0	0	NA
bOTU_3282	1	0	0.497132	0.105	0	0	1	Module_20
bOTU_3286	0	1	0.374383	0.2223	0	0	1	Module_3
bOTU_3290	0	1	0.80465	0.0081	0	0	1	Module_3
bOTU_33	1	0	0.0314211	0.9525	0	0	0	NA
bOTU_3330	0	1	0.442359	0.1349	0	0	1	Module_3
bOTU_3409	1	0	0.29356	0.4382	0	0	1	Module_2
bOTU_3448	0	1	0.183608	0.5725	0	0	1	Module_3
bOTU_3477	1	0	0.0881705	0.792	0	0	1	Module_1
bOTU_3667	0	1	0.341064	0.2659	0	0	1	Module_1
bOTU_370	0	1	0.195841	0.8555	0	0	1	Module_6
bOTU_3762	0	1	0.143519	0.6503	0	0	1	Module_1
bOTU_3768	0	1	0.0133785	0.9651	0	0	1	Module_13
bOTU_3779	1	0	0.250475	0.4892	0	0	1	Module_2
bOTU_3788	1	0	0.396168	0.2269	0	0	1	Module_5
bOTU_385	1	0	0.353677	0.1584	1	0	1	Module_1
bOTU_3871	0	1	0.399744	0.1847	0	0	1	Module_1
bOTU_393	0	1	0.283209	0.3581	0	0	1	Module_7
bOTU_4008	0	1	0.425671	0.1695	0	0	1	Module_1
bOTU_4042	1	0	0.535743	0.0927	0	0	1	Module_1
bOTU_4120	0	1	0.414158	0.1885	0	0	1	Module_1
bOTU_4124	0	1	0.553571	0.0676	0	0	1	Module_3
bOTU_4160	0	1	0.532933	0.0584	0	0	1	Module_3
bOTU_4171	1	0	0.0636485	0.845	0	0	1	Module_1
bOTU_4179	0	1	0.0588487	0.8029	0	0	1	Module_3
bOTU_419	1	0	0.318338	0.3395	1	0	1	Module_4
bOTU_4193	1	0	0.132937	0.6525	0	0	1	Module_1
bOTU_4246	1	0	0.458878	0.1601	0	0	1	Module_1
bOTU_4455	0	1	0.328852	0.312	0	0	1	Module_3
bOTU_4465	0	1	0.320077	0.3386	0	0	1	Module_6
bOTU_4585	1	0	0.578985	0.046	0	0	1	Module_5
bOTU_4591	1	0	0.169459	0.6044	0	0	1	Module_1
bOTU_4633	1	0	0.00599689	0.9887	0	0	1	Module_1
bOTU_4640	1	0	0.598629	0.0498	0	0	1	Module_5
bOTU_4646	1	0	0.620377	0.0037	1	1	1	Module_5
bOTU_4967	1	0	0.484173	0.1173	0	0	1	Module_1
bOTU_4981	1	0	0.481395	0.0905	0	0	1	Module_5
bOTU_4994	1	0	0.743802	0.013	0	0	1	Module_2
bOTU_4999	1	0	0.341807	0.2683	0	0	1	Module_1
bOTU_515	0	1	0.267477	0.4779	0	0	1	Module_3
bOTU_524	1	0	0.411308	0.023	1	1	1	Module_2
bOTU_5502	0	1	0.446527	0.1492	0	0	1	Module_1
bOTU_554	0	1	0.135029	0.5739	0	0	1	Module_1
bOTU_5619	1	0	0.393722	0.1898	0	0	1	Module_2
bOTU_564	0	1	0.492279	0.0678	1	0	1	Module_3
bOTU_5650	1	0	0.382338	0.1728	0	0	1	Module_2
bOTU_5745	1	0	0.46492	0.1404	0	0	1	Module_2
bOTU_5770	0	1	0.376695	0.3074	0	0	1	Module_6
bOTU_5978	0	1	0.527615	0.0878	0	0	1	Module_1
bOTU_6044	0	1	0.20204	0.5295	0	0	1	Module_1
bOTU_6260	1	0	0.361258	0.252	0	0	1	Module_5
bOTU_633	0	1	0.484637	0.1093	0	0	1	Module_3
bOTU_634	1	0	0.241594	0.5053	0	0	1	Module_2
bOTU_6343	0	1	0.653394	0.0274	0	0	1	Module_1
bOTU_6426	1	0	0.0910011	0.7849	0	0	1	Module_1
bOTU_6711	1	0	0.396609	0.184	0	0	1	Module_1
bOTU_7075	1	0	0.231807	0.4782	0	0	1	Module_2
bOTU_7099	0	1	0.28483	0.4275	0	0	1	Module_3
bOTU_718	0	1	0.556378	0.0208	1	1	1	Module_3
bOTU_728	0	1	0.43908	0.1712	0	0	1	Module_8
bOTU_7344	1	0	0.0152008	0.9242	0	0	0	NA
bOTU_745	1	0	0.51392	0.0843	0	0	1	Module_2
bOTU_7513	1	0	0.561982	0.0543	0	0	1	Module_5
bOTU_7719	0	1	0.271711	0.4231	0	0	1	Module_3
bOTU_7758	1	0	0.625935	0.0339	0	0	1	Module_5
bOTU_7837	1	0	0.346478	0.2878	0	0	1	Module_1
bOTU_786	0	1	0.619631	0.0148	1	1	1	Module_1
bOTU_7907	0	1	0.322587	0.3177	0	0	1	Module_31
bOTU_794	0	1	0.585345	0.0215	0	0	1	Module_3
bOTU_7959	1	0	0.491593	0.102	0	0	1	Module_5
bOTU_803	1	0	0.431258	0.2097	0	0	1	Module_2
bOTU_8107	0	1	0.201778	0.5136	0	0	1	Module_3
bOTU_8115	0	1	0.508379	0.0947	0	0	1	Module_6
bOTU_8317	1	0	0.11274	0.7244	0	0	1	Module_1
bOTU_8402	0	1	0.276097	0.4128	0	0	1	Module_2
bOTU_858	0	1	0.0883918	0.8227	0	0	1	Module_2
bOTU_8633	0	1	0.34714	0.2957	0	0	1	Module_1
bOTU_8665	1	0	0.142182	0.6901	0	0	0	NA
bOTU_870	1	0	0.722478	0.0083	1	1	1	Module_5
bOTU_872	0	1	0.480049	0.0522	0	0	1	Module_3
bOTU_8763	0	1	0.48286	0.1202	0	0	1	Module_21
bOTU_8804	1	0	0.590439	0.0133	0	0	1	Module_5
bOTU_8866	0	1	0.0720713	0.7882	0	0	1	Module_3
bOTU_8881	1	0	0.344222	0.2869	0	0	1	Module_2
bOTU_9306	1	0	0.433589	0.1557	0	0	1	Module_1
bOTU_931	0	1	0.339297	0.2623	0	0	1	Module_1
bOTU_9344	1	0	0.658149	0.0198	0	0	1	Module_5
bOTU_9355	1	0	0.572469	0.0138	1	1	1	Module_5
bOTU_9516	0	1	0.2804	0.379	0	0	1	Module_1
bOTU_958	0	1	0.205785	0.5388	0	0	1	Module_3
bOTU_9609	1	0	0.291928	0.353	0	0	1	Module_1
bOTU_9624	1	0	0.725565	0.015	0	0	1	Module_5
bOTU_9638	0	1	0.505233	0.0992	0	0	1	Module_3
bOTU_9648	1	0	0.268004	0.3933	0	0	1	Module_2
bOTU_999	0	1	0.503746	0.0638	0	0	1	Module_3
bOTU_10071	0	1	0.497235	0.0798	0	0	1	Module_3
bOTU_1020	0	1	0.891357	0.0027	1	1	1	Module_3
bOTU_1026	1	0	0.333047	0.3394	0	0	1	Module_27
bOTU_10265	0	1	0.63531	0.0271	0	0	1	Module_3
bOTU_1049	1	0	0.253834	0.9115	0	0	1	Module_2
bOTU_1051	0	1	0.452432	0.1181	0	0	1	Module_3
bOTU_10747	0	1	0.447368	0.0865	0	0	1	Module_3
bOTU_1076	0	1	0.525219	0.0406	1	1	1	Module_3
bOTU_10884	0	1	0.727854	0.0116	0	0	1	Module_3
bOTU_10885	1	0	0.608688	0.0342	0	0	1	Module_5
bOTU_1099	1	0	0.131166	0.6934	0	0	1	Module_2
bOTU_1112	1	0	0.293466	0.5093	0	0	1	Module_2
bOTU_1133	0	1	0.0258807	0.9014	0	0	1	Module_1
bOTU_1136	1	0	0.669148	0.0147	0	0	1	Module_5
bOTU_1181	0	1	0.228773	0.7866	0	0	0	Module_30
bOTU_1255	1	0	0.324301	0.347	0	0	0	Module_14
bOTU_1260	0	1	0.463431	0.1588	0	0	1	Module_3
bOTU_12892	1	0	0.274471	0.3683	0	0	1	Module_1
bOTU_133	1	0	0.263222	0.6021	0	0	1	Module_1
bOTU_13448	1	0	0.425989	0.1834	0	0	1	Module_5
bOTU_1346	0	1	0.525298	0.0864	0	0	1	Module_3
bOTU_13516	1	0	0.0149862	0.9659	0	0	1	Module_2
bOTU_1353	0	1	0.484262	0.1385	0	0	1	Module_3
bOTU_1371	0	1	0.602149	0.0204	0	0	1	Module_3
bOTU_13750	1	0	0.0714707	0.8565	0	0	1	Module_1
bOTU_1380	1	0	0.349193	0.2723	0	0	1	Module_2
bOTU_13947	0	1	0.464829	0.1281	0	0	1	Module_3
bOTU_1396	0	1	0.538164	0.0166	0	0	1	Module_3
bOTU_14018	0	1	0.117678	0.7144	0	0	1	Module_1
bOTU_14062	1	0	0.281797	0.3681	0	0	1	Module_18
bOTU_14579	1	0	0.262019	0.4529	0	0	1	Module_2
bOTU_1477	1	0	0.644878	0.0027	1	1	1	Module_5
bOTU_1485	0	1	0.36384	0.216	0	0	1	Module_3
bOTU_14863	1	0	0.42385	0.1637	0	0	0	NA
bOTU_1494	1	0	0.634113	0.0241	0	0	1	Module_5
bOTU_1505	0	1	0.410873	0.1084	0	0	1	Module_3
bOTU_15230	1	0	0.318014	0.337	0	0	1	Module_1
bOTU_1533	1	0	0.474256	0.1189	0	0	1	Module_5
bOTU_15425	1	0	0.545117	0.0027	0	0	1	Module_5
bOTU_15433	1	0	0.136806	0.6782	0	0	1	Module_2
bOTU_1557	0	1	0.394301	0.1517	1	0	1	Module_3
bOTU_15706	1	0	0.0174353	0.9515	0	0	1	Module_9
bOTU_15904	0	1	0.279425	0.423	0	0	1	Module_3
bOTU_16576	1	0	0.57109	0.0149	0	0	1	Module_5
bOTU_16621	0	1	0.208362	0.5202	0	0	1	Module_1
bOTU_1673	1	0	0.394606	0.2239	0	0	1	Module_1
bOTU_1683	1	0	0.034309	0.8884	0	0	1	Module_1
bOTU_17223	0	1	0.323774	0.3183	0	0	1	Module_3
bOTU_17353	0	1	0.0986108	0.7473	0	0	0	NA
bOTU_17606	1	0	0.399864	0.2034	0	0	1	Module_1
bOTU_1766	0	1	0.501807	0.0825	0	0	1	Module_3
bOTU_1773	0	1	0.346996	0.2724	0	0	1	Module_1
bOTU_1783	0	1	0.0727337	0.8921	0	0	1	Module_2
bOTU_1788	0	1	0.426121	0.1719	0	0	1	Module_6
bOTU_1792	1	0	0.120064	0.7073	0	0	1	Module_2
bOTU_180	1	0	0.326194	0.292	0	0	1	Module_1
bOTU_1812	1	0	0.38483	0.1527	0	0	1	Module_2
bOTU_1814	1	0	0.530471	0.0329	0	0	1	Module_2
bOTU_1826	0	1	0.665728	0.0136	0	0	1	Module_3
bOTU_1827	0	1	0.202324	0.49	0	0	1	Module_21
bOTU_1828	1	0	0.548108	0.069	0	0	1	Module_5
bOTU_18388	1	0	0.085909	0.7988	0	0	1	Module_4
bOTU_19239	1	0	0.451826	0.1405	0	0	1	Module_1
bOTU_1944	1	0	0.568222	0.0627	0	0	1	Module_1
bOTU_1985	0	1	0.220603	0.5628	0	0	1	Module_2
bOTU_2036	1	0	0.635978	0.0221	0	0	1	Module_2
bOTU_2057	0	1	0.836245	0.0027	1	1	1	Module_3
bOTU_2067	1	0	0.553331	0.0663	0	0	1	Module_5
bOTU_207	0	1	0.367527	0.0589	1	0	1	Module_3
bOTU_216	1	0	0.0370735	0.8751	0	0	0	NA
bOTU_21795	0	1	0.125056	0.7293	0	0	1	Module_2
bOTU_2203	1	0	0.601242	0.0276	1	1	1	Module_5
bOTU_22045	0	1	0.295792	0.5115	0	0	0	NA
bOTU_2225	0	1	0.50755	0.1134	0	0	1	Module_3
bOTU_2281	1	0	0.573152	0.0527	0	0	1	Module_5
bOTU_2469	1	0	0.488912	0.1157	0	0	1	Module_1
bOTU_2477	1	0	0.342153	0.3629	0	0	1	Module_1
bOTU_248	0	1	0.182014	0.7477	0	0	1	Module_2
bOTU_2513	0	1	0.783163	0.007	0	0	1	Module_3
bOTU_2537	0	1	0.623813	0.018	0	0	1	Module_1
bOTU_2614	1	0	0.109463	0.7201	0	0	1	Module_1
bOTU_2640	0	1	0.288447	0.3624	0	0	1	Module_2
bOTU_2662	1	0	0.0700072	0.8385	0	0	1	Module_3
bOTU_2663	1	0	0.734957	0.0103	0	0	1	Module_5
bOTU_2675	1	0	0.311476	0.4026	0	0	0	NA
bOTU_2698	0	1	0.247482	0.5731	0	0	1	Module_1
bOTU_274	0	1	0.639237	0.0224	0	0	1	Module_3
bOTU_2806	1	0	0.596734	0.0493	1	1	1	Module_2
bOTU_2807	1	0	0.338604	0.2845	0	0	1	Module_1
bOTU_2870	1	0	0.455038	0.0564	0	0	1	Module_2
bOTU_2903	1	0	0.0215127	0.9466	0	0	1	Module_1
bOTU_2905	0	1	0.791123	0.005	0	0	1	Module_3
bOTU_2932	0	1	0.717485	0.0134	0	0	1	Module_3
bOTU_2950	1	0	0.0114347	0.968	0	0	1	Module_19
bOTU_3033	0	1	0.0312125	0.9183	0	0	1	Module_10
bOTU_3066	0	1	0.455563	0.1383	0	0	1	Module_3
bOTU_3180	0	1	0.421182	0.1658	0	0	1	Module_3
bOTU_3182	0	1	0.496512	0.0546	0	0	1	Module_3
bOTU_3268	1	0	0.739476	0.0027	0	0	1	Module_5
bOTU_3275	1	0	0.732435	0.01	0	0	1	Module_2
bOTU_3284	1	0	0.553199	0.0744	0	0	1	Module_2
bOTU_329	0	1	0.540665	0.006	1	1	1	Module_3
bOTU_3312	0	1	0.227159	0.5942	0	0	1	Module_1
bOTU_3347	1	0	0.0510382	0.908	0	0	1	Module_6
bOTU_3381	1	0	0.374499	0.2357	0	0	1	Module_2
bOTU_3382	1	0	0.381189	0.2091	0	0	1	Module_1
bOTU_3392	0	1	0.224586	0.4576	0	0	1	Module_3
bOTU_3447	1	0	0.548616	0.0675	0	0	1	Module_1
bOTU_3492	0	1	0.209952	0.5188	0	0	1	Module_25
bOTU_3499	1	0	0.0206243	0.9534	0	0	0	NA
bOTU_3574	0	1	0.367098	0.2553	0	0	1	Module_1
bOTU_3575	0	1	0.361447	0.2468	0	0	1	Module_1
bOTU_3593	1	0	0.467804	0.1539	0	0	1	Module_2
bOTU_361	1	0	0.128283	0.6807	0	0	1	Module_1
bOTU_3652	0	1	0.302754	0.3407	0	0	1	Module_10
bOTU_3694	0	1	0.0642925	0.8488	0	0	1	Module_6
bOTU_378	1	0	0.306821	0.3253	0	0	1	Module_1
bOTU_3799	1	0	0.110416	0.7221	0	0	1	Module_33
bOTU_3803	1	0	0.199038	0.5214	0	0	1	Module_1
bOTU_3815	0	1	0.485241	0.0998	0	0	1	Module_1
bOTU_3833	0	1	0.778187	0.0085	0	0	1	Module_1
bOTU_3837	0	1	0.634478	0.0266	0	0	1	Module_3
bOTU_3838	1	0	0.0937849	0.7707	0	0	1	Module_1
bOTU_3845	0	1	0.394365	0.2052	0	0	1	Module_1
bOTU_3853	1	0	0.280519	0.3614	0	0	1	Module_2
bOTU_3876	0	1	0.0517495	0.8826	0	0	1	Module_6
bOTU_4002	0	1	0.0900482	0.809	0	0	1	Module_5
bOTU_4074	1	0	0.0481293	0.8843	0	0	1	Module_14
bOTU_4077	1	0	0.0155258	0.9641	0	0	0	NA
bOTU_4108	0	1	0.650086	0.0322	0	0	1	Module_3
bOTU_4260	1	0	0.083645	0.8288	0	0	1	Module_1
bOTU_4295	1	0	0.505208	0.0963	0	0	1	Module_1
bOTU_4313	0	1	0.418279	0.1338	0	0	1	Module_1
bOTU_443	1	0	0.215748	0.4933	0	0	1	Module_5
bOTU_450	0	1	0.3129	0.3639	0	0	1	Module_15
bOTU_4651	0	1	0.175873	0.5899	0	0	1	Module_15
bOTU_4857	1	0	0.236893	0.4362	0	0	1	Module_2
bOTU_4866	1	0	0.482237	0.1043	0	0	1	Module_7
bOTU_4931	1	0	0.221196	0.5041	0	0	1	Module_1
bOTU_5075	0	1	0.00439489	0.9802	0	0	1	Module_4
bOTU_5116	0	1	0.107868	0.6991	0	0	1	Module_2
bOTU_5146	1	0	0.25559	0.3965	0	0	1	Module_1
bOTU_5265	0	1	0.261699	0.4345	0	0	0	NA
bOTU_530	1	0	0.160729	0.9887	0	0	1	Module_3
bOTU_5318	1	0	0.47652	0.1219	0	0	1	Module_2
bOTU_5533	0	1	0.119991	0.7141	0	0	1	Module_51
bOTU_5566	0	1	0.129084	0.6927	0	0	1	Module_6
bOTU_5695	1	0	0.430178	0.1495	0	0	1	Module_4
bOTU_573	0	1	0.205421	0.5222	0	0	1	Module_1
bOTU_5995	0	1	0.325667	0.305	0	0	1	Module_3
bOTU_6006	0	1	0.0629427	0.8417	0	0	1	Module_1
bOTU_6105	1	0	0.154765	0.6256	0	0	1	Module_18
bOTU_6135	1	0	0.434029	0.1523	0	0	1	Module_1
bOTU_616	1	0	0.249641	0.9708	0	0	1	Module_1
bOTU_6366	1	0	0.271014	0.3849	0	0	1	Module_5
bOTU_6409	1	0	0.388392	0.2053	0	0	1	Module_1
bOTU_644	1	0	0.294385	0.3526	0	0	1	Module_1
bOTU_679	1	0	0.760052	0.0027	1	1	1	Module_5
bOTU_7084	0	1	0.36744	0.271	0	0	1	Module_8
bOTU_7258	1	0	0.37644	0.2227	1	0	1	Module_5
bOTU_7320	1	0	0.46285	0.1276	1	0	1	Module_5
bOTU_7335	0	1	0.150418	0.6354	0	0	1	Module_1
bOTU_7376	1	0	0.281806	0.3418	0	0	1	Module_1
bOTU_7441	1	0	0.591383	0.0619	0	0	1	Module_2
bOTU_7528	1	0	0.141695	0.8151	0	0	1	Module_2
bOTU_7592	0	1	0.486382	0.068	0	0	1	Module_3
bOTU_760	1	0	0.260878	0.5055	1	0	1	Module_1
bOTU_7642	1	0	0.216958	0.4867	0	0	1	Module_7
bOTU_7648	0	1	0.238355	0.5015	0	0	1	Module_4
bOTU_7795	1	0	0.475809	0.1354	0	0	1	Module_1
bOTU_780	0	1	0.653173	0.0171	0	0	1	Module_3
bOTU_8015	0	1	0.205009	0.5241	0	0	1	Module_4
bOTU_8038	0	1	0.0769643	0.8466	0	0	1	Module_1
bOTU_8076	0	1	0.149927	0.6113	0	0	1	Module_1
bOTU_8079	0	1	0.627324	0.0251	0	0	1	Module_2
bOTU_8138	0	1	0.396988	0.2114	0	0	1	Module_1
bOTU_8139	1	0	0.231527	0.8977	0	0	1	Module_6
bOTU_8264	1	0	0.184611	0.6365	0	0	1	Module_6
bOTU_8292	1	0	0.206544	0.9265	0	0	1	Module_3
bOTU_861	0	1	0.281163	0.37	0	0	1	Module_6
bOTU_866	0	1	0.349279	0.288	0	0	1	Module_3
bOTU_8749	0	1	0.382296	0.2252	0	0	1	Module_1
bOTU_8797	0	1	0.0221942	0.9508	0	0	1	Module_2
bOTU_883	0	1	0.0986502	0.7117	0	0	1	Module_17
bOTU_8908	1	0	0.593389	0.0258	0	0	1	Module_5
bOTU_8949	1	0	0.581932	0.0459	0	0	1	Module_1
bOTU_8975	1	0	0.281848	0.3728	0	0	0	NA
bOTU_8993	1	0	0.0341228	0.9165	0	0	1	Module_24
bOTU_9018	0	1	0.0351057	0.9443	0	0	1	Module_4
bOTU_9067	0	1	0.377936	0.2047	0	0	1	Module_1
bOTU_9073	1	0	0.300958	0.3077	0	0	1	Module_2
bOTU_9261	1	0	0.446986	0.1543	0	0	1	Module_1
bOTU_9279	0	1	0.18979	0.5529	0	0	1	Module_1
bOTU_9432	0	1	0.166881	0.5842	0	0	1	Module_1
bOTU_9490	0	1	0.0999238	0.7932	0	0	1	Module_9
bOTU_9501	0	1	0.575932	0.0578	0	0	1	Module_1
bOTU_959	0	1	0.285206	0.4106	1	0	1	Module_2
bOTU_10043	1	0	0.0945532	0.7783	0	0	1	Module_32
bOTU_10111	1	0	0.0533497	0.8898	0	0	1	Module_1
bOTU_10126	0	1	0.516491	0.0776	0	0	1	Module_3
bOTU_10150	0	1	0.207918	0.5269	0	0	0	NA
bOTU_10428	0	1	0.367038	0.2587	0	0	1	Module_1
bOTU_1068	0	1	0.266468	0.5704	0	0	1	Module_1
bOTU_1069	0	1	0.245915	0.5851	0	0	1	Module_2
bOTU_1080	0	1	0.531316	0.0453	1	1	1	Module_3
bOTU_10838	1	0	0.618786	0.0269	0	0	1	Module_5
bOTU_10868	1	0	0.418133	0.0083	1	1	1	Module_5
bOTU_10879	0	1	0.0364229	0.9194	0	0	1	Module_46
bOTU_1111	1	0	0.353514	0.283	0	0	0	NA
bOTU_1117	0	1	0.739811	0.0044	1	1	1	Module_3
bOTU_1147	0	1	0.169091	0.7877	0	0	1	Module_2
bOTU_1184	0	1	0.337855	0.3328	0	0	1	Module_3
bOTU_1201	1	0	0.0689041	0.8401	0	0	1	Module_1
bOTU_1208	1	0	0.270669	0.5532	1	0	1	Module_18
bOTU_1245	0	1	0.600024	0.0214	1	1	1	Module_3
bOTU_1247	0	1	0.4603	0.1729	0	0	1	Module_3
bOTU_12804	1	0	0.010253	0.9926	0	0	1	Module_5
bOTU_12836	1	0	0.475244	0.1094	0	0	1	Module_5
bOTU_1292	0	1	0.499945	0.1056	0	0	1	Module_3
bOTU_12937	0	1	0.195572	0.5426	0	0	0	NA
bOTU_1300	0	1	0.115298	0.732	0	0	1	Module_1
bOTU_13288	1	0	0.154156	0.6442	0	0	1	Module_1
bOTU_13418	0	1	0.233336	0.4629	0	0	1	Module_1
bOTU_13437	1	0	0.355944	0.2615	0	0	1	Module_1
bOTU_13449	0	1	0.122571	0.733	0	0	1	Module_1
bOTU_1345	0	1	0.542519	0.0818	0	0	1	Module_3
bOTU_1349	0	1	0.252282	0.6801	0	0	1	Module_2
bOTU_13490	1	0	0.0399703	0.8887	0	0	1	Module_1
bOTU_1354	0	1	0.508547	0.0184	0	0	1	Module_3
bOTU_13543	1	0	0.00811516	0.9944	0	0	1	Module_2
bOTU_1355	0	1	0.153233	0.5746	0	0	1	Module_1
bOTU_13601	1	0	0.208688	0.5295	0	0	1	Module_1
bOTU_13717	1	0	0.252237	0.3839	0	0	1	Module_2
bOTU_14116	0	1	0.348698	0.272	0	0	0	NA
bOTU_14244	0	1	0.0729226	0.8743	0	0	0	NA
bOTU_1443	0	1	0.326198	0.3111	0	0	1	Module_3
bOTU_1444	0	1	0.573797	0.0562	0	0	1	Module_3
bOTU_14507	0	1	0.320743	0.2784	0	0	1	Module_1
bOTU_14618	1	0	0.381256	0.2463	0	0	1	Module_2
bOTU_1489	1	0	0.647835	0.0108	1	1	1	Module_5
bOTU_15045	1	0	0.0564323	0.8563	0	0	1	Module_1
bOTU_1510	0	1	0.325382	0.3323	0	0	1	Module_3
bOTU_15249	1	0	0.739547	0.0127	0	0	1	Module_5
bOTU_15350	1	0	0.066539	0.8314	0	0	1	Module_1
bOTU_15359	0	1	0.22765	0.626	0	0	1	Module_8
bOTU_15366	1	0	0.603306	0.0253	0	0	1	Module_5
bOTU_15448	1	0	0.108687	0.7118	0	0	1	Module_1
bOTU_15450	1	0	0.153728	0.627	0	0	1	Module_1
bOTU_15564	1	0	0.509401	0.0912	0	0	1	Module_5
bOTU_1561	0	1	0.663163	0.0175	0	0	1	Module_3
bOTU_1565	0	1	0.124936	0.7089	1	0	1	Module_1
bOTU_15791	1	0	0.784018	0.0027	0	0	1	Module_5
bOTU_1610	1	0	0.418037	0.2155	0	0	1	Module_2
bOTU_1618	0	1	0.120642	0.7403	1	0	1	Module_4
bOTU_1631	0	1	0.344752	0.2724	0	0	1	Module_3
bOTU_16659	0	1	0.27978	0.4308	0	0	1	Module_6
bOTU_1684	0	1	0.0505422	0.8869	0	0	1	Module_1
bOTU_1699	0	1	0.638191	0.027	0	0	1	Module_1
bOTU_17268	0	1	0.558787	0.0527	0	0	1	Module_3
bOTU_17431	1	0	0.000127388	1	0	0	1	Module_1
bOTU_1755	0	1	0.931584	0.0027	1	1	1	Module_3
bOTU_1757	0	1	0.618806	0.0338	0	0	1	Module_3
bOTU_1764	1	0	0.335524	0.304	0	0	1	Module_6
bOTU_1780	0	1	0.620071	0.0082	0	0	1	Module_3
bOTU_17818	1	0	0.264288	0.4739	0	0	1	Module_2
bOTU_17823	1	0	0.544403	0.0299	0	0	1	Module_5
bOTU_1833	1	0	0.205256	0.5223	0	0	1	Module_1
bOTU_1842	0	1	0.305148	0.3145	0	0	1	Module_1
bOTU_1848	1	0	0.0315112	0.9467	0	0	1	Module_3
bOTU_18645	0	1	0.381442	0.2041	0	0	1	Module_1
bOTU_1932	0	1	0.488821	0.1147	0	0	1	Module_1
bOTU_1973	0	1	0.693718	0.0101	0	0	1	Module_3
bOTU_19940	1	0	0.115001	0.9189	0	0	1	Module_1
bOTU_2029	1	0	0.0681768	0.8364	0	0	1	Module_2
bOTU_2056	1	0	0.0689357	0.8212	0	0	1	Module_1
bOTU_2065	1	0	0.362362	0.0951	0	0	1	Module_4
bOTU_2081	0	1	0.450876	0.149	0	0	1	Module_1
bOTU_2157	0	1	0.493529	0.0914	0	0	1	Module_1
bOTU_2158	0	1	0.476638	0.1072	0	0	1	Module_3
bOTU_21628	0	1	0.732402	0.0091	0	0	0	NA
bOTU_2180	1	0	0.543769	0.0429	1	1	1	Module_5
bOTU_2328	1	0	0.1121	0.9034	0	0	1	Module_3
bOTU_23690	1	0	0.126666	0.6981	0	0	1	Module_1
bOTU_2436	0	1	0.426257	0.2329	0	0	1	Module_1
bOTU_2438	1	0	0.571205	0.0684	1	0	1	Module_5
bOTU_2447	0	1	0.415256	0.1622	0	0	1	Module_1
bOTU_2473	1	0	0.81555	0.0061	1	1	1	Module_5
bOTU_2488	1	0	0.534865	0.0877	0	0	1	Module_5
bOTU_2499	0	1	0.166188	0.6237	0	0	1	Module_1
bOTU_2515	1	0	0.218252	0.5146	0	0	1	Module_2
bOTU_2630	0	1	0.0234451	0.9547	0	0	1	Module_2
bOTU_2664	1	0	0.475086	0.1024	0	0	1	Module_6
bOTU_2674	1	0	0.44391	0.1388	1	0	1	Module_7
bOTU_2692	0	1	0.277553	0.3701	0	0	1	Module_1
bOTU_2695	0	1	0.411058	0.1955	0	0	1	Module_3
bOTU_2706	0	1	0.475411	0.1179	0	0	1	Module_3
bOTU_2854	1	0	0.601144	0.0497	0	0	1	Module_1
bOTU_2866	1	0	0.472022	0.1517	0	0	1	Module_2
bOTU_2876	1	0	0.549248	0.0138	1	1	1	Module_5
bOTU_2887	1	0	0.233915	0.4665	0	0	1	Module_1
bOTU_3045	0	1	0.268346	0.3858	0	0	1	Module_6
bOTU_3116	1	0	0.0490745	0.8727	0	0	1	Module_1
bOTU_3122	0	1	0.147999	0.621	0	0	1	Module_3
bOTU_3155	0	1	0.507312	0.0983	0	0	1	Module_3
bOTU_3175	0	1	0.0937487	0.7977	0	0	1	Module_2
bOTU_3189	0	1	0.549892	0.0493	0	0	1	Module_3
bOTU_3279	0	1	0.381873	0.2566	0	0	1	Module_1
bOTU_3354	1	0	0.8638	0.0027	1	1	1	Module_5
bOTU_3356	1	0	0.490444	0.1242	0	0	1	Module_1
bOTU_3375	1	0	0.373797	0.2367	0	0	1	Module_4
bOTU_3397	1	0	0.167291	0.6057	0	0	0	NA
bOTU_3433	0	1	0.0295947	0.9375	0	0	1	Module_1
bOTU_3449	0	1	0.315004	0.3428	0	0	1	Module_1
bOTU_3483	0	1	0.523914	0.0741	0	0	1	Module_3
bOTU_3494	0	1	0.272538	0.3782	0	0	1	Module_2
bOTU_3497	0	1	0.445886	0.1506	0	0	1	Module_1
bOTU_3611	0	1	0.54949	0.0562	0	0	1	Module_3
bOTU_3620	0	1	0.290056	0.4235	0	0	1	Module_1
bOTU_3653	1	0	0.172863	0.6016	0	0	1	Module_1
bOTU_3730	1	0	0.447298	0.1112	0	0	1	Module_1
bOTU_3771	1	0	0.504273	0.0945	0	0	1	Module_5
bOTU_3776	1	0	0.237787	0.4789	0	0	1	Module_9
bOTU_380	1	0	0.0354586	0.9637	0	0	1	Module_3
bOTU_3839	0	1	0.233757	0.5365	0	0	1	Module_1
bOTU_3854	0	1	0.484907	0.1089	0	0	1	Module_3
bOTU_3900	0	1	0.633794	0.0193	0	0	1	Module_3
bOTU_4003	0	1	0.034589	0.9507	0	0	1	Module_1
bOTU_4035	1	0	0.380469	0.2472	0	0	1	Module_2
bOTU_4066	1	0	0.000180518	0.9979	0	0	1	Module_3
bOTU_4082	0	1	0.430341	0.1683	0	0	1	Module_3
bOTU_4133	0	1	0.36156	0.2501	0	0	1	Module_1
bOTU_4212	1	0	0.655306	0.005	1	1	1	Module_5
bOTU_4230	1	0	0.255705	0.4119	0	0	1	Module_1
bOTU_4265	0	1	0.190966	0.5495	0	0	1	Module_1
bOTU_4288	0	1	0.168757	0.6578	0	0	1	Module_3
bOTU_4330	0	1	0.493379	0.1137	0	0	1	Module_1
bOTU_4361	0	1	0.46342	0.1358	0	0	1	Module_1
bOTU_4418	0	1	0.453325	0.1366	0	0	1	Module_1
bOTU_4419	1	0	0.257651	0.4245	0	0	1	Module_2
bOTU_4753	0	1	0.19739	0.5357	0	0	1	Module_1
bOTU_4797	0	1	0.0398987	0.9095	0	0	1	Module_6
bOTU_4799	0	1	0.00752473	0.9689	0	0	1	Module_2
bOTU_4804	1	0	0.133344	0.7083	0	0	1	Module_8
bOTU_4814	0	1	0.364665	0.2894	0	0	0	NA
bOTU_4923	0	1	0.0421196	0.8892	0	0	1	Module_1
bOTU_4941	1	0	0.274998	0.3943	0	0	1	Module_5
bOTU_498	0	1	0.0502285	0.9722	0	0	1	Module_10
bOTU_5004	1	0	0.167004	0.5908	0	0	1	Module_6
bOTU_5053	0	1	0.781857	0.0049	1	1	1	Module_3
bOTU_5063	0	1	0.689656	0.0073	1	1	1	Module_3
bOTU_5192	0	1	0.245179	0.4601	0	0	1	Module_3
bOTU_5202	0	1	0.447516	0.1635	0	0	1	Module_3
bOTU_5239	0	1	0.193448	0.743	0	0	1	Module_2
bOTU_5252	0	1	0.806625	0.0027	0	0	1	Module_3
bOTU_5541	1	0	0.252758	0.5185	0	0	1	Module_1
bOTU_5575	0	1	0.181984	0.5823	0	0	0	NA
bOTU_5632	0	1	0.6059	0.0481	0	0	1	Module_3
bOTU_5657	1	0	0.0376178	0.8154	0	0	1	Module_1
bOTU_5732	1	0	0.344941	0.3095	0	0	1	Module_1
bOTU_5762	1	0	0.308918	0.3508	0	0	1	Module_2
bOTU_597	0	1	0.0967788	0.7581	0	0	1	Module_2
bOTU_6757	0	1	0.332494	0.2945	0	0	1	Module_1
bOTU_701	1	0	0.613604	0.0504	1	0	1	Module_5
bOTU_7081	1	0	0.334542	0.3073	0	0	1	Module_1
bOTU_7121	0	1	0.552415	0.0829	0	0	1	Module_1
bOTU_7184	1	0	0.345829	0.1414	0	0	1	Module_1
bOTU_7290	1	0	0.574331	0.0533	1	0	1	Module_5
bOTU_7801	0	1	0.0844679	0.7879	0	0	1	Module_9
bOTU_785	0	1	0.475846	0.1198	0	0	0	NA
bOTU_7924	0	1	0.361297	0.2586	0	0	1	Module_51
bOTU_7929	0	1	0.765355	0.0027	1	1	1	Module_3
bOTU_799	1	0	0.508134	0.0556	1	0	1	Module_2
bOTU_8124	0	1	0.752106	0.0068	0	0	1	Module_3
bOTU_8554	0	1	0.609831	0.0294	0	0	1	Module_3
bOTU_890	1	0	0.30682	0.3168	1	0	1	Module_1
bOTU_895	0	1	0.186581	0.662	0	0	1	Module_3
bOTU_8984	1	0	0.435424	0.1737	0	0	1	Module_2
bOTU_9075	0	1	0.0821865	0.7985	0	0	0	NA
bOTU_9321	1	0	0.174679	0.6044	0	0	1	Module_1
bOTU_9446	1	0	0.131657	0.6774	0	0	1	Module_1
bOTU_9471	1	0	0.419955	0.158	0	0	1	Module_1
bOTU_9859	0	1	0.243056	0.4357	0	0	1	Module_1
bOTU_9948	0	1	0.694957	0.0112	0	0	1	Module_3
bOTU_996	0	1	0.340735	0.3547	0	0	1	Module_1
bOTU_9969	1	0	0.0779843	0.8145	0	0	1	Module_1
bOTU_10222	0	1	0.0404319	0.9088	0	0	1	Module_1
bOTU_10241	0	1	0.293986	0.3802	0	0	1	Module_1
bOTU_1046	1	0	0.612719	0.0214	0	0	1	Module_2
bOTU_10718	0	1	0.000321777	0.996	0	0	1	Module_18
bOTU_10764	1	0	0.0544715	0.8508	0	0	1	Module_8
bOTU_10909	1	0	0.226436	0.7121	0	0	1	Module_1
bOTU_1101	1	0	0.229827	0.7073	0	0	1	Module_1
bOTU_1183	0	1	0.568522	0.0037	1	1	1	Module_3
bOTU_1211	1	0	0.56012	0.0521	1	0	1	Module_5
bOTU_1220	0	1	0.342644	0.2505	0	0	1	Module_6
bOTU_1250	1	0	0.310444	0.4079	0	0	1	Module_6
bOTU_13132	0	1	0.383495	0.2294	0	0	1	Module_6
bOTU_13143	0	1	0.0926203	0.7786	0	0	1	Module_15
bOTU_13166	1	0	0.314747	0.2672	0	0	1	Module_5
bOTU_13273	1	0	0.433868	0.1441	0	0	1	Module_1
bOTU_13316	0	1	0.577431	0.0485	0	0	1	Module_3
bOTU_1332	1	0	0.208995	0.4809	0	0	1	Module_2
bOTU_13350	1	0	0.321738	0.3122	0	0	1	Module_2
bOTU_13440	0	1	0.399004	0.219	0	0	1	Module_3
bOTU_1351	0	1	0.193014	0.5826	0	0	1	Module_3
bOTU_13560	0	1	0.109858	0.7506	0	0	1	Module_1
bOTU_13721	0	1	0.152803	0.627	0	0	1	Module_3
bOTU_13743	0	1	0.582018	0.0538	0	0	1	Module_3
bOTU_13778	0	1	0.536551	0.0831	0	0	0	NA
bOTU_1378	0	1	0.538906	0.0871	0	0	1	Module_3
bOTU_1384	0	1	0.178529	0.9008	0	0	1	Module_1
bOTU_14058	0	1	0.454895	0.1129	0	0	1	Module_1
bOTU_14074	0	1	0.523536	0.0922	0	0	1	Module_3
bOTU_14128	0	1	0.0266014	0.9426	0	0	1	Module_1
bOTU_1427	1	0	0.415954	0.1623	0	0	1	Module_2
bOTU_14325	1	0	0.0477631	0.8824	0	0	1	Module_35
bOTU_1448	1	0	0.00557532	0.9906	0	0	1	Module_2
bOTU_14501	0	1	0.142421	0.644	0	0	1	Module_3
bOTU_14505	0	1	0.308085	0.3472	0	0	1	Module_1
bOTU_14550	0	1	0.143615	0.6728	0	0	1	Module_10
bOTU_14573	1	0	0.119439	0.7669	0	0	1	Module_2
bOTU_14637	1	0	0.461393	0.1267	0	0	1	Module_1
bOTU_1498	0	1	0.392353	0.3074	0	0	1	Module_1
bOTU_1504	0	1	0.425187	0.1534	0	0	1	Module_3
bOTU_1508	0	1	0.447085	0.0104	1	1	1	Module_3
bOTU_15233	1	0	0.8356	0.0037	1	1	1	Module_5
bOTU_1544	1	0	0.640912	0.0187	1	1	1	Module_5
bOTU_1548	0	1	0.0640077	0.9355	0	0	1	Module_3
bOTU_1549	1	0	0.377873	0.2479	0	0	1	Module_1
bOTU_1552	1	0	0.651335	0.0122	1	1	1	Module_5
bOTU_1564	0	1	0.0371186	0.9705	0	0	1	Module_1
bOTU_1596	0	1	0.176457	0.6149	0	0	1	Module_1
bOTU_1608	1	0	0.391574	0.1959	0	0	1	Module_2
bOTU_16102	0	1	0.724221	0.0109	0	0	1	Module_1
bOTU_1615	1	0	0.549466	0.0442	0	0	1	Module_5
bOTU_16303	1	0	0.374103	0.2708	0	0	1	Module_2
bOTU_1682	1	0	0.193177	0.738	0	0	1	Module_3
bOTU_16901	1	0	0.798637	0.0027	0	0	1	Module_5
bOTU_17416	1	0	0.704149	0.0027	1	1	1	Module_5
bOTU_17549	1	0	0.144376	0.6229	0	0	1	Module_2
bOTU_1819	0	1	0.376358	0.2167	0	0	1	Module_1
bOTU_1837	1	0	0.422689	0.0084	0	0	1	Module_2
bOTU_18403	0	1	0.307229	0.3893	0	0	1	Module_1
bOTU_18554	0	1	0.516528	0.0942	0	0	1	Module_3
bOTU_18595	1	0	0.627949	0.0249	0	0	1	Module_5
bOTU_1876	0	1	0.471258	0.1274	0	0	1	Module_3
bOTU_18999	1	0	0.337132	0.2891	0	0	1	Module_1
bOTU_1922	1	0	0.54057	0.0582	1	0	1	Module_5
bOTU_19258	1	0	0.372316	0.2272	0	0	1	Module_5
bOTU_1930	1	0	0.341115	0.275	0	0	1	Module_2
bOTU_1954	1	0	0.644058	0.0027	1	1	1	Module_5
bOTU_1975	0	1	0.34858	0.2645	0	0	1	Module_3
bOTU_2058	1	0	0.694186	0.0178	0	0	1	Module_1
bOTU_2061	1	0	0.408425	0.2254	0	0	1	Module_1
bOTU_2083	0	1	0.500434	0.1047	0	0	1	Module_1
bOTU_21338	0	1	0.236403	0.4592	0	0	1	Module_1
bOTU_21401	1	0	0.491784	0.0626	0	0	1	Module_1
bOTU_2170	0	1	0.037087	0.906	0	0	1	Module_3
bOTU_2188	1	0	0.166085	0.6067	0	0	1	Module_1
bOTU_2194	1	0	0.194596	0.7612	0	0	1	Module_10
bOTU_2211	0	1	0.78646	0.0087	0	0	1	Module_3
bOTU_2213	0	1	0.628421	0.0307	0	0	1	Module_3
bOTU_2216	0	1	0.247399	0.4333	0	0	1	Module_3
bOTU_2229	0	1	0.313868	0.3146	0	0	1	Module_3
bOTU_22328	0	1	0.321963	0.3021	0	0	1	Module_3
bOTU_2286	0	1	0.488794	0.1013	0	0	1	Module_3
bOTU_2318	1	0	0.367228	0.0184	1	1	1	Module_5
bOTU_2320	1	0	0.52163	0.063	0	0	1	Module_5
bOTU_23233	0	1	0.656605	0.0147	0	0	1	Module_3
bOTU_23292	1	0	0.176	0.6324	0	0	1	Module_50
bOTU_2357	1	0	0.0497032	0.8976	0	0	1	Module_2
bOTU_2358	0	1	0.255792	0.4563	0	0	1	Module_3
bOTU_2440	1	0	0.362444	0.2598	0	0	1	Module_1
bOTU_2445	0	1	0.862189	0.0027	0	0	1	Module_3
bOTU_24461	1	0	0.319459	0.3049	0	0	1	Module_2
bOTU_2468	1	0	0.466226	0.1192	0	0	1	Module_5
bOTU_2540	0	1	0.456812	0.1649	0	0	1	Module_3
bOTU_2544	0	1	0.74743	0.0105	0	0	1	Module_3
bOTU_2648	1	0	0.306058	0.3303	0	0	1	Module_1
bOTU_2649	1	0	0.649347	0.0095	0	0	1	Module_5
bOTU_2650	1	0	0.243018	0.4358	0	0	1	Module_4
bOTU_2661	1	0	0.139698	0.6496	0	0	1	Module_52
bOTU_2683	1	0	0.167301	0.6037	0	0	1	Module_6
bOTU_2715	0	1	0.277239	0.3727	0	0	1	Module_6
bOTU_2729	0	1	0.578151	0.0391	0	0	1	Module_3
bOTU_2835	0	1	0.266461	0.4356	0	0	1	Module_3
bOTU_2846	0	1	0.17558	0.6012	0	0	0	NA
bOTU_2855	1	0	0.716392	0.0037	0	0	1	Module_5
bOTU_2879	0	1	0.0306905	0.9032	0	0	0	Module_1
bOTU_2909	0	1	0.382127	0.2263	0	0	1	Module_1
bOTU_2925	1	0	0.0213243	0.9421	0	0	1	Module_1
bOTU_2927	0	1	0.440597	0.1408	0	0	1	Module_23
bOTU_2943	0	1	0.709149	0.0157	0	0	1	Module_3
bOTU_3043	0	1	0.146937	0.6593	0	0	1	Module_3
bOTU_3067	0	1	0.393484	0.207	0	0	0	NA
bOTU_3094	1	0	0.27852	0.4002	0	0	1	Module_1
bOTU_3098	1	0	0.0134012	0.9682	0	0	1	Module_2
bOTU_3138	0	1	0.19163	0.552	0	0	1	Module_1
bOTU_3162	0	1	0.583701	0.0267	0	0	1	Module_2
bOTU_3164	0	1	0.439393	0.083	0	0	1	Module_3
bOTU_3287	0	1	0.0699406	0.8509	0	0	1	Module_9
bOTU_3297	0	1	0.600326	0.0263	1	1	1	Module_1
bOTU_3328	0	1	0.184934	0.5652	0	0	1	Module_2
bOTU_3374	1	0	0.410821	0.0784	0	0	1	Module_5
bOTU_3380	1	0	0.669693	0.0259	0	0	1	Module_5
bOTU_3383	1	0	0.470456	0.125	0	0	1	Module_1
bOTU_3421	0	1	0.312467	0.3773	0	0	1	Module_3
bOTU_3423	1	0	0.072544	0.821	0	0	1	Module_1
bOTU_3425	0	1	0.209629	0.4974	0	0	1	Module_1
bOTU_3427	0	1	0.685193	0.0109	0	0	1	Module_3
bOTU_3468	0	1	0.405324	0.1979	0	0	1	Module_6
bOTU_3473	0	1	0.468234	0.1312	0	0	1	Module_3
bOTU_3607	0	1	0.389136	0.2149	0	0	1	Module_3
bOTU_3628	0	1	0.335995	0.3286	0	0	1	Module_3
bOTU_3703	1	0	0.432207	0.1008	0	0	1	Module_5
bOTU_3804	0	1	0.365726	0.2786	0	0	1	Module_1
bOTU_3810	0	1	0.199904	0.5388	0	0	1	Module_1
bOTU_3824	0	1	0.0322331	0.9114	0	0	1	Module_1
bOTU_3828	0	1	0.119377	0.6625	0	0	1	Module_7
bOTU_3856	1	0	0.114071	0.7176	0	0	1	Module_1
bOTU_3870	0	1	0.313454	0.4007	0	0	1	Module_1
bOTU_3907	0	1	0.407555	0.2051	0	0	1	Module_3
bOTU_4004	0	1	0.275122	0.4122	0	0	1	Module_1
bOTU_4018	1	0	0.602642	0.0255	0	0	1	Module_2
bOTU_4043	0	1	0.180277	0.5784	0	0	1	Module_1
bOTU_4047	0	1	0.429548	0.1592	0	0	1	Module_1
bOTU_4084	0	1	0.406702	0.1926	0	0	1	Module_3
bOTU_4128	1	0	0.0571326	0.8734	0	0	1	Module_2
bOTU_4144	0	1	0.212818	0.5225	0	0	1	Module_1
bOTU_4226	1	0	0.424384	0.1641	0	0	1	Module_5
bOTU_4258	1	0	0.256167	0.5099	0	0	1	Module_1
bOTU_4325	1	0	0.487579	0.1152	0	0	1	Module_2
bOTU_4390	0	1	0.635762	0.0188	0	0	1	Module_3
bOTU_4444	0	1	0.556593	0.0206	0	0	1	Module_3
bOTU_457	1	0	0.134752	0.9438	0	0	1	Module_3
bOTU_4579	0	1	0.191862	0.5525	0	0	1	Module_3
bOTU_4606	0	1	0.441395	0.1687	0	0	1	Module_3
bOTU_4703	1	0	0.421077	0.1547	0	0	1	Module_2
bOTU_4826	0	1	0.169663	0.6203	0	0	1	Module_3
bOTU_484	1	0	0.323813	0.1073	1	0	1	Module_2
bOTU_4841	0	1	0.0950778	0.8831	0	0	1	Module_1
bOTU_4872	1	0	0.774848	0.0048	0	0	1	Module_5
bOTU_4894	1	0	0.269128	0.3814	0	0	0	NA
bOTU_4970	0	1	0.210997	0.5217	0	0	1	Module_1
bOTU_4992	1	0	0.178056	0.5733	0	0	1	Module_2
bOTU_500	1	0	0.242701	0.9443	0	0	1	Module_3
bOTU_5012	0	1	0.212884	0.5373	0	0	1	Module_3
bOTU_5019	0	1	0.225167	0.542	0	0	1	Module_2
bOTU_505	1	0	0.622921	0.0178	0	0	1	Module_1
bOTU_5076	1	0	0.423988	0.1974	0	0	1	Module_5
bOTU_5107	0	1	0.498301	0.1008	0	0	1	Module_3
bOTU_5136	0	1	0.0892157	0.7773	0	0	1	Module_1
bOTU_54	1	0	0.337123	0.3823	0	0	1	Module_1
bOTU_5512	0	1	0.152168	0.6387	0	0	1	Module_1
bOTU_5514	1	0	0.37118	0.2263	0	0	1	Module_1
bOTU_555	0	1	0.592629	0.0499	0	0	1	Module_3
bOTU_5551	1	0	0.157167	0.6024	0	0	1	Module_2
bOTU_5564	1	0	0.522562	0.0988	0	0	1	Module_1
bOTU_5599	1	0	0.25285	0.5009	0	0	1	Module_2
bOTU_562	1	0	0.330998	0.0587	0	0	1	Module_5
bOTU_5667	1	0	0.625701	0.0215	0	0	1	Module_2
bOTU_5822	0	1	0.180558	0.6389	0	0	1	Module_1
bOTU_5873	0	1	0.464932	0.1313	0	0	0	NA
bOTU_5919	0	1	0.6105	0.0408	1	1	1	Module_11
bOTU_6029	1	0	0.677509	0.0147	0	0	1	Module_5
bOTU_6092	1	0	0.265174	0.418	0	0	1	Module_2
bOTU_6131	1	0	0.432085	0.0704	0	0	1	Module_5
bOTU_6225	1	0	0.0742036	0.9219	0	0	1	Module_8
bOTU_637	0	1	0.329977	0.3314	0	0	1	Module_3
bOTU_673	1	0	0.281439	0.733	0	0	1	Module_1
bOTU_7191	0	1	0.139152	0.6664	0	0	1	Module_1
bOTU_7263	1	0	0.566355	0.0645	0	0	1	Module_5
bOTU_729	0	1	0.341251	0.2212	0	0	1	Module_3
bOTU_7319	0	1	0.00626863	0.9728	0	0	1	Module_2
bOTU_735	1	0	0.151339	0.8996	0	0	1	Module_3
bOTU_7609	1	0	0.563319	0.0437	0	0	1	Module_5
bOTU_7617	1	0	0.543122	0.0803	0	0	1	Module_5
bOTU_7667	0	1	0.402654	0.2485	0	0	1	Module_1
bOTU_7704	1	0	0.24478	0.5393	0	0	1	Module_5
bOTU_7807	1	0	0.490445	0.0568	0	0	1	Module_5
bOTU_7909	1	0	0.497717	0.1059	0	0	1	Module_5
bOTU_7945	0	1	0.179902	0.6582	0	0	1	Module_29
bOTU_7976	0	1	0.0179429	0.9659	0	0	1	Module_3
bOTU_8059	0	1	0.59458	0.03	0	0	1	Module_1
bOTU_8223	1	0	0.0112279	0.976	0	0	1	Module_20
bOTU_833	1	0	0.0176743	0.8867	0	0	1	Module_1
bOTU_8538	1	0	0.495729	0.116	0	0	1	Module_1
bOTU_8630	1	0	0.635538	0.0328	0	0	1	Module_2
bOTU_8636	0	1	0.244083	0.4283	0	0	1	Module_3
bOTU_8814	0	1	0.116249	0.733	0	0	1	Module_1
bOTU_8920	1	0	0.347257	0.3093	0	0	1	Module_5
bOTU_9153	1	0	0.243932	0.4298	0	0	1	Module_2
bOTU_9188	1	0	0.594091	0.0298	0	0	1	Module_5
bOTU_920	0	1	0.332224	0.312	1	0	1	Module_11
bOTU_921	0	1	0.574411	0.0596	0	0	1	Module_3
bOTU_932	0	1	0.400708	0.206	0	0	1	Module_1
bOTU_9356	0	1	0.511641	0.089	0	0	1	Module_1
bOTU_9517	0	1	0.248908	0.4749	0	0	1	Module_1
bOTU_9584	1	0	0.360929	0.2671	0	0	1	Module_1
bOTU_9600	1	0	0.0868557	0.776	0	0	1	Module_1
bOTU_9629	0	1	0.45331	0.1524	1	0	1	Module_3
bOTU_9765	1	0	0.161336	0.6051	0	0	1	Module_1
bOTU_9828	0	1	0.158651	0.7204	0	0	1	Module_1
bOTU_994	0	1	0.465205	0.0187	1	1	1	Module_3
bOTU_9985	0	1	0.449451	0.1628	0	0	1	Module_1
bOTU_9999	0	1	0.136374	0.6671	0	0	1	Module_3
bOTU_10070	0	1	0.485439	0.1206	0	0	1	Module_3
bOTU_10157	1	0	0.242202	0.4389	0	0	1	Module_6
bOTU_10159	0	1	0.332735	0.2903	0	0	1	Module_3
bOTU_1018	1	0	0.444989	0.0588	0	0	1	Module_2
bOTU_10289	1	0	0.13072	0.6868	0	0	1	Module_1
bOTU_10624	1	0	0.551096	0.0593	0	0	0	NA
bOTU_10889	0	1	0.554198	0.0623	0	0	0	NA
bOTU_10922	0	1	0.69703	0.0375	1	1	1	Module_3
bOTU_1105	0	1	0.154733	0.5596	0	0	1	Module_3
bOTU_1144	1	0	0.272082	0.6064	0	0	1	Module_2
bOTU_1238	1	0	0.537545	0.0451	1	1	1	Module_5
bOTU_1248	1	0	0.524217	0.0829	0	0	1	Module_1
bOTU_12548	0	1	0.437011	0.1612	0	0	1	Module_3
bOTU_1268	0	1	0.567348	0.0347	1	1	1	Module_3
bOTU_1269	0	1	0.275176	0.5836	0	0	1	Module_3
bOTU_12718	1	0	0.500083	0.0743	0	0	1	Module_5
bOTU_1288	0	1	0.337146	0.2863	0	0	1	Module_1
bOTU_12910	0	1	0.17918	0.5778	0	0	1	Module_3
bOTU_13030	0	1	0.21404	0.492	0	0	1	Module_2
bOTU_13041	1	0	0.646329	0.0202	0	0	1	Module_2
bOTU_13249	0	1	0.145725	0.6673	0	0	1	Module_3
bOTU_13280	0	1	0.0050514	1	0	0	1	Module_5
bOTU_1339	1	0	0.202298	0.6809	0	0	0	NA
bOTU_1347	0	1	0.322272	0.3637	0	0	1	Module_6
bOTU_138	1	0	0.205389	1	1	0	1	Module_3
bOTU_1391	0	1	0.426563	0.1554	0	0	1	Module_3
bOTU_14067	1	0	0.404913	0.1875	0	0	1	Module_5
bOTU_1440	0	1	0.482841	0.0261	1	1	1	Module_3
bOTU_14407	1	0	0.381467	0.2231	0	0	1	Module_2
bOTU_1441	0	1	0.520018	0.0807	0	0	1	Module_2
bOTU_1442	0	1	0.309212	0.428	0	0	1	Module_3
bOTU_14452	1	0	0.329286	0.2895	0	0	1	Module_1
bOTU_1479	0	1	0.705451	0.0193	1	1	1	Module_3
bOTU_14832	0	1	0.0959176	0.7881	0	0	1	Module_3
bOTU_1495	0	1	0.815317	0.0027	1	1	1	Module_3
bOTU_14964	1	0	0.49255	0.0387	0	0	1	Module_5
bOTU_1502	0	1	0.314719	0.4174	0	0	1	Module_3
bOTU_1507	0	1	0.631136	0.004	0	0	1	Module_3
bOTU_15321	1	0	0.230296	0.4718	0	0	1	Module_2
bOTU_1536	0	1	0.634937	0.0242	0	0	1	Module_3
bOTU_15428	1	0	0.0114108	0.9594	0	0	1	Module_1
bOTU_1554	0	1	0.472677	0.0543	0	0	1	Module_3
bOTU_15541	1	0	0.637472	0.0156	1	1	1	Module_5
bOTU_15865	0	1	0.0160064	0.9447	0	0	0	NA
bOTU_1598	0	1	0.215452	0.531	0	0	1	Module_3
bOTU_16285	1	0	0.476085	0.0972	0	0	1	Module_5
bOTU_16644	1	0	0.178519	0.5734	0	0	1	Module_1
bOTU_170	1	0	0.276862	0.9801	0	0	1	Module_3
bOTU_17079	1	0	0.0119422	0.9323	0	0	1	Module_46
bOTU_17344	1	0	0.211454	0.5946	0	0	1	Module_1
bOTU_1744	0	1	0.00458254	1	0	0	1	Module_3
bOTU_1763	1	0	0.0420846	1	0	0	1	Module_3
bOTU_1782	0	1	0.425707	0.1845	0	0	1	Module_3
bOTU_17878	0	1	0.559457	0.0631	0	0	1	Module_1
bOTU_17893	0	1	0.673362	0.0267	0	0	1	Module_3
bOTU_18215	1	0	0.680553	0.0182	0	0	1	Module_5
bOTU_18454	1	0	0.194602	0.5525	0	0	0	Module_2
bOTU_1853	1	0	0.503661	0.042	0	0	1	Module_5
bOTU_1857	0	1	0.420307	0.0828	0	0	1	Module_3
bOTU_18581	1	0	0.506744	0.0749	0	0	1	Module_1
bOTU_18652	1	0	0.351105	0.2543	0	0	1	Module_1
bOTU_1870	0	1	0.547311	0.0555	1	0	1	Module_3
bOTU_18845	1	0	0.624922	0.0197	0	0	1	Module_5
bOTU_18848	0	1	0.346813	0.2958	0	0	1	Module_1
bOTU_19233	1	0	0.699866	0.0037	1	1	1	Module_5
bOTU_19385	1	0	0.67059	0.018	0	0	1	Module_5
bOTU_19418	0	1	0.151666	0.7108	0	0	1	Module_3
bOTU_1951	1	0	0.202802	0.622	0	0	1	Module_1
bOTU_19586	1	0	0.715723	0.0087	0	0	1	Module_2
bOTU_1967	0	1	0.448145	0.0163	0	0	1	Module_3
bOTU_19724	0	1	0.0566388	0.9174	0	0	0	NA
bOTU_19812	0	1	0.458473	0.1549	0	0	1	Module_6
bOTU_1987	1	0	0.0609415	0.758	0	0	1	Module_5
bOTU_1990	1	0	0.357157	0.2444	1	0	1	Module_5
bOTU_2041	1	0	0.103584	0.7349	0	0	1	Module_1
bOTU_20429	1	0	0.233867	0.4603	0	0	1	Module_16
bOTU_2077	0	1	0.703073	0.0141	0	0	1	Module_3
bOTU_20835	1	0	0.471272	0.1236	0	0	1	Module_1
bOTU_2090	0	1	0.644651	0.0046	1	1	1	Module_3
bOTU_20914	1	0	0.203295	0.5367	0	0	1	Module_2
bOTU_2149	0	1	0.0884275	0.8073	0	0	1	Module_3
bOTU_21491	1	0	0.136539	0.6941	0	0	0	NA
bOTU_2167	0	1	0.381206	0.3298	0	0	1	Module_3
bOTU_2173	0	1	0.367734	0.2471	0	0	1	Module_3
bOTU_21841	1	0	0.138695	0.7007	0	0	0	NA
bOTU_2190	1	0	0.577373	0.048	0	0	1	Module_1
bOTU_2193	1	0	0.286779	0.3669	0	0	0	NA
bOTU_2196	1	0	0.750931	0.0037	1	1	1	Module_5
bOTU_2198	1	0	0.562631	0.0079	0	0	1	Module_5
bOTU_2200	1	0	0.216432	0.6697	0	0	1	Module_6
bOTU_2219	0	1	0.386374	0.2067	0	0	1	Module_3
bOTU_22327	0	1	0.50055	0.0919	0	0	1	Module_53
bOTU_22485	0	1	0.356096	0.3064	0	0	1	Module_3
bOTU_22695	0	1	0.517295	0.0812	0	0	1	Module_3
bOTU_2278	0	1	0.127255	0.6617	0	0	1	Module_2
bOTU_2304	1	0	0.0698647	0.8403	0	0	1	Module_3
bOTU_2307	0	1	0.494907	0.0842	0	0	1	Module_3
bOTU_23081	1	0	0.0972995	0.7802	0	0	1	Module_3
bOTU_23531	0	1	0.271956	0.3943	0	0	1	Module_1
bOTU_2362	0	1	0.481011	0.0756	0	0	1	Module_3
bOTU_242	1	0	0.481088	0.0846	0	0	1	Module_1
bOTU_24403	0	1	0.266774	0.3946	0	0	1	Module_3
bOTU_24456	0	1	0.0514666	0.9629	0	0	1	Module_3
bOTU_2475	0	1	0.000617063	0.9775	0	0	1	Module_2
bOTU_2479	1	0	0.461816	0.1276	0	0	1	Module_1
bOTU_2481	1	0	0.604095	0.0176	1	1	1	Module_5
bOTU_24943	0	1	0.784078	0.0047	0	0	1	Module_3
bOTU_2506	0	1	0.353328	0.272	0	0	1	Module_1
bOTU_25086	1	0	0.393243	0.2166	0	0	0	NA
bOTU_2516	0	1	0.733371	0.0108	1	1	1	Module_3
bOTU_2518	0	1	0.405158	0.171	0	0	1	Module_1
bOTU_2533	1	0	0.111385	0.7307	0	0	1	Module_2
bOTU_2644	1	0	0.709499	0.0282	0	0	1	Module_2
bOTU_2660	1	0	0.457901	0.1396	1	0	1	Module_1
bOTU_2668	1	0	0.393559	0.2016	0	0	1	Module_1
bOTU_2670	1	0	0.576405	0.0339	0	0	1	Module_5
bOTU_2687	0	1	0.0679694	0.8347	0	0	1	Module_2
bOTU_2834	0	1	0.601695	0.0464	0	0	1	Module_3
bOTU_2875	1	0	0.534007	0.0895	0	0	1	Module_1
bOTU_2878	1	0	0.782027	0.0067	0	0	1	Module_5
bOTU_2883	1	0	0.66563	0.0227	0	0	1	Module_5
bOTU_2895	1	0	0.184266	0.7553	0	0	1	Module_3
bOTU_2915	1	0	0.0134369	0.9674	0	0	1	Module_1
bOTU_2916	0	1	0.486111	0.1049	0	0	1	Module_1
bOTU_2930	0	1	0.0973023	0.7993	0	0	1	Module_1
bOTU_2939	0	1	0.609525	0.0306	0	0	1	Module_3
bOTU_3056	0	1	0.089591	0.9797	0	0	1	Module_1
bOTU_3074	0	1	0.640724	0.031	0	0	1	Module_3
bOTU_3083	1	0	0.393559	0.2008	0	0	1	Module_2
bOTU_3117	1	0	0.580618	0.0484	0	0	1	Module_5
bOTU_3163	0	1	0.499444	0.0786	0	0	1	Module_1
bOTU_3190	0	1	0.484631	0.1092	0	0	1	Module_3
bOTU_3192	0	1	0.241574	0.462	0	0	1	Module_2
bOTU_3193	0	1	0.691617	0.007	0	0	1	Module_3
bOTU_3321	0	1	0.54211	0.068	0	0	1	Module_3
bOTU_3332	0	1	0.0607463	0.8311	0	0	1	Module_2
bOTU_3339	0	1	0.381673	0.2174	0	0	1	Module_1
bOTU_334	0	1	0.372807	0.1955	0	0	1	Module_2
bOTU_3364	1	0	0.52056	0.0286	0	0	1	Module_2
bOTU_3422	0	1	0.782201	0.0027	1	1	1	Module_3
bOTU_3426	0	1	0.574108	0.0584	0	0	1	Module_3
bOTU_3437	0	1	0.382893	0.2419	0	0	1	Module_3
bOTU_3495	0	1	0.288193	0.4449	0	0	1	Module_1
bOTU_356	1	0	0.303768	0.4824	0	0	1	Module_47
bOTU_3605	1	0	0.613199	0.0353	0	0	1	Module_1
bOTU_3669	0	1	0.562018	0.0554	1	0	1	Module_11
bOTU_3672	0	1	0.388349	0.2359	0	0	1	Module_3
bOTU_3737	1	0	0.706562	0.0282	0	0	1	Module_5
bOTU_3747	1	0	0.00774364	0.9875	0	0	1	Module_1
bOTU_3755	1	0	0.474064	0.1172	0	0	1	Module_2
bOTU_3760	1	0	0.700009	0.0027	1	1	1	Module_5
bOTU_3766	0	1	0.138357	0.6497	0	0	1	Module_1
bOTU_3820	0	1	0.486664	0.0482	0	0	1	Module_3
bOTU_3850	0	1	0.403204	0.1899	0	0	1	Module_3
bOTU_386	0	1	0.374638	0.2476	0	0	1	Module_1
bOTU_387	0	1	0.0863684	0.8535	0	0	0	NA
bOTU_3904	0	1	0.412127	0.23	0	0	1	Module_3
bOTU_3906	1	0	0.0515197	0.8531	0	0	0	NA
bOTU_3916	0	1	0.604008	0.0347	0	0	1	Module_3
bOTU_4011	1	0	0.344776	0.2694	0	0	0	NA
bOTU_4014	0	1	0.447586	0.1424	0	0	1	Module_3
bOTU_4022	1	0	0.00214569	1	0	0	1	Module_3
bOTU_4053	0	1	0.781968	0.0077	1	1	1	Module_3
bOTU_4091	0	1	0.167528	0.5798	0	0	1	Module_3
bOTU_4107	0	1	0.101065	0.7796	0	0	1	Module_2
bOTU_4136	1	0	0.341291	0.2716	0	0	1	Module_2
bOTU_4137	1	0	0.255439	0.4351	0	0	1	Module_1
bOTU_4145	0	1	0.146007	0.6476	0	0	0	NA
[truncated: 1,739 more rows]

## Sheet: rhizo_16s
	intercrop	monoculture	stat	p.value	edgeR	psASV	Network	Module
ASV_104	1	0	0.67334	0.0027	1	1	1	Module_4
ASV_13589	1	0	0.520396	0.0027	1	1	1	Module_4
ASV_140	0	1	0.700767	0.0027	1	1	1	Module_1
ASV_1438	1	0	0.756514	0.0027	1	1	1	Module_4
ASV_15	1	0	0.459909	0.0027	1	1	1	Module_4
ASV_214	1	0	0.660785	0.0027	1	1	1	Module_4
ASV_2439	1	0	0.767788	0.0027	1	1	1	Module_4
ASV_25	1	0	0.609972	0.0027	1	1	1	Module_4
ASV_314	0	1	0.66985	0.0027	1	1	1	Module_1
ASV_3371	1	0	0.846431	0.0027	0	0	1	Module_4
ASV_373	1	0	0.84361	0.0027	1	1	1	Module_4
ASV_397	1	0	0.659075	0.0027	1	1	1	Module_4
ASV_480	1	0	0.600199	0.0027	1	1	1	Module_4
ASV_492	0	1	0.767541	0.0027	1	1	1	Module_1
ASV_512	1	0	0.592624	0.0027	1	1	1	Module_4
ASV_528	1	0	0.729297	0.0027	1	1	1	Module_4
ASV_5525	1	0	0.912798	0.0027	1	1	1	Module_4
ASV_606	1	0	0.620588	0.0027	1	1	1	Module_4
ASV_672	1	0	0.782641	0.0027	1	1	1	Module_4
ASV_7300	1	0	0.636655	0.0027	1	1	1	Module_4
ASV_7691	1	0	0.529921	0.0027	1	1	1	Module_4
ASV_1071	1	0	0.60179	0.0027	1	1	1	Module_4
ASV_1072	1	0	0.588872	0.0027	1	1	1	Module_4
ASV_1166	0	1	0.537368	0.0027	0	0	1	Module_1
ASV_13867	1	0	0.53033	0.0027	1	1	1	Module_4
ASV_196	1	0	0.63501	0.0027	1	1	1	Module_4
ASV_2452	1	0	0.762022	0.0027	1	1	1	Module_4
ASV_4044	1	0	0.80515	0.0027	1	1	1	Module_4
ASV_7189	1	0	0.756587	0.0027	1	1	1	Module_4
ASV_9369	1	0	0.733883	0.0027	1	1	1	Module_4
ASV_1674	1	0	0.581053	0.0027	1	1	1	Module_4
ASV_287	1	0	0.801694	0.0027	1	1	1	Module_4
ASV_523	1	0	0.665091	0.0027	1	1	1	Module_4
ASV_599	1	0	0.585165	0.0027	1	1	1	Module_4
ASV_859	1	0	0.761481	0.0027	1	1	1	Module_4
ASV_914	0	1	0.775136	0.0027	1	1	1	Module_1
ASV_271	1	0	0.836959	0.0027	1	1	1	Module_4
ASV_2889	1	0	0.657858	0.0027	1	1	1	Module_4
ASV_863	0	1	0.565775	0.0027	0	0	1	Module_1
ASV_930	1	0	0.634046	0.0027	1	1	1	Module_4
ASV_1256	1	0	0.746919	0.0027	1	1	1	Module_4
ASV_276	0	1	0.608853	0.0027	1	1	1	Module_1
ASV_591	0	1	0.815129	0.0027	1	1	1	Module_1
ASV_7340	1	0	0.695463	0.0027	1	1	1	Module_4
ASV_7463	1	0	0.708894	0.0027	1	1	1	Module_4
ASV_761	0	1	0.728625	0.0027	0	0	1	Module_1
ASV_18472	0	1	0.59547	0.0027	0	0	1	Module_1
ASV_718	0	1	0.769175	0.0027	1	1	1	Module_1
ASV_7758	1	0	0.800745	0.0027	0	0	1	Module_4
ASV_8317	1	0	0.822319	0.0027	1	1	1	Module_4
ASV_870	1	0	0.605125	0.0027	1	1	1	Module_4
ASV_13448	1	0	0.622422	0.0027	1	1	1	Module_4
ASV_21795	0	1	0.922038	0.0027	0	0	1	Module_1
ASV_3268	1	0	0.547583	0.0027	1	1	1	Module_4
ASV_8292	0	1	0.903744	0.0027	1	1	1	Module_1
ASV_10838	1	0	0.690136	0.0027	1	1	1	Module_4
ASV_12804	1	0	0.612637	0.0027	1	1	1	Module_4
ASV_1932	0	1	0.429284	0.0027	1	1	1	Module_1
ASV_2158	0	1	0.806115	0.0027	1	1	1	Module_1
ASV_5239	1	0	0.692832	0.0027	1	1	1	Module_4
ASV_8554	0	1	0.892404	0.0027	1	1	1	Module_1
ASV_1544	1	0	0.596095	0.0027	1	1	1	Module_4
ASV_5564	1	0	0.463488	0.0027	1	1	1	Module_4
ASV_7909	1	0	0.612645	0.0027	1	1	1	Module_4
ASV_12718	1	0	0.699368	0.0027	1	1	1	Module_4
ASV_1536	0	1	0.707709	0.0027	1	1	1	Module_1
ASV_2171	0	1	0.761507	0.0027	0	0	1	Module_1
ASV_4217	1	0	0.675208	0.0027	1	1	1	Module_4
ASV_5670	1	0	0.828519	0.0027	1	1	1	Module_4
ASV_9872	0	1	0.599128	0.0027	1	1	1	Module_1
ASV_1244	0	1	0.556024	0.0027	1	1	1	Module_1
ASV_12616	1	0	0.550641	0.0027	1	1	1	Module_4
ASV_12670	1	0	0.675947	0.0027	1	1	1	Module_4
ASV_1607	1	0	0.732321	0.0027	1	1	1	Module_4
ASV_7315	1	0	0.560461	0.0027	1	1	1	Module_4
ASV_7555	1	0	0.467645	0.0027	1	1	1	Module_4
ASV_94	0	1	0.320353	0.0027	1	1	1	Module_1
ASV_13946	1	0	0.649682	0.0027	1	1	1	Module_4
ASV_4216	1	0	0.689446	0.0027	1	1	1	Module_4
ASV_7256	1	0	0.705279	0.0027	1	1	1	Module_4
ASV_8277	0	1	0.851331	0.0027	0	0	1	Module_1
ASV_977	1	0	0.456109	0.0027	1	1	1	Module_4
ASV_12766	1	0	0.705785	0.0027	1	1	1	Module_4
ASV_1294	0	1	0.551794	0.0027	1	1	1	Module_1
ASV_12966	1	0	0.439857	0.0027	1	1	1	Module_4
ASV_13261	1	0	0.761744	0.0027	1	1	1	Module_4
ASV_430	0	1	0.661383	0.0027	1	1	1	Module_1
ASV_13963	1	0	0.696678	0.0027	1	1	1	Module_4
ASV_21651	0	1	0.703198	0.0027	1	1	1	Module_1
ASV_12861	1	0	0.574699	0.0027	1	1	1	Module_4
ASV_1428	1	0	0.610632	0.0027	1	1	1	Module_4
ASV_5493	1	0	0.708156	0.0027	1	1	1	Module_4
ASV_7232	1	0	0.76557	0.0027	1	1	1	Module_4
ASV_7701	1	0	0.712098	0.0027	1	1	1	Module_4
ASV_13883	1	0	0.59111	0.0027	1	1	1	Module_4
ASV_1830	0	1	0.75118	0.0027	1	1	1	Module_1
ASV_553	0	1	0.755055	0.0027	1	1	1	Module_1
ASV_7176	1	0	0.693424	0.0027	1	1	1	Module_4
ASV_13483	1	0	0.489743	0.0027	1	1	1	Module_4
ASV_139	0	1	0.706726	0.004	1	1	1	Module_1
ASV_257	1	0	0.751912	0.004	1	1	1	Module_4
ASV_821	1	0	0.652732	0.004	1	1	1	Module_4
ASV_888	1	0	0.786805	0.004	0	0	1	Module_4
ASV_774	1	0	0.75238	0.004	0	0	1	Module_4
ASV_996	0	1	0.696843	0.004	1	1	1	Module_1
ASV_7180	1	0	0.704128	0.0043	1	1	1	Module_4
ASV_1540	0	1	0.52319	0.0043	0	0	1	Module_1
ASV_8115	0	1	0.801204	0.0043	0	0	1	Module_1
ASV_2065	1	0	0.733656	0.0043	0	0	1	Module_4
ASV_372	0	1	0.800712	0.0046	1	1	1	Module_1
ASV_2310	0	1	0.704261	0.0046	0	0	1	Module_1
ASV_1489	1	0	0.64479	0.0046	1	1	1	Module_4
ASV_7642	1	0	0.65971	0.0047	1	1	1	Module_4
ASV_527	1	0	0.581081	0.0048	1	1	1	Module_4
ASV_610	1	0	0.653097	0.0048	1	1	1	Module_4
ASV_615	1	0	0.561382	0.0048	1	1	1	Module_4
ASV_2064	1	0	0.80818	0.0048	1	1	1	Module_4
ASV_688	1	0	0.72854	0.0048	0	0	1	Module_4
ASV_2529	0	1	0.676501	0.0048	0	0	1	Module_1
ASV_1675	1	0	0.821535	0.0049	0	0	1	Module_2
ASV_966	1	0	0.6603	0.0049	0	0	1	Module_2
ASV_763	0	1	0.747152	0.0049	0	0	1	Module_1
ASV_1251	1	0	0.719062	0.005	1	1	1	Module_4
ASV_1381	1	0	0.590893	0.005	1	1	1	Module_4
ASV_18421	0	1	0.656746	0.005	1	1	1	Module_1
ASV_13166	1	0	0.50176	0.005	1	1	1	Module_4
ASV_10812	1	0	0.748541	0.005	0	0	1	Module_4
ASV_1069	0	1	0.54304	0.0051	1	1	1	Module_1
ASV_5551	1	0	0.58892	0.0051	1	1	1	Module_4
ASV_918	1	0	0.69609	0.0052	0	0	1	Module_4
ASV_2335	0	1	0.777661	0.0052	0	0	1	Module_1
ASV_114	0	1	0.833855	0.0052	0	0	1	Module_1
ASV_3395	0	1	0.724844	0.0052	0	0	1	Module_1
ASV_2481	1	0	0.684804	0.0052	1	1	1	Module_4
ASV_5781	0	1	0.730387	0.0052	1	1	1	Module_1
ASV_7320	1	0	0.522996	0.0055	1	1	1	Module_4
ASV_7200	1	0	0.465381	0.0055	1	1	1	Module_4
ASV_1245	0	1	0.693407	0.0056	1	1	1	Module_1
ASV_3611	0	1	0.809494	0.0056	1	1	1	Module_1
ASV_2154	0	1	0.80717	0.0059	0	0	1	Module_1
ASV_3354	1	0	0.726318	0.0061	1	1	1	Module_4
ASV_1117	0	1	0.686437	0.0062	1	1	1	Module_1
ASV_1837	1	0	0.544976	0.0062	1	1	1	Module_4
ASV_13280	1	0	0.633397	0.0063	1	1	1	Module_4
ASV_1947	1	0	0.672002	0.0064	1	1	1	Module_4
ASV_1068	0	1	0.702526	0.0065	1	1	1	Module_1
ASV_444	0	1	0.721933	0.0066	1	1	1	Module_1
ASV_4144	0	1	0.809733	0.0066	0	0	1	Module_1
ASV_935	1	0	0.476599	0.0067	0	0	1	Module_4
ASV_5504	1	0	0.538241	0.0068	0	0	1	Module_4
ASV_6260	1	0	0.621027	0.0068	1	1	1	Module_4
ASV_907	1	0	0.458683	0.0071	0	0	1	Module_4
ASV_4646	1	0	0.702751	0.0072	0	0	1	Module_4
ASV_3270	1	0	0.735723	0.0074	0	0	1	Module_2
ASV_861	0	1	0.786017	0.0074	1	1	1	Module_1
ASV_17268	0	1	0.729206	0.0074	0	0	1	Module_1
ASV_1702	0	1	0.658293	0.0075	0	0	1	Module_14
ASV_4080	0	1	0.638036	0.0075	0	0	1	Module_1
ASV_7779	1	0	0.600178	0.0076	1	1	1	Module_4
ASV_12992	1	0	0.642023	0.0076	1	1	1	Module_4
ASV_7409	1	0	0.68306	0.0077	1	1	1	Module_4
ASV_1604	1	0	0.5742	0.008	1	1	1	Module_4
ASV_2663	1	0	0.54553	0.008	1	1	1	Module_4
ASV_12937	0	1	0.744843	0.0081	0	0	1	Module_1
ASV_36	1	0	0.572689	0.0082	1	1	1	Module_4
ASV_1247	0	1	0.424257	0.0082	0	0	1	Module_1
ASV_233	0	1	0.566603	0.0083	1	1	1	Module_1
ASV_4418	1	0	0.679738	0.0084	0	0	1	Module_4
ASV_1606	1	0	0.615448	0.0085	1	1	1	Module_4
ASV_1022	0	1	0.572484	0.0086	0	0	1	Module_1
ASV_85	0	1	0.674369	0.0087	1	1	1	Module_1
ASV_1973	0	1	0.804332	0.0087	0	0	1	Module_1
ASV_947	0	1	0.77452	0.0089	0	0	1	Module_1
ASV_4595	1	0	0.656181	0.0091	1	1	1	Module_4
ASV_786	0	1	0.782932	0.0094	1	1	1	Module_1
ASV_442	1	0	0.63905	0.0096	1	1	1	Module_4
ASV_850	1	0	0.603693	0.0096	1	1	1	Module_4
ASV_6483	1	0	0.671071	0.0097	0	0	1	Module_4
ASV_2333	1	0	0.613062	0.0097	1	1	1	Module_4
ASV_1952	1	0	0.711787	0.0097	1	1	1	Module_4
ASV_7576	1	0	0.635282	0.0099	1	1	1	Module_4
ASV_7704	1	0	0.633031	0.0099	1	1	1	Module_4
ASV_1083	0	1	0.779966	0.01	0	0	1	Module_1
ASV_255	0	1	0.725261	0.0101	0	0	1	Module_1
ASV_1204	0	1	0.650952	0.0101	0	0	1	Module_1
ASV_945	0	1	0.683826	0.0102	0	0	1	Module_1
ASV_1254	1	0	0.662405	0.0102	1	1	1	Module_4
ASV_998	0	1	0.655146	0.0104	0	0	1	Module_1
ASV_1490	1	0	0.632173	0.0105	1	1	1	Module_4
ASV_1021	0	1	0.588893	0.0106	0	0	1	Module_1
ASV_860	0	1	0.619491	0.0107	1	1	1	Module_1
ASV_7817	1	0	0.69943	0.0108	0	0	1	Module_4
ASV_10819	1	0	0.53125	0.0108	1	1	1	Module_4
ASV_2281	1	0	0.565366	0.0109	1	1	1	Module_4
ASV_82	0	1	0.617975	0.011	0	0	1	Module_1
ASV_1550	1	0	0.68123	0.0112	0	0	1	Module_4
ASV_4301	1	0	0.735544	0.0112	1	1	1	Module_2
ASV_1187	1	0	0.570276	0.0113	1	1	1	Module_4
ASV_5075	1	0	0.709336	0.0114	0	0	1	Module_4
ASV_394	0	1	0.54324	0.0116	1	1	1	Module_1
ASV_1709	0	1	0.741585	0.0116	1	1	1	Module_1
ASV_316	0	1	0.702452	0.0117	0	0	1	Module_1
ASV_12689	0	1	0.688269	0.0117	0	0	1	Module_1
ASV_541	0	1	0.522714	0.0118	0	0	1	Module_1
ASV_2233	1	0	0.600919	0.0119	0	0	1	Module_4
ASV_286	1	0	0.506823	0.012	1	1	1	Module_4
ASV_260	0	1	0.701442	0.0121	0	0	1	Module_1
ASV_886	0	1	0.558331	0.0124	1	1	1	Module_1
ASV_406	1	0	0.607127	0.0126	0	0	1	Module_4
ASV_969	0	1	0.715683	0.0129	1	1	1	Module_1
ASV_8647	0	1	0.609522	0.0129	0	0	1	Module_1
ASV_908	0	1	0.522087	0.013	1	1	1	Module_1
ASV_5822	0	1	0.606054	0.013	0	0	1	Module_1
ASV_2850	0	1	0.516287	0.0131	0	0	1	Module_1
ASV_4039	1	0	0.665182	0.0133	1	1	1	Module_4
ASV_7899	1	0	0.58983	0.0133	1	1	1	Module_4
ASV_21628	0	1	0.629655	0.0134	1	1	1	Module_1
ASV_2916	0	1	0.584255	0.0134	1	1	1	Module_1
ASV_1687	0	1	0.566768	0.0134	1	1	1	Module_1
ASV_519	0	1	0.638434	0.0135	0	0	1	Module_1
ASV_7508	1	0	0.68715	0.0137	0	0	1	Module_2
ASV_4981	1	0	0.66322	0.0138	0	0	1	Module_4
ASV_6044	1	0	0.632077	0.0138	0	0	1	Module_4
ASV_12695	1	0	0.670236	0.0141	1	1	1	Module_4
ASV_13292	1	0	0.469654	0.0141	1	1	1	Module_4
ASV_13658	1	0	0.577947	0.0141	1	1	1	Module_4
ASV_12636	1	0	0.679153	0.0141	1	1	1	Module_4
ASV_12878	1	0	0.645086	0.0141	1	1	1	Module_4
ASV_13502	1	0	0.744444	0.0141	1	1	1	Module_4
ASV_7908	1	0	0.735749	0.0141	1	1	1	Module_4
ASV_7069	1	0	0.639432	0.0141	1	1	1	Module_4
ASV_674	0	1	0.664453	0.0142	0	0	1	Module_1
ASV_19940	0	1	0.768838	0.0147	0	0	1	Module_1
ASV_23690	0	1	0.595184	0.0147	1	1	1	Module_1
ASV_22328	0	1	0.636943	0.0147	1	1	1	Module_1
ASV_23233	0	1	0.655988	0.0147	1	1	1	Module_1
ASV_3164	0	1	0.723681	0.0147	0	0	1	Module_1
ASV_22485	0	1	0.626161	0.0147	1	1	1	Module_1
ASV_23081	0	1	0.535292	0.0147	1	1	1	Module_1
ASV_23531	0	1	0.580713	0.0147	1	1	1	Module_1
ASV_22790	0	1	0.650758	0.0147	1	1	1	Module_1
ASV_630	0	1	0.546935	0.0147	1	1	1	Module_1
ASV_21964	0	1	0.731919	0.0147	0	0	1	Module_1
ASV_22349	0	1	0.587886	0.0147	1	1	1	Module_1
ASV_22621	0	1	0.689345	0.0147	1	1	1	Module_1
ASV_22684	0	1	0.676271	0.0147	1	1	1	Module_1
ASV_22749	0	1	0.611037	0.0147	0	0	1	Module_1
ASV_22886	0	1	0.660395	0.0147	1	1	1	Module_1
ASV_23288	0	1	0.681619	0.0147	0	0	1	Module_1
ASV_3333	0	1	0.566857	0.0147	1	1	1	Module_1
ASV_22488	0	1	0.610343	0.0147	1	1	1	Module_1
ASV_13816	0	1	0.818594	0.0147	0	0	1	Module_1
ASV_1373	0	1	0.643561	0.0147	1	1	1	Module_1
ASV_4042	1	0	0.660332	0.0149	0	0	1	Module_4
ASV_2180	1	0	0.477981	0.0149	1	1	1	Module_2
ASV_2855	1	0	0.714652	0.0149	1	1	1	Module_2
ASV_4594	1	0	0.682217	0.0149	1	1	1	Module_2
ASV_826	1	0	0.627989	0.015	1	1	1	Module_4
ASV_1944	1	0	0.556958	0.015	1	1	1	Module_4
ASV_7795	1	0	0.712368	0.015	0	0	1	Module_4
ASV_10111	1	0	0.683343	0.015	0	0	1	Module_4
ASV_5004	1	0	0.64636	0.015	0	0	1	Module_4
ASV_8984	1	0	0.703184	0.015	1	1	1	Module_4
ASV_10718	1	0	0.642418	0.015	1	1	1	Module_4
ASV_6029	1	0	0.749011	0.015	1	1	1	Module_4
ASV_7263	1	0	0.581989	0.015	1	1	1	Module_4
ASV_7617	1	0	0.595415	0.015	1	1	1	Module_4
ASV_8751	1	0	0.609726	0.015	0	0	1	Module_4
ASV_2437	1	0	0.572128	0.015	1	1	1	Module_4
ASV_9723	1	0	0.596472	0.015	1	1	1	Module_4
ASV_1612	1	0	0.471212	0.015	1	1	1	Module_4
ASV_3097	1	0	0.665872	0.015	1	1	1	Module_4
ASV_7316	1	0	0.607903	0.015	1	1	1	Module_4
ASV_7324	1	0	0.597803	0.015	1	1	1	Module_4
ASV_1850	1	0	0.639974	0.015	1	1	1	Module_4
ASV_13195	1	0	0.625122	0.015	1	1	1	Module_4
ASV_12608	1	0	0.653791	0.015	1	1	1	Module_4
ASV_681	0	1	0.643382	0.0151	1	1	1	Module_1
ASV_5988	0	1	0.781568	0.0151	0	0	1	Module_1
ASV_12814	0	1	0.69172	0.0151	0	0	1	Module_1
ASV_14579	1	0	0.584303	0.0155	1	1	1	Module_4
ASV_15230	1	0	0.749754	0.0155	0	0	1	Module_4
ASV_3447	1	0	0.739959	0.0155	0	0	1	Module_4
ASV_4212	1	0	0.617365	0.0155	0	0	1	Module_4
ASV_1238	1	0	0.429324	0.0155	1	1	1	Module_4
ASV_15027	1	0	0.51552	0.0155	1	1	1	Module_4
ASV_1697	1	0	0.441442	0.0155	1	1	1	Module_4
ASV_14342	1	0	0.577769	0.0155	1	1	1	Module_4
ASV_1941	1	0	0.625084	0.0155	1	1	1	Module_4
ASV_14176	1	0	0.679421	0.0155	1	1	1	Module_4
ASV_15020	1	0	0.711229	0.0155	1	1	1	Module_4
ASV_12701	1	0	0.708434	0.0156	0	0	1	Module_6
ASV_2070	1	0	0.540614	0.0158	0	0	1	Module_4
ASV_2084	0	1	0.687515	0.0158	1	1	1	Module_1
ASV_18215	0	1	0.708682	0.0158	0	0	1	Module_1
ASV_2053	0	1	0.62597	0.0162	0	0	1	Module_1
ASV_3728	1	0	0.636524	0.0164	0	0	1	Module_4
ASV_461	1	0	0.766046	0.0164	1	1	1	Module_4
ASV_5287	1	0	0.706613	0.0164	0	0	1	Module_4
ASV_2196	1	0	0.67488	0.0164	1	1	1	Module_4
ASV_239	1	0	0.429084	0.0164	1	1	1	Module_4
ASV_1431	1	0	0.660946	0.0164	1	1	1	Module_4
ASV_4225	1	0	0.56639	0.0164	1	1	1	Module_4
ASV_3112	1	0	0.633557	0.0164	1	1	1	Module_4
ASV_7183	1	0	0.612509	0.0164	1	1	1	Module_4
ASV_7373	1	0	0.677676	0.0164	1	1	1	Module_4
ASV_968	0	1	0.561629	0.0165	1	1	1	Module_1
ASV_1370	0	1	0.456351	0.0166	0	0	1	Module_1
ASV_13865	1	0	0.666892	0.0166	1	1	1	Module_4
ASV_5640	1	0	0.647611	0.0169	0	0	1	Module_4
ASV_2522	0	1	0.676744	0.0169	0	0	1	Module_1
ASV_1028	0	1	0.680695	0.0169	1	1	1	Module_1
ASV_1911	1	0	0.637328	0.0169	1	1	1	Module_4
ASV_658	0	1	0.523064	0.0169	1	1	1	Module_1
ASV_14434	1	0	0.530209	0.017	1	1	1	Module_4
ASV_8107	0	1	0.528504	0.017	0	0	1	Module_1
ASV_1744	0	1	0.560917	0.0172	1	1	1	Module_1
ASV_713	1	0	0.538168	0.0173	0	0	1	Module_2
ASV_7322	1	0	0.699902	0.0174	0	0	1	Module_2
ASV_76	0	1	0.56253	0.0174	1	1	1	Module_1
ASV_7103	1	0	0.668047	0.0174	0	0	1	Module_4
ASV_2876	1	0	0.551067	0.0174	1	1	1	Module_4
ASV_15614	1	0	0.658129	0.0175	1	1	1	Module_4
ASV_679	1	0	0.642049	0.0176	1	1	1	Module_4
ASV_15045	1	0	0.668165	0.0177	0	0	1	Module_4
ASV_7989	0	1	0.645727	0.0178	0	0	1	Module_1
ASV_5132	1	0	0.657758	0.0179	0	0	1	Module_4
ASV_4801	1	0	0.690539	0.0183	0	0	1	Module_4
ASV_4295	1	0	0.660162	0.0189	0	0	1	Module_2
ASV_368	0	1	0.612968	0.019	0	0	1	Module_1
ASV_1863	1	0	0.6405	0.0191	1	1	1	Module_2
ASV_4066	0	1	0.63671	0.0192	0	0	1	Module_1
ASV_210	1	0	0.694942	0.0196	1	1	1	Module_4
ASV_5490	1	0	0.573015	0.0196	0	0	1	Module_4
ASV_3756	0	1	0.674904	0.0196	0	0	1	Module_1
ASV_14810	1	0	0.635777	0.0197	0	0	1	Module_4
ASV_193	0	1	0.62832	0.02	0	0	1	Module_1
ASV_188	0	1	0.439294	0.02	1	1	1	Module_1
ASV_3035	1	0	0.71232	0.0202	0	0	1	Module_2
ASV_8010	0	1	0.51706	0.0202	1	1	1	Module_1
ASV_131	0	1	0.556961	0.0205	1	1	1	Module_1
ASV_3828	1	0	0.67351	0.0205	0	0	1	Module_2
ASV_7605	1	0	0.694943	0.0205	0	0	1	Module_4
ASV_1810	1	0	0.505826	0.0207	0	0	1	Module_4
ASV_2602	1	0	0.668995	0.0208	1	1	1	Module_2
ASV_2151	1	0	0.390676	0.0208	1	1	1	Module_4
ASV_1081	0	1	0.713069	0.021	0	0	1	Module_1
ASV_224	1	0	0.518148	0.0212	0	0	1	Module_4
ASV_9125	1	0	0.617824	0.0213	0	0	1	Module_4
ASV_420	1	0	0.651916	0.0217	0	0	1	Module_4
ASV_2041	0	1	0.650561	0.0217	0	0	1	Module_1
ASV_8602	0	1	0.648168	0.0218	1	1	1	Module_1
ASV_2440	0	1	0.634747	0.0218	1	1	1	Module_1
ASV_4720	0	1	0.589191	0.022	0	0	1	Module_1
ASV_1236	1	0	0.632334	0.0221	1	1	1	Module_2
ASV_10117	0	1	0.669534	0.0224	0	0	1	Module_1
ASV_20	0	1	0.375373	0.0226	1	1	1	Module_1
ASV_4389	1	0	0.670484	0.0226	1	1	1	Module_2
ASV_2317	1	0	0.531288	0.0227	0	0	1	Module_4
ASV_7513	1	0	0.641139	0.0227	1	1	1	Module_4
ASV_2174	0	1	0.608914	0.0228	0	0	1	Module_1
ASV_4680	0	1	0.549669	0.0228	1	1	1	Module_1
ASV_2497	1	0	0.681454	0.0228	0	0	1	Module_4
ASV_1186	1	0	0.651068	0.0232	1	1	1	Module_4
ASV_2067	1	0	0.520977	0.0232	1	1	1	Module_4
ASV_5541	1	0	0.6159	0.0232	0	0	1	Module_17
ASV_1974	0	1	0.644922	0.0232	0	0	1	Module_1
ASV_733	1	0	0.646101	0.0235	0	0	1	Module_4
ASV_1694	0	1	0.64112	0.0235	0	0	1	Module_1
ASV_2197	1	0	0.625092	0.0235	0	0	1	Module_4
ASV_650	0	1	0.562243	0.0239	1	1	1	Module_1
ASV_272	0	1	0.562747	0.0243	1	1	1	Module_1
ASV_2716	0	1	0.64954	0.0244	0	0	1	Module_1
ASV_5469	1	0	0.631156	0.0246	0	0	1	Module_4
ASV_1209	1	0	0.705795	0.0247	0	0	1	Module_4
ASV_543	0	1	0.674215	0.0247	1	1	1	Module_1
ASV_2617	1	0	0.663396	0.0248	0	0	1	Module_4
ASV_3290	0	1	0.629055	0.0248	0	0	1	Module_1
ASV_791	0	1	0.642737	0.0249	0	0	1	Module_1
ASV_700	0	1	0.659062	0.0249	0	0	1	Module_1
ASV_8533	1	0	0.651206	0.0253	0	0	1	Module_4
ASV_149	0	1	0.681266	0.0254	0	0	1	Module_1
ASV_731	0	1	0.531723	0.0255	0	0	1	Module_1
ASV_13516	1	0	0.672255	0.0255	1	1	1	Module_4
ASV_1174	1	0	0.634902	0.0259	1	1	1	Module_6
ASV_7238	1	0	0.661978	0.026	0	0	1	Module_4
ASV_671	0	1	0.57854	0.0261	0	0	1	Module_1
ASV_160	0	1	0.406029	0.0261	1	1	1	Module_1
ASV_5713	0	1	0.655464	0.0262	0	0	1	Module_1
ASV_3500	0	1	0.650133	0.0264	0	0	1	Module_1
ASV_8187	0	1	0.522553	0.0266	1	1	1	Module_1
ASV_14247	1	0	0.592988	0.027	1	1	1	Module_4
ASV_2491	1	0	0.644482	0.0272	0	0	1	Module_4
ASV_2469	1	0	0.532559	0.0272	1	1	1	Module_2
ASV_6131	1	0	0.633811	0.0272	0	0	1	Module_2
ASV_785	0	1	0.395195	0.0273	1	1	1	Module_1
ASV_18571	0	1	0.536964	0.0273	0	0	1	Module_1
ASV_470	1	0	0.385913	0.0275	1	1	1	Module_4
ASV_9731	1	0	0.552218	0.0276	1	1	1	Module_4
ASV_4266	1	0	0.645433	0.0279	0	0	1	Module_4
ASV_2873	1	0	0.630682	0.0279	0	0	1	Module_4
ASV_10795	1	0	0.630292	0.0279	0	0	1	Module_6
ASV_728	0	1	0.558826	0.0279	1	1	1	Module_1
ASV_8908	1	0	0.523568	0.028	0	0	1	Module_4
ASV_12678	1	0	0.655954	0.0282	0	0	1	Module_4
ASV_4994	1	0	0.691489	0.0282	1	1	1	Module_2
ASV_8949	1	0	0.678289	0.0282	1	1	1	Module_2
ASV_661	0	1	0.514189	0.0283	1	1	1	Module_1
ASV_702	1	0	0.632058	0.0284	0	0	1	Module_2
ASV_1101	0	1	0.468816	0.0285	1	1	1	Module_1
ASV_15233	1	0	0.569306	0.0285	0	0	1	Module_4
ASV_3162	0	1	0.678485	0.0285	0	0	1	Module_1
ASV_2077	0	1	0.637595	0.0285	0	0	1	Module_1
ASV_53	1	0	0.479191	0.0286	1	1	1	Module_4
ASV_6638	1	0	0.609989	0.0286	0	0	1	Module_4
ASV_1494	1	0	0.611263	0.0286	1	1	1	Module_4
ASV_4695	1	0	0.680557	0.0289	0	0	1	Module_2
ASV_12799	1	0	0.609398	0.0291	1	1	1	Module_4
ASV_3138	1	0	0.628433	0.0291	0	0	1	Module_2
ASV_2488	1	0	0.553914	0.0292	0	0	1	Module_2
ASV_1498	0	1	0.638828	0.0292	1	1	1	Module_1
ASV_1963	0	1	0.658205	0.0294	0	0	1	Module_2
ASV_13005	1	0	0.560482	0.0296	0	0	1	Module_4
ASV_14241	1	0	0.491822	0.0298	1	1	1	Module_4
ASV_311	0	1	0.613774	0.0299	1	1	1	Module_1
ASV_2719	0	1	0.577347	0.0299	0	0	1	Module_1
ASV_3275	1	0	0.609306	0.0299	0	0	1	Module_2
ASV_9355	1	0	0.541966	0.0301	0	0	1	Module_4
ASV_13316	0	1	0.578857	0.0301	0	0	1	Module_1
ASV_1354	0	1	0.543224	0.0302	0	0	1	Module_1
ASV_15246	1	0	0.694581	0.0304	1	1	1	Module_4
ASV_9775	1	0	0.609741	0.0304	1	1	1	Module_4
ASV_15245	1	0	0.618195	0.0307	0	0	1	Module_4
ASV_1931	0	1	0.515935	0.0308	1	1	1	Module_14
ASV_2875	1	0	0.52432	0.0308	0	0	1	Module_2
ASV_14255	1	0	0.596773	0.0308	0	0	1	Module_4
ASV_1671	1	0	0.482201	0.031	0	0	1	Module_4
ASV_563	0	1	0.512434	0.0311	1	1	1	Module_38
ASV_1241	0	1	0.543347	0.0312	1	1	1	Module_1
ASV_2678	0	1	0.649254	0.0313	0	0	1	Module_1
ASV_7807	1	0	0.629038	0.0316	0	0	1	Module_4
ASV_1221	0	1	0.57821	0.032	1	1	1	Module_1
ASV_5989	1	0	0.623804	0.032	0	0	1	Module_4
ASV_7588	1	0	0.668506	0.0322	0	0	1	Module_4
ASV_872	0	1	0.634164	0.0325	0	0	1	Module_1
ASV_2505	1	0	0.648678	0.0327	0	0	1	Module_4
ASV_256	1	0	0.637023	0.0329	1	1	1	Module_4
ASV_971	0	1	0.630524	0.033	0	0	1	Module_1
ASV_4937	1	0	0.616465	0.0331	0	0	1	Module_4
ASV_1449	1	0	0.582562	0.0332	0	0	1	Module_4
ASV_1371	0	1	0.510271	0.0333	0	0	1	Module_1
ASV_277	1	0	0.643221	0.0334	0	0	1	Module_4
ASV_490	0	1	0.568221	0.0336	0	0	1	Module_1
ASV_182	0	1	0.601541	0.034	0	0	1	Module_2
ASV_780	0	1	0.446906	0.034	1	1	1	Module_2
ASV_3876	0	1	0.591935	0.0342	0	0	1	Module_1
ASV_16783	0	1	0.661499	0.0344	0	0	1	Module_1
ASV_451	0	1	0.630277	0.0346	0	0	1	Module_1
ASV_75	1	0	0.565739	0.0351	1	1	1	Module_4
ASV_1834	1	0	0.585846	0.0353	0	0	1	Module_4
ASV_7269	1	0	0.57205	0.0359	1	1	1	Module_4
ASV_10889	0	1	0.60201	0.0359	0	0	1	Module_1
ASV_8138	0	1	0.589549	0.036	0	0	1	Module_1
ASV_13225	0	1	0.647226	0.0362	0	0	1	Module_1
ASV_732	0	1	0.565283	0.0362	1	1	1	Module_1
ASV_7950	1	0	0.587987	0.0365	0	0	1	Module_4
ASV_17893	0	1	0.630486	0.0365	0	0	1	Module_2
ASV_1673	1	0	0.472735	0.037	0	0	1	Module_4
ASV_790	1	0	0.574988	0.037	1	1	1	Module_2
ASV_525	1	0	0.636761	0.0371	0	0	1	Module_4
ASV_9524	0	1	0.555724	0.0374	0	0	1	Module_2
ASV_2494	0	1	0.624383	0.0377	0	0	1	Module_1
ASV_402	0	1	0.620191	0.0379	0	0	1	Module_1
ASV_15450	1	0	0.576885	0.0379	1	1	1	Module_4
ASV_1759	1	0	0.641452	0.038	0	0	1	Module_4
ASV_1681	0	1	0.589231	0.0382	0	0	1	Module_1
ASV_4841	0	1	0.630953	0.0382	0	0	1	Module_2
ASV_10324	1	0	0.487093	0.0384	0	0	1	Module_2
ASV_946	0	1	0.527586	0.0386	1	1	1	Module_1
ASV_1814	1	0	0.481999	0.0388	1	1	1	Module_2
ASV_1542	0	1	0.549815	0.0388	0	0	1	Module_1
ASV_3282	1	0	0.569058	0.0389	0	0	1	Module_4
ASV_1142	0	1	0.475129	0.0391	1	1	1	Module_1
ASV_5830	0	1	0.587466	0.0394	0	0	1	Module_1
ASV_579	1	0	0.614945	0.0394	1	1	1	Module_2
ASV_1353	0	1	0.608855	0.0394	1	1	1	Module_1
ASV_1288	0	1	0.554949	0.0394	1	1	1	Module_1
ASV_3154	0	1	0.605501	0.0396	0	0	1	Module_1
ASV_7631	1	0	0.420512	0.0396	1	1	1	Module_4
ASV_2157	0	1	0.660434	0.0398	0	0	1	Module_1
ASV_7290	1	0	0.559407	0.0399	1	1	1	Module_4
ASV_550	1	0	0.505901	0.0401	1	1	1	Module_2
ASV_8264	0	1	0.602769	0.0403	0	0	1	Module_1
ASV_223	1	0	0.566602	0.0407	0	0	1	Module_4
ASV_555	0	1	0.540944	0.0407	1	1	1	Module_1
ASV_2308	0	1	0.629836	0.0407	0	0	1	Module_1
ASV_15562	1	0	0.602706	0.0409	1	1	1	Module_4
ASV_2870	1	0	0.572083	0.0409	0	0	1	Module_4
ASV_290	0	1	0.620945	0.0412	1	1	1	Module_1
ASV_601	0	1	0.598853	0.0413	0	0	1	Module_1
ASV_1615	1	0	0.540155	0.0415	1	1	1	Module_4
ASV_1020	0	1	0.543356	0.0416	1	1	1	Module_1
ASV_1678	1	0	0.606311	0.0419	0	0	1	Module_4
ASV_457	0	1	0.597542	0.042	0	0	1	Module_2
ASV_12820	0	1	0.567297	0.042	0	0	1	Module_1
ASV_5534	1	0	0.621169	0.0421	0	0	1	Module_2
ASV_9344	1	0	0.507647	0.0422	1	1	1	Module_4
ASV_3124	1	0	0.616763	0.0427	0	0	1	Module_2
ASV_660	0	1	0.434669	0.0431	1	1	1	Module_2
ASV_10686	1	0	0.636054	0.0432	0	0	1	Module_18
ASV_10428	0	1	0.601626	0.0433	0	0	1	Module_1
ASV_9321	1	0	0.624888	0.0434	0	0	1	Module_4
ASV_1140	0	1	0.594964	0.0435	0	0	1	Module_2
ASV_3737	1	0	0.558313	0.0436	0	0	1	Module_4
ASV_4346	1	0	0.558322	0.0438	0	0	1	Module_4
ASV_4931	1	0	0.590284	0.0438	0	0	1	Module_4
ASV_3730	1	0	0.540551	0.0444	0	0	1	Module_4
ASV_1111	1	0	0.595739	0.0448	0	0	1	Module_6
ASV_5657	1	0	0.568266	0.0449	0	0	1	Module_4
ASV_3788	1	0	0.50311	0.045	1	1	1	Module_4
ASV_3176	0	1	0.570992	0.0452	0	0	1	Module_14
ASV_1756	0	1	0.559858	0.0462	0	0	1	Module_1
ASV_520	0	1	0.553717	0.0466	1	1	1	Module_1
ASV_190	1	0	0.451321	0.0471	1	1	1	Module_2
ASV_1477	1	0	0.497378	0.0474	0	0	1	Module_2
ASV_532	1	0	0.598741	0.0477	0	0	1	Module_4
ASV_917	1	0	0.569167	0.0477	0	0	1	Module_4
ASV_7094	0	1	0.587252	0.0479	0	0	1	Module_1
ASV_250	0	1	0.610429	0.048	0	0	1	Module_1
ASV_1266	0	1	0.580936	0.0486	0	0	1	Module_1
ASV_1303	0	1	0.473488	0.0491	1	1	1	Module_14
ASV_1921	1	0	0.587323	0.0495	0	0	1	Module_2
ASV_343	1	0	0.574159	0.0495	0	0	1	Module_6
ASV_5518	1	0	0.585658	0.0501	0	0	1	Module_4
ASV_10403	1	0	0.562346	0.0502	0	0	1	Module_2
ASV_1086	0	1	0.533307	0.0503	0	0	1	Module_2
ASV_8158	1	0	0.509314	0.0505	0	0	1	Module_4
ASV_1076	0	1	0.610012	0.0505	0	0	1	Module_1
ASV_7319	1	0	0.51835	0.0507	0	0	1	Module_4
ASV_7257	1	0	0.468025	0.0509	0	0	1	Module_7
ASV_1199	0	1	0.538657	0.0514	0	0	1	Module_1
ASV_898	0	1	0.532867	0.0514	0	0	1	Module_1
ASV_3768	1	0	0.55934	0.0516	0	0	1	Module_6
ASV_2905	0	1	0.528159	0.0516	0	0	1	Module_1
ASV_13624	0	1	0.580614	0.0529	0	0	1	Module_1
ASV_4978	1	0	0.523642	0.0534	0	0	1	Module_4
ASV_7914	0	1	0.51349	0.0535	1	0	1	Module_1
ASV_331	0	1	0.564861	0.0536	1	0	1	Module_2
ASV_300	0	1	0.555698	0.0537	0	0	1	Module_1
ASV_4779	0	1	0.433929	0.0539	0	0	1	Module_1
ASV_3050	0	1	0.473463	0.0543	0	0	1	Module_1
ASV_1084	0	1	0.57437	0.0545	0	0	1	Module_2
ASV_5042	1	0	0.544632	0.0545	0	0	1	Module_2
ASV_6105	1	0	0.555027	0.0546	0	0	1	Module_2
ASV_15752	1	0	0.557952	0.0548	0	0	1	Module_4
ASV_4226	1	0	0.542721	0.0549	0	0	1	Module_4
ASV_360	1	0	0.546432	0.0551	1	0	1	Module_6
ASV_13214	0	1	0.554417	0.0551	0	0	1	Module_2
ASV_8633	0	1	0.503937	0.0552	0	0	1	Module_2
ASV_2289	1	0	0.628841	0.0554	0	0	1	Module_4
ASV_8146	0	1	0.523314	0.0554	0	0	1	Module_1
ASV_558	0	1	0.544989	0.0557	0	0	1	Module_1
ASV_55	0	1	0.366912	0.0558	1	0	1	Module_1
ASV_1396	0	1	0.548981	0.0559	0	0	1	Module_1
ASV_15249	1	0	0.584245	0.0561	0	0	1	Module_18
ASV_788	1	0	0.532149	0.0562	0	0	1	Module_4
ASV_18534	0	1	0.566213	0.0562	0	0	1	Module_1
ASV_7119	1	0	0.586118	0.0563	0	0	1	Module_4
ASV_644	0	1	0.48397	0.0563	1	0	1	Module_1
ASV_16504	0	1	0.564757	0.0566	0	0	1	Module_1
ASV_3304	0	1	0.53981	0.0566	0	0	1	Module_1
ASV_2090	0	1	0.62856	0.0569	0	0	1	Module_2
ASV_1366	1	0	0.509315	0.0571	0	0	0	NA
ASV_972	0	1	0.444292	0.0572	0	0	1	Module_1
ASV_12744	1	0	0.630942	0.0576	0	0	1	Module_4
ASV_346	0	1	0.517916	0.0577	1	0	1	Module_1
ASV_8100	0	1	0.543678	0.0577	0	0	1	Module_1
ASV_195	0	1	0.414408	0.0579	0	0	1	Module_2
ASV_1875	0	1	0.525621	0.0579	0	0	1	Module_1
ASV_3626	0	1	0.463706	0.058	1	0	1	Module_1
ASV_15564	1	0	0.552659	0.0582	1	0	1	Module_4
ASV_14964	1	0	0.602339	0.0582	1	0	1	Module_4
ASV_14531	1	0	0.492083	0.0582	1	0	1	Module_4
ASV_15672	1	0	0.634987	0.0582	1	0	1	Module_4
ASV_9733	1	0	0.611998	0.0582	1	0	1	Module_4
ASV_14599	1	0	0.534124	0.0582	0	0	1	Module_4
ASV_15687	1	0	0.638831	0.0582	0	0	1	Module_4
ASV_4682	0	1	0.585287	0.0582	0	0	1	Module_38
ASV_4133	1	0	0.526592	0.0583	1	0	1	Module_4
ASV_15320	1	0	0.545026	0.0585	0	0	1	Module_4
ASV_1594	0	1	0.532134	0.0588	1	0	1	Module_1
ASV_5769	0	1	0.584468	0.0588	0	0	1	Module_1
ASV_3306	0	1	0.606028	0.0588	1	0	1	Module_1
ASV_4362	1	0	0.566466	0.0589	0	0	1	Module_4
ASV_5116	1	0	0.627597	0.0589	1	0	1	Module_17
ASV_436	0	1	0.565687	0.0594	0	0	1	Module_1
ASV_3196	0	1	0.572746	0.0595	0	0	1	Module_2
ASV_589	1	0	0.420094	0.0596	1	0	1	Module_4
ASV_21491	0	1	0.542021	0.0596	1	0	1	Module_1
ASV_5748	0	1	0.535041	0.0596	1	0	1	Module_1
ASV_21383	0	1	0.54197	0.0596	1	0	1	Module_1
ASV_773	0	1	0.607174	0.0596	1	0	1	Module_1
ASV_21996	0	1	0.690585	0.0596	0	0	1	Module_1
ASV_3696	0	1	0.644201	0.0596	0	0	1	Module_1
ASV_3383	1	0	0.613592	0.0597	1	0	1	Module_2
ASV_3760	1	0	0.507399	0.0597	0	0	1	Module_2
ASV_3439	1	0	0.624079	0.0597	1	0	1	Module_2
ASV_3927	1	0	0.626268	0.0597	0	0	1	Module_2
ASV_3355	1	0	0.553652	0.0597	0	0	1	Module_2
ASV_2185	1	0	0.523251	0.0597	1	0	1	Module_2
ASV_15575	1	0	0.552791	0.0597	1	0	1	Module_4
ASV_22084	0	1	0.550297	0.0598	0	0	1	Module_1
ASV_16747	0	1	0.697232	0.0598	0	0	1	Module_1
ASV_2812	0	1	0.541198	0.0598	1	0	1	Module_1
ASV_1177	0	1	0.512596	0.06	1	0	1	Module_1
ASV_980	0	1	0.53028	0.06	0	0	1	Module_1
ASV_1079	0	1	0.526813	0.0601	0	0	1	Module_1
ASV_338	0	1	0.534538	0.0604	0	0	1	Module_1
ASV_2219	0	1	0.63441	0.0605	0	0	1	Module_1
ASV_386	0	1	0.38142	0.0605	1	0	1	Module_1
ASV_13628	0	1	0.519284	0.0605	0	0	1	Module_1
ASV_17847	0	1	0.546636	0.0605	0	0	1	Module_1
ASV_22731	0	1	0.677373	0.0605	0	0	1	Module_1
ASV_23321	0	1	0.491201	0.0605	1	0	1	Module_1
ASV_22756	0	1	0.645817	0.0605	0	0	1	Module_1
ASV_1822	0	1	0.462369	0.0605	1	0	1	Module_1
ASV_1968	0	1	0.636956	0.0605	1	0	1	Module_1
ASV_2043	0	1	0.462369	0.0605	0	0	1	Module_1
ASV_10108	0	1	0.573405	0.061	1	0	1	Module_1
ASV_24461	0	1	0.520576	0.0611	1	0	1	Module_1
ASV_24403	0	1	0.673126	0.0611	0	0	1	Module_1
ASV_24456	0	1	0.672169	0.0611	1	0	1	Module_1
ASV_24253	0	1	0.576173	0.0611	0	0	1	Module_1
ASV_3886	0	1	0.638763	0.0611	0	0	1	Module_1
ASV_1161	1	0	0.476919	0.0615	1	0	1	Module_2
ASV_22155	0	1	0.651871	0.0619	0	0	1	Module_1
ASV_1183	0	1	0.529434	0.0621	1	0	1	Module_2
ASV_3122	0	1	0.59203	0.0622	0	0	1	Module_1
ASV_1436	1	0	0.463992	0.0626	0	0	1	Module_4
ASV_5679	1	0	0.602322	0.0627	0	0	1	Module_2
ASV_1692	1	0	0.521965	0.0629	0	0	1	Module_4
ASV_1839	1	0	0.563406	0.0629	0	0	1	Module_4
ASV_831	1	0	0.582969	0.0629	1	0	1	Module_4
ASV_1696	1	0	0.530343	0.0629	1	0	1	Module_4
ASV_1689	1	0	0.612033	0.0629	0	0	1	Module_4
ASV_3078	1	0	0.663254	0.0629	1	0	1	Module_4
ASV_12909	1	0	0.6214	0.0629	1	0	1	Module_4
ASV_7813	1	0	0.531193	0.0629	1	0	1	Module_4
ASV_8708	0	1	0.539332	0.0631	0	0	1	Module_1
ASV_7196	1	0	0.442468	0.0631	1	0	0	NA
ASV_3127	0	1	0.483122	0.0632	0	0	1	Module_1
ASV_6711	1	0	0.565141	0.0632	0	0	1	Module_4
ASV_4082	0	1	0.561536	0.0636	0	0	1	Module_1
ASV_960	0	1	0.58999	0.0637	0	0	1	Module_2
ASV_2621	0	1	0.560066	0.0637	0	0	1	Module_1
ASV_600	0	1	0.543892	0.0641	0	0	1	Module_1
ASV_4837	0	1	0.536296	0.0641	0	0	1	Module_1
ASV_13751	0	1	0.524206	0.0641	0	0	1	Module_1
ASV_2056	0	1	0.559565	0.0641	0	0	1	Module_1
ASV_2658	1	0	0.578046	0.0643	0	0	1	Module_2
ASV_5012	1	0	0.568002	0.0644	0	0	1	Module_2
ASV_3297	0	1	0.432481	0.0645	1	0	1	Module_1
ASV_15684	1	0	0.387994	0.0651	1	0	1	Module_4
ASV_3107	1	0	0.695722	0.0651	0	0	1	Module_4
ASV_598	1	0	0.518986	0.0651	1	0	1	Module_4
ASV_5678	1	0	0.584867	0.0651	1	0	1	Module_4
ASV_1700	1	0	0.542314	0.0654	0	0	1	Module_4
ASV_7105	1	0	0.557857	0.0654	0	0	1	Module_2
ASV_7564	1	0	0.547091	0.0655	0	0	1	Module_4
ASV_7449	0	1	0.566247	0.0656	0	0	1	Module_1
ASV_4171	1	0	0.526461	0.0657	1	0	1	Module_4
ASV_376	0	1	0.585022	0.0657	1	0	1	Module_1
ASV_8804	1	0	0.548519	0.0661	0	0	1	Module_4
ASV_1073	1	0	0.533808	0.0664	0	0	1	Module_4
ASV_7749	1	0	0.518832	0.0667	0	0	1	Module_4
ASV_1148	0	1	0.540383	0.0667	0	0	1	Module_1
ASV_1495	0	1	0.544124	0.0667	0	0	1	Module_1
ASV_9097	1	0	0.559514	0.0667	1	0	1	Module_4
ASV_1260	0	1	0.50903	0.0669	0	0	1	Module_1
ASV_176	0	1	0.562767	0.0672	0	0	1	Module_1
ASV_1437	1	0	0.503257	0.0675	1	0	1	Module_4
ASV_4585	1	0	0.50037	0.0675	1	0	1	Module_4
ASV_8088	0	1	0.527815	0.0677	1	0	1	Module_1
ASV_3287	1	0	0.473953	0.0684	0	0	1	Module_2
ASV_1780	0	1	0.566108	0.0689	0	0	1	Module_1
ASV_3284	1	0	0.539953	0.069	1	0	1	Module_2
ASV_2943	0	1	0.520603	0.07	0	0	1	Module_2
ASV_366	0	1	0.522609	0.0701	0	0	1	Module_1
ASV_7129	0	1	0.549482	0.0701	0	0	1	Module_1
ASV_3185	1	0	0.542095	0.0702	0	0	1	Module_2
ASV_369	1	0	0.400024	0.0704	0	0	1	Module_2
ASV_1628	0	1	0.545313	0.071	0	0	1	Module_1
ASV_2661	1	0	0.52564	0.0716	0	0	1	Module_4
ASV_421	0	1	0.54329	0.0717	0	0	1	Module_1
ASV_2797	1	0	0.459066	0.0717	0	0	0	NA
ASV_1937	0	1	0.510295	0.0718	0	0	1	Module_1
ASV_2036	1	0	0.447012	0.072	0	0	1	Module_2
ASV_4297	0	1	0.564939	0.0721	0	0	1	Module_1
ASV_3298	0	1	0.539194	0.0721	0	0	1	Module_1
ASV_3583	0	1	0.530301	0.0725	0	0	1	Module_1
ASV_263	0	1	0.515824	0.0727	0	0	1	Module_1
ASV_2236	1	0	0.508537	0.073	1	0	1	Module_4
ASV_6031	1	0	0.556842	0.0731	0	0	1	Module_4
ASV_8208	0	1	0.493242	0.0731	1	0	1	Module_1
ASV_1211	1	0	0.579718	0.0732	0	0	1	Module_4
ASV_707	0	1	0.413602	0.0732	1	0	1	Module_1
ASV_5693	0	1	0.492258	0.0735	1	0	1	Module_8
ASV_736	1	0	0.461681	0.0736	0	0	1	Module_4
ASV_663	0	1	0.501201	0.0741	0	0	1	Module_1
ASV_274	0	1	0.38488	0.0742	1	0	1	Module_1
ASV_554	0	1	0.469155	0.0743	0	0	1	Module_1
ASV_9073	1	0	0.523012	0.0743	0	0	1	Module_4
ASV_13015	0	1	0.568487	0.0744	0	0	1	Module_1
ASV_701	1	0	0.516113	0.0747	0	0	1	Module_4
ASV_253	1	0	0.434595	0.0748	1	0	1	Module_2
ASV_1816	0	1	0.512082	0.075	1	0	1	Module_1
ASV_999	0	1	0.516821	0.0752	1	0	1	Module_1
ASV_7740	1	0	0.556778	0.0752	0	0	1	Module_4
ASV_5667	1	0	0.501783	0.0757	0	0	1	Module_2
ASV_458	1	0	0.494666	0.0759	0	0	1	Module_2
ASV_1960	0	1	0.502358	0.0762	0	0	1	Module_1
ASV_2342	0	1	0.531932	0.0764	0	0	1	Module_1
ASV_2373	0	1	0.553182	0.0767	0	0	1	Module_1
ASV_1345	0	1	0.527714	0.077	0	0	1	Module_2
ASV_5146	1	0	0.504255	0.0771	0	0	1	Module_4
ASV_1684	0	1	0.569821	0.0771	0	0	0	NA
ASV_313	0	1	0.538366	0.0773	0	0	1	Module_1
ASV_2932	0	1	0.519567	0.0773	0	0	1	Module_1
ASV_4081	0	1	0.538792	0.0775	0	0	1	Module_1
ASV_936	0	1	0.519773	0.0776	0	0	1	Module_1
ASV_18388	0	1	0.527866	0.0779	0	0	1	Module_1
ASV_5475	0	1	0.496057	0.0787	1	0	1	Module_1
ASV_1349	0	1	0.456763	0.0789	0	0	1	Module_2
ASV_10875	1	0	0.547595	0.079	0	0	1	Module_4
ASV_108	0	1	0.464432	0.0791	1	0	1	Module_1
ASV_211	0	1	0.487177	0.0793	0	0	1	Module_1
ASV_7651	1	0	0.554195	0.0795	0	0	1	Module_4
ASV_3771	1	0	0.549578	0.0795	0	0	1	Module_2
ASV_1747	0	1	0.434172	0.0796	0	0	1	Module_1
ASV_7879	1	0	0.506385	0.0798	1	0	1	Module_4
ASV_2288	1	0	0.502112	0.0802	0	0	1	Module_2
ASV_8284	1	0	0.540717	0.0806	0	0	1	Module_4
ASV_6092	1	0	0.532474	0.0808	0	0	1	Module_4
ASV_2086	0	1	0.492834	0.0809	0	0	1	Module_2
ASV_758	0	1	0.365972	0.0811	1	0	1	Module_43
ASV_2871	1	0	0.40585	0.0813	0	0	1	Module_4
ASV_13560	1	0	0.521437	0.0818	0	0	1	Module_4
ASV_8139	0	1	0.54331	0.0819	0	0	1	Module_1
ASV_4074	0	1	0.46885	0.0822	1	0	1	Module_1
ASV_689	0	1	0.463887	0.0823	0	0	1	Module_1
ASV_846	0	1	0.454433	0.0824	0	0	1	Module_1
ASV_3845	0	1	0.492858	0.0826	0	0	1	Module_1
ASV_1949	1	0	0.481348	0.083	0	0	1	Module_5
ASV_1419	1	0	0.518388	0.083	0	0	1	Module_4
ASV_13084	1	0	0.526644	0.083	0	0	1	Module_2
ASV_7856	1	0	0.546765	0.0831	0	0	1	Module_4
ASV_1003	0	1	0.54408	0.0835	0	0	1	Module_2
ASV_3343	0	1	0.505434	0.0835	0	0	1	Module_1
ASV_15819	0	1	0.498375	0.0836	1	0	1	Module_8
ASV_3603	1	0	0.514258	0.0838	0	0	1	Module_2
ASV_782	0	1	0.533186	0.084	0	0	1	Module_1
ASV_2868	1	0	0.496242	0.0841	0	0	1	Module_2
ASV_3087	1	0	0.564043	0.0844	0	0	1	Module_2
ASV_2818	0	1	0.527804	0.0844	0	0	1	Module_1
ASV_1026	0	1	0.524953	0.0846	0	0	1	Module_1
ASV_10850	1	0	0.537095	0.0848	0	0	1	Module_3
ASV_1346	0	1	0.557179	0.0849	0	0	1	Module_1
ASV_4040	1	0	0.524075	0.0852	0	0	1	Module_2
ASV_9018	1	0	0.513337	0.0852	1	0	1	Module_4
ASV_1755	0	1	0.438254	0.0852	0	0	1	Module_1
ASV_614	1	0	0.510164	0.0854	0	0	1	Module_4
ASV_14618	1	0	0.439025	0.0854	0	0	1	Module_4
ASV_1926	0	1	0.528531	0.0854	1	0	1	Module_1
ASV_652	0	1	0.359156	0.0855	1	0	1	Module_1
ASV_2441	0	1	0.546703	0.0857	0	0	1	Module_1
ASV_5619	1	0	0.495488	0.0857	0	0	1	Module_2
ASV_3190	0	1	0.543231	0.0867	0	0	1	Module_1
ASV_5019	0	1	0.535966	0.0869	0	0	1	Module_1
ASV_3137	0	1	0.491007	0.087	0	0	1	Module_1
ASV_545	0	1	0.310015	0.0877	1	0	1	Module_2
ASV_3813	0	1	0.505495	0.0878	0	0	1	Module_1
ASV_2073	1	0	0.545257	0.0878	0	0	1	Module_4
ASV_9752	1	0	0.486542	0.0881	0	0	1	Module_4
ASV_7382	1	0	0.526889	0.0882	0	0	1	Module_4
ASV_1085	0	1	0.544285	0.0884	0	0	1	Module_1
ASV_5481	1	0	0.502934	0.0887	0	0	1	Module_2
ASV_633	0	1	0.501513	0.0897	0	0	1	Module_1
ASV_3160	0	1	0.510555	0.0904	0	0	1	Module_1
ASV_1423	0	1	0.473931	0.0908	0	0	1	Module_1
ASV_4743	0	1	0.515719	0.0908	0	0	0	Module_1
ASV_2303	1	0	0.512383	0.091	0	0	1	Module_2
ASV_3066	0	1	0.484818	0.0917	0	0	1	Module_2
ASV_3749	1	0	0.51872	0.0922	0	0	1	Module_4
ASV_737	0	1	0.484571	0.0924	1	0	1	Module_2
ASV_2354	0	1	0.510402	0.0927	0	0	1	Module_1
ASV_6409	1	0	0.505917	0.0928	1	0	1	Module_4
ASV_236	0	1	0.484083	0.0934	0	0	1	Module_2
ASV_4336	0	1	0.505848	0.0934	0	0	1	Module_2
ASV_3695	0	1	0.473765	0.0941	0	0	1	Module_1
ASV_2922	1	0	0.502083	0.095	0	0	1	Module_4
ASV_4723	0	1	0.506038	0.0951	0	0	1	Module_1
ASV_1374	0	1	0.492211	0.0957	0	0	1	Module_1
ASV_304	0	1	0.514853	0.0959	0	0	1	Module_1
ASV_2328	0	1	0.500615	0.0962	0	0	1	Module_1
ASV_8150	0	1	0.49072	0.0966	0	0	1	Module_1
ASV_374	0	1	0.403104	0.0972	0	0	1	Module_1
ASV_1239	0	1	0.489629	0.0972	1	0	1	Module_12
ASV_618	0	1	0.495172	0.0978	0	0	1	Module_1
ASV_931	0	1	0.371418	0.0978	1	0	0	NA
ASV_4606	1	0	0.492336	0.0978	0	0	1	Module_4
ASV_3672	0	1	0.523258	0.0979	0	0	1	Module_1
ASV_3483	0	1	0.513387	0.0981	0	0	1	Module_2
ASV_133	1	0	0.410597	0.0982	0	0	1	Module_2
ASV_493	0	1	0.520367	0.0983	0	0	0	NA
ASV_8975	0	1	0.50448	0.0991	0	0	1	Module_1
ASV_13539	0	1	0.486856	0.0991	0	0	1	Module_2
ASV_150	0	1	0.488348	0.0995	0	0	0	NA
ASV_1870	0	1	0.471543	0.0999	1	0	1	Module_2
ASV_13282	0	1	0.527945	0.1001	0	0	1	Module_1
ASV_361	0	1	0.518188	0.1002	1	0	1	Module_1
ASV_805	1	0	0.486535	0.1006	0	0	1	Module_2
ASV_2637	0	1	0.502369	0.1009	0	0	1	Module_1
ASV_3347	1	0	0.527329	0.1015	0	0	1	Module_2
ASV_3422	0	1	0.542484	0.1017	1	0	1	Module_2
ASV_4015	1	0	0.485505	0.1021	0	0	1	Module_2
ASV_13614	0	1	0.502112	0.1021	0	0	1	Module_1
ASV_1110	1	0	0.507833	0.1022	0	0	1	Module_32
ASV_2058	1	0	0.500839	0.1022	0	0	1	Module_2
ASV_15433	1	0	0.501524	0.1031	0	0	1	Module_4
ASV_1773	1	0	0.534219	0.1031	0	0	1	Module_2
ASV_779	1	0	0.50777	0.1034	0	0	1	Module_2
ASV_4230	1	0	0.539163	0.1041	0	0	1	Module_2
ASV_9985	1	0	0.490553	0.1042	0	0	1	Module_2
ASV_1426	0	1	0.521549	0.1042	0	0	1	Module_1
ASV_6366	1	0	0.487279	0.1043	0	0	1	Module_4
ASV_912	0	1	0.477327	0.1043	1	0	1	Module_1
ASV_302	0	1	0.500104	0.1045	0	0	1	Module_1
ASV_1393	0	1	0.506367	0.1046	0	0	1	Module_1
ASV_1857	0	1	0.556204	0.1052	0	0	1	Module_1
ASV_13535	0	1	0.506701	0.1053	0	0	1	Module_1
ASV_15791	1	0	0.539313	0.1057	0	0	1	Module_4
ASV_529	0	1	0.526529	0.1057	0	0	1	Module_1
ASV_2507	1	0	0.553733	0.1058	0	0	1	Module_6
ASV_9315	1	0	0.515597	0.1058	0	0	1	Module_4
ASV_186	0	1	0.447543	0.1059	0	0	1	Module_1
ASV_17603	0	1	0.503272	0.106	0	0	1	Module_1
ASV_974	1	0	0.35272	0.1066	1	0	1	Module_2
ASV_1291	0	1	0.418331	0.1067	0	0	1	Module_2
ASV_1564	1	0	0.497783	0.1072	0	0	1	Module_2
ASV_7830	1	0	0.538861	0.1072	0	0	1	Module_4
ASV_1533	1	0	0.536881	0.1074	1	0	1	Module_4
ASV_7697	0	1	0.506522	0.1076	0	0	1	Module_2
ASV_21045	0	1	0.503492	0.1076	0	0	1	Module_1
ASV_827	1	0	0.450632	0.108	0	0	1	Module_2
ASV_2854	1	0	0.516965	0.108	0	0	1	Module_2
ASV_130	0	1	0.339586	0.108	1	0	1	Module_1
ASV_200	0	1	0.339359	0.1081	1	0	0	NA
ASV_325	0	1	0.493763	0.1082	0	0	1	Module_2
ASV_2694	0	1	0.492386	0.1083	0	0	1	Module_24
ASV_477	1	0	0.33343	0.1086	1	0	0	NA
ASV_15652	0	1	0.470032	0.1089	0	0	0	NA
ASV_2715	0	1	0.512343	0.1089	0	0	1	Module_1
ASV_14452	1	0	0.488828	0.1094	0	0	1	Module_2
ASV_2216	0	1	0.477587	0.1098	0	0	1	Module_1
ASV_10157	1	0	0.465813	0.1101	0	0	1	Module_3
ASV_995	0	1	0.376106	0.1101	1	0	1	Module_1
ASV_587	0	1	0.490242	0.1107	0	0	1	Module_1
ASV_17079	0	1	0.475239	0.1109	0	0	1	Module_1
ASV_2168	0	1	0.433858	0.111	0	0	1	Module_2
ASV_1168	0	1	0.438111	0.1111	0	0	1	Module_2
ASV_1737	1	0	0.504813	0.1112	0	0	1	Module_2
ASV_8538	1	0	0.499076	0.1113	0	0	1	Module_2
ASV_7542	1	0	0.477405	0.1121	0	0	1	Module_9
ASV_1302	0	1	0.478081	0.1131	0	0	1	Module_2
ASV_2882	1	0	0.47952	0.1131	0	0	1	Module_6
ASV_7609	1	0	0.498728	0.1136	0	0	1	Module_7
ASV_2045	0	1	0.522086	0.1137	0	0	1	Module_43
ASV_419	1	0	0.474601	0.1138	1	0	1	Module_5
ASV_2524	0	1	0.480182	0.1145	0	0	1	Module_1
ASV_6471	1	0	0.493362	0.1147	0	0	1	Module_4
ASV_1983	0	1	0.470306	0.1152	0	0	1	Module_1
ASV_4163	0	1	0.514818	0.1154	0	0	1	Module_1
ASV_7216	1	0	0.522617	0.1158	0	0	1	Module_7
ASV_2483	1	0	0.494181	0.1159	0	0	1	Module_2
ASV_7945	0	1	0.398456	0.1159	0	0	1	Module_2
ASV_1635	0	1	0.479726	0.1165	0	0	1	Module_1
ASV_10885	1	0	0.521534	0.1169	0	0	1	Module_4
ASV_16862	1	0	0.482195	0.1171	0	0	1	Module_3
ASV_2302	1	0	0.486918	0.1173	0	0	1	Module_2
ASV_1559	1	0	0.493053	0.1182	0	0	1	Module_2
ASV_1379	1	0	0.447694	0.1187	0	0	1	Module_4
ASV_1819	0	1	0.463015	0.1195	1	0	1	Module_1
ASV_3658	1	0	0.44299	0.1196	0	0	1	Module_57
ASV_228	0	1	0.481122	0.1197	0	0	1	Module_1
ASV_5514	1	0	0.483642	0.1201	0	0	1	Module_2
ASV_2479	1	0	0.477232	0.1201	0	0	1	Module_3
ASV_932	0	1	0.392218	0.121	0	0	1	Module_5
ASV_3420	1	0	0.478948	0.1211	0	0	1	Module_4
ASV_948	0	1	0.484819	0.1211	0	0	1	Module_2
ASV_2155	0	1	0.367217	0.1211	0	0	1	Module_8
ASV_632	0	1	0.379656	0.1213	0	0	1	Module_2
ASV_381	0	1	0.460051	0.1219	0	0	1	Module_1
ASV_590	0	1	0.487211	0.1221	0	0	1	Module_2
ASV_7258	1	0	0.489442	0.1222	0	0	1	Module_2
ASV_1080	0	1	0.422239	0.1222	0	0	1	Module_1
ASV_3096	1	0	0.471962	0.1225	0	0	1	Module_4
ASV_1948	1	0	0.475855	0.1227	0	0	1	Module_2
ASV_2618	1	0	0.473321	0.1228	0	0	1	Module_2
ASV_1552	1	0	0.465454	0.1228	0	0	1	Module_2
ASV_2446	0	1	0.485639	0.1238	0	0	1	Module_1
ASV_15366	1	0	0.448794	0.1239	0	0	1	Module_7
ASV_5477	1	0	0.422984	0.1243	0	0	0	Module_4
ASV_1377	1	0	0.460493	0.1244	0	0	1	Module_2
ASV_138	0	1	0.483493	0.1245	0	0	1	Module_1
ASV_9261	1	0	0.474726	0.1246	0	0	1	Module_7
ASV_8021	0	1	0.476282	0.1265	0	0	1	Module_1
ASV_5756	0	1	0.341575	0.1279	1	0	1	Module_1
ASV_4967	1	0	0.47887	0.1282	0	0	1	Module_4
ASV_1005	0	1	0.472331	0.1284	0	0	1	Module_1
ASV_3707	1	0	0.457639	0.1286	0	0	1	Module_6
ASV_2638	0	1	0.467675	0.1293	0	0	0	NA
ASV_3201	0	1	0.441017	0.1293	0	0	1	Module_1
ASV_627	0	1	0.464328	0.1294	0	0	1	Module_2
ASV_7323	1	0	0.481826	0.1296	0	0	1	Module_4
ASV_473	1	0	0.455316	0.1297	0	0	1	Module_6
ASV_685	0	1	0.46362	0.1298	0	0	1	Module_1
ASV_2884	1	0	0.47288	0.1301	0	0	1	Module_6
ASV_1750	0	1	0.432277	0.1307	0	0	1	Module_1
ASV_734	1	0	0.412789	0.1309	0	0	1	Module_15
ASV_1180	0	1	0.450742	0.131	0	0	1	Module_2
ASV_631	0	1	0.344034	0.1315	0	0	1	Module_1
ASV_6757	0	1	0.475392	0.1316	0	0	1	Module_1
ASV_4688	0	1	0.426466	0.132	0	0	1	Module_1
ASV_12892	1	0	0.474716	0.1322	0	0	1	Module_2
ASV_802	1	0	0.453557	0.1336	0	0	1	Module_2
ASV_14753	0	1	0.461836	0.1336	0	0	0	Module_1
ASV_1987	1	0	0.43858	0.1342	0	0	1	Module_4
ASV_77	0	1	0.436935	0.1346	0	0	1	Module_1
ASV_1046	0	1	0.459196	0.1348	0	0	1	Module_1
ASV_52	1	0	0.471906	0.135	0	0	0	Module_6
ASV_3602	0	1	0.464779	0.1354	0	0	1	Module_2
ASV_1820	0	1	0.471016	0.1355	1	0	1	Module_1
ASV_1338	0	1	0.46703	0.1355	0	0	1	Module_2
ASV_2695	1	0	0.468881	0.136	0	0	1	Module_4
ASV_830	1	0	0.474831	0.1361	0	0	1	Module_4
ASV_976	1	0	0.449097	0.1362	0	0	1	Module_7
ASV_1395	0	1	0.462637	0.1362	0	0	1	Module_2
ASV_4633	1	0	0.418741	0.1363	0	0	1	Module_2
ASV_1497	0	1	0.437438	0.1365	0	0	1	Module_2
ASV_13750	0	1	0.456871	0.1371	0	0	1	Module_1
ASV_982	0	1	0.458585	0.1377	0	0	1	Module_2
ASV_144	1	0	0.458528	0.138	0	0	1	Module_18
ASV_8015	0	1	0.463788	0.1382	0	0	1	Module_1
ASV_1826	0	1	0.482503	0.1383	0	0	1	Module_2
ASV_3328	0	1	0.478176	0.1384	0	0	1	Module_2
ASV_208	1	0	0.411479	0.1386	0	0	1	Module_4
ASV_14430	1	0	0.51373	0.1399	0	0	1	Module_4
ASV_597	0	1	0.338416	0.14	0	0	1	Module_1
ASV_521	0	1	0.515102	0.1401	0	0	1	Module_1
ASV_2091	1	0	0.465456	0.1406	0	0	1	Module_2
ASV_843	1	0	0.448318	0.1415	1	0	1	Module_2
ASV_1561	0	1	0.463988	0.1423	0	0	1	Module_1
ASV_14018	0	1	0.448035	0.1425	1	0	1	Module_1
ASV_13101	1	0	0.486309	0.1429	0	0	1	Module_2
ASV_1958	1	0	0.44438	0.1432	0	0	1	Module_18
ASV_1602	0	1	0.451358	0.1433	0	0	1	Module_1
ASV_4288	1	0	0.480911	0.1435	0	0	1	Module_2
ASV_829	1	0	0.447296	0.1437	0	0	1	Module_4
ASV_8963	1	0	0.420457	0.1439	0	0	1	Module_4
ASV_375	0	1	0.355207	0.1442	1	0	1	Module_1
ASV_177	1	0	0.411262	0.1444	0	0	1	Module_13
ASV_3116	0	1	0.500221	0.1446	0	0	1	Module_2
ASV_4300	1	0	0.519819	0.1459	0	0	1	Module_6
ASV_4094	0	1	0.434026	0.146	0	0	1	Module_2
ASV_19232	0	1	0.467845	0.146	0	0	1	Module_1
ASV_2492	1	0	0.437532	0.1464	0	0	1	Module_4
ASV_2306	0	1	0.51481	0.1464	0	0	1	Module_2
ASV_7534	0	1	0.474368	0.1468	0	0	1	Module_1
ASV_3741	0	1	0.40694	0.1471	0	0	1	Module_1
ASV_7837	1	0	0.450804	0.1473	0	0	1	Module_6
ASV_2648	1	0	0.472837	0.1473	0	0	1	Module_6
ASV_3738	1	0	0.44595	0.1478	0	0	1	Module_2
ASV_8076	0	1	0.455374	0.148	0	0	1	Module_1
ASV_2944	0	1	0.445814	0.1483	0	0	1	Module_14
ASV_1936	1	0	0.460758	0.1484	0	0	1	Module_2
ASV_417	0	1	0.468468	0.1485	0	0	1	Module_1
ASV_620	0	1	0.455405	0.1487	0	0	1	Module_2
ASV_915	0	1	0.431628	0.1487	0	0	1	Module_1
ASV_714	0	1	0.350829	0.1489	1	0	1	Module_1
ASV_2537	0	1	0.440295	0.1491	0	0	1	Module_1
ASV_439	0	1	0.377762	0.1495	0	0	1	Module_1
ASV_7231	1	0	0.430932	0.1497	0	0	1	Module_4
ASV_7896	1	0	0.461547	0.1507	0	0	1	Module_4
ASV_7347	1	0	0.42869	0.1508	0	0	0	Module_3
ASV_13437	1	0	0.456262	0.151	0	0	1	Module_4
ASV_5732	0	1	0.438805	0.1511	0	0	1	Module_1
ASV_3854	0	1	0.414994	0.1513	0	0	1	Module_1
ASV_2208	1	0	0.440051	0.1515	0	0	1	Module_4
ASV_8124	0	1	0.446021	0.1522	0	0	1	Module_1
ASV_585	0	1	0.456175	0.1529	0	0	1	Module_1
ASV_1352	1	0	0.440035	0.1531	0	0	1	Module_4
ASV_4705	0	1	0.484878	0.1536	0	0	1	Module_1
ASV_9969	1	0	0.484995	0.1538	0	0	1	Module_2
ASV_7647	1	0	0.412469	0.155	0	0	1	Module_4
ASV_1329	0	1	0.428426	0.155	1	0	1	Module_1
ASV_8630	1	0	0.441024	0.1551	1	0	1	Module_3
ASV_3425	0	1	0.492631	0.1554	0	0	1	Module_2
ASV_1106	0	1	0.469593	0.1556	1	0	1	Module_2
ASV_3606	1	0	0.432533	0.1564	0	0	1	Module_7
ASV_3871	1	0	0.432306	0.1567	0	0	1	Module_3
ASV_3401	0	1	0.50044	0.1574	0	0	1	Module_2
ASV_2192	1	0	0.451464	0.1577	0	0	1	Module_13
ASV_4678	0	1	0.448619	0.1581	0	0	1	Module_1
ASV_845	0	1	0.431168	0.1582	0	0	1	Module_1
ASV_957	0	1	0.442781	0.1587	0	0	1	Module_2
ASV_454	0	1	0.447702	0.1596	1	0	1	Module_1
ASV_653	1	0	0.442307	0.1598	0	0	1	Module_2
ASV_1859	1	0	0.426979	0.1601	0	0	1	Module_2
ASV_847	0	1	0.336823	0.1601	1	0	1	Module_2
ASV_7590	1	0	0.474903	0.1608	1	0	1	Module_3
ASV_4084	1	0	0.417173	0.1611	0	0	1	Module_4
ASV_16537	1	0	0.454999	0.1616	0	0	1	Module_17
ASV_5846	0	1	0.414161	0.1625	0	0	1	Module_5
ASV_9624	1	0	0.490427	0.1631	0	0	1	Module_2
ASV_393	0	1	0.392372	0.1634	1	0	1	Module_1
ASV_1018	1	0	0.434084	0.1635	1	0	1	Module_2
ASV_1961	0	1	0.410715	0.1642	0	0	1	Module_1
ASV_1483	0	1	0.450427	0.1647	0	0	1	Module_2
ASV_2534	0	1	0.432742	0.1649	0	0	1	Module_1
ASV_1953	1	0	0.435367	0.166	0	0	1	Module_2
ASV_353	1	0	0.434368	0.1665	1	0	1	Module_4
ASV_635	0	1	0.430491	0.1666	0	0	1	Module_2
ASV_4982	1	0	0.437199	0.1667	0	0	1	Module_7
ASV_865	0	1	0.395877	0.1669	0	0	1	Module_1
ASV_1864	1	0	0.43471	0.1674	0	0	1	Module_2
ASV_3613	0	1	0.42006	0.1682	1	0	1	Module_8
ASV_8038	0	1	0.471254	0.1698	1	0	1	Module_1
ASV_538	1	0	0.410918	0.1699	0	0	1	Module_2
ASV_3155	0	1	0.448095	0.1708	0	0	1	Module_2
ASV_1838	0	1	0.40637	0.1713	0	0	1	Module_2
ASV_2953	0	1	0.453823	0.1717	0	0	1	Module_1
ASV_17773	1	0	0.525083	0.172	1	0	1	Module_3
ASV_17984	1	0	0.452336	0.172	1	0	1	Module_3
ASV_1549	1	0	0.447694	0.1723	0	0	1	Module_4
ASV_6006	0	1	0.413549	0.1725	0	0	1	Module_1
ASV_216	0	1	0.415163	0.1728	0	0	0	NA
ASV_3838	1	0	0.457987	0.1736	0	0	1	Module_2
ASV_1441	0	1	0.485262	0.1736	1	0	1	Module_2
ASV_1213	1	0	0.430272	0.1736	1	0	1	Module_5
ASV_1698	1	0	0.432551	0.1736	1	0	1	Module_5
ASV_1760	1	0	0.454193	0.1736	1	0	1	Module_5
ASV_2031	1	0	0.420525	0.1736	1	0	1	Module_5
ASV_664	1	0	0.517218	0.1736	1	0	1	Module_5
ASV_887	1	0	0.494699	0.1736	1	0	1	Module_5
ASV_3584	1	0	0.486673	0.1736	1	0	1	Module_5
ASV_10265	0	1	0.446532	0.174	0	0	1	Module_2
ASV_896	1	0	0.424264	0.1741	0	0	1	Module_2
ASV_17059	1	0	0.425426	0.1743	1	0	1	Module_3
ASV_10300	0	1	0.408947	0.1748	0	0	1	Module_10
ASV_203	0	1	0.366284	0.1757	0	0	1	Module_8
ASV_7996	0	1	0.447573	0.1762	1	0	1	Module_1
ASV_3042	0	1	0.479637	0.1762	1	0	1	Module_1
ASV_5698	0	1	0.465163	0.1762	1	0	1	Module_1
ASV_4270	1	0	0.488499	0.1763	0	0	1	Module_2
ASV_751	1	0	0.494089	0.1763	0	0	1	Module_2
ASV_3158	1	0	0.424044	0.1764	0	0	1	Module_2
ASV_2614	1	0	0.418525	0.1766	0	0	1	Module_5
ASV_2181	1	0	0.403517	0.1768	0	0	1	Module_6
ASV_1616	1	0	0.432299	0.1775	0	0	0	NA
ASV_5049	1	0	0.419462	0.1775	0	0	1	Module_9
ASV_5595	1	0	0.42457	0.1775	0	0	1	Module_2
ASV_4609	1	0	0.412514	0.1776	0	0	1	Module_1
ASV_468	0	1	0.381327	0.1776	1	0	1	Module_2
ASV_975	1	0	0.436917	0.1777	0	0	1	Module_2
ASV_16694	1	0	0.332786	0.1778	0	0	1	Module_32
ASV_89	0	1	0.307014	0.1781	1	0	1	Module_1
ASV_7707	1	0	0.468106	0.1783	0	0	1	Module_13
ASV_4155	0	1	0.44659	0.1791	0	0	1	Module_1
ASV_994	0	1	0.396534	0.1799	1	0	1	Module_1
ASV_4693	0	1	0.44936	0.1803	0	0	1	Module_1
ASV_825	0	1	0.418418	0.1807	0	0	1	Module_1
ASV_1024	0	1	0.37802	0.1809	1	0	1	Module_2
ASV_15904	1	0	0.415006	0.181	0	0	1	Module_4
ASV_13273	1	0	0.427243	0.1811	0	0	1	Module_2
ASV_1608	1	0	0.408642	0.182	0	0	1	Module_6
ASV_5734	0	1	0.450474	0.182	0	0	1	Module_1
ASV_3018	1	0	0.438893	0.1825	0	0	1	Module_4
ASV_2332	1	0	0.453704	0.1825	0	0	1	Module_2
ASV_2352	0	1	0.412844	0.1829	0	0	1	Module_1
ASV_407	0	1	0.419715	0.183	0	0	1	Module_1
ASV_1829	0	1	0.411325	0.1831	0	0	1	Module_2
ASV_1326	0	1	0.412678	0.1838	0	0	1	Module_1
ASV_4047	1	0	0.432967	0.184	0	0	1	Module_3
ASV_1427	1	0	0.395686	0.1842	1	0	1	Module_2
ASV_494	0	1	0.417651	0.1846	0	0	1	Module_2
ASV_242	0	1	0.319735	0.1848	1	0	1	Module_1
ASV_3476	1	0	0.426341	0.185	0	0	1	Module_2
ASV_2883	1	0	0.379355	0.1851	0	0	0	NA
ASV_13007	1	0	0.452629	0.1852	1	0	1	Module_5
ASV_4832	1	0	0.419304	0.1856	0	0	1	Module_2
ASV_3639	1	0	0.402646	0.1861	0	0	1	Module_2
ASV_14058	0	1	0.434252	0.1863	0	0	0	NA
ASV_408	1	0	0.52008	0.1863	0	0	1	Module_2
ASV_2186	1	0	0.436945	0.1863	0	0	1	Module_2
ASV_1551	1	0	0.448443	0.1863	0	0	1	Module_2
ASV_1077	0	1	0.423584	0.1865	0	0	1	Module_2
ASV_1922	1	0	0.411464	0.1876	0	0	1	Module_3
ASV_5952	0	1	0.4013	0.1878	0	0	1	Module_1
ASV_7413	1	0	0.457519	0.1879	0	0	1	Module_2
ASV_1397	1	0	0.411146	0.1882	0	0	1	Module_3
ASV_1595	0	1	0.428794	0.1884	0	0	1	Module_1
ASV_164	0	1	0.350024	0.1887	0	0	1	Module_2
ASV_2866	1	0	0.420577	0.1891	0	0	1	Module_2
ASV_822	0	1	0.375019	0.1892	0	0	1	Module_1
ASV_329	0	1	0.392549	0.1892	0	0	1	Module_2
ASV_2081	1	0	0.41549	0.1892	0	0	1	Module_2
ASV_750	0	1	0.352313	0.1892	0	0	1	Module_1
ASV_2509	0	1	0.429334	0.1905	0	0	1	Module_1
ASV_15425	1	0	0.419941	0.1912	0	0	1	Module_6
ASV_7121	0	1	0.401768	0.1915	0	0	1	Module_1
ASV_4055	0	1	0.408944	0.1917	0	0	1	Module_2
ASV_9743	0	1	0.410593	0.192	0	0	1	Module_1
ASV_13721	0	1	0.407952	0.193	0	0	1	Module_1
ASV_4654	1	0	0.398046	0.1933	0	0	1	Module_13
ASV_12794	0	1	0.446315	0.194	0	0	1	Module_1
ASV_3449	0	1	0.423217	0.1941	0	0	1	Module_2
ASV_7084	1	0	0.419269	0.1949	0	0	1	Module_2
ASV_12611	0	1	0.348699	0.195	0	0	1	Module_1
ASV_3804	1	0	0.422856	0.1962	0	0	1	Module_2
ASV_2225	0	1	0.437425	0.1965	0	0	1	Module_2
ASV_2050	0	1	0.378652	0.1969	0	0	1	Module_2
ASV_1100	1	0	0.393854	0.1972	0	0	1	Module_2
ASV_1066	1	0	0.407302	0.1976	0	0	0	NA
ASV_3156	0	1	0.471379	0.1978	0	0	1	Module_1
ASV_245	0	1	0.401256	0.1984	0	0	0	NA
ASV_13287	0	1	0.394405	0.1985	0	0	1	Module_1
ASV_1866	0	1	0.414316	0.1992	0	0	1	Module_1
ASV_187	0	1	0.380239	0.1995	0	0	1	Module_1
ASV_13159	0	1	0.398696	0.1999	0	0	1	Module_1
ASV_8205	0	1	0.415063	0.2004	0	0	1	Module_1
ASV_1328	0	1	0.420216	0.2007	1	0	1	Module_8
ASV_15428	1	0	0.421814	0.2009	0	0	1	Module_4
ASV_1622	1	0	0.410559	0.201	0	0	1	Module_2
ASV_642	0	1	0.383441	0.2012	1	0	1	Module_1
ASV_2444	0	1	0.487823	0.2016	0	0	1	Module_1
ASV_1207	0	1	0.357299	0.2019	0	0	1	Module_1
ASV_2456	0	1	0.401484	0.2021	0	0	1	Module_1
ASV_1108	1	0	0.397478	0.2022	0	0	1	Module_2
ASV_4107	1	0	0.397133	0.2022	0	0	1	Module_6
ASV_10126	1	0	0.413179	0.2027	0	0	1	Module_2
ASV_7825	1	0	0.407049	0.2038	0	0	1	Module_6
ASV_4137	1	0	0.412941	0.2049	0	0	1	Module_2
ASV_5136	1	0	0.405152	0.2053	0	0	1	Module_2
ASV_3734	1	0	0.395926	0.2056	0	0	1	Module_4
ASV_2649	1	0	0.410959	0.2057	0	0	1	Module_4
ASV_8544	0	1	0.399663	0.2059	0	0	1	Module_1
ASV_1248	0	1	0.417613	0.2061	0	0	1	Module_1
ASV_2825	0	1	0.38796	0.2065	0	0	1	Module_2
ASV_2318	1	0	0.397021	0.2078	0	0	1	Module_2
ASV_3381	1	0	0.409707	0.208	0	0	1	Module_6
ASV_727	0	1	0.289514	0.2082	0	0	1	Module_1
ASV_1053	0	1	0.387676	0.2084	0	0	1	Module_1
ASV_3189	0	1	0.364749	0.2092	0	0	1	Module_1
ASV_269	0	1	0.36681	0.2093	1	0	1	Module_20
ASV_5618	1	0	0.386007	0.2099	0	0	1	Module_2
ASV_2445	0	1	0.397392	0.21	0	0	1	Module_1
ASV_804	0	1	0.399745	0.2105	0	0	1	Module_2
ASV_365	0	1	0.366049	0.2105	0	0	1	Module_1
ASV_2498	1	0	0.393644	0.2109	0	0	1	Module_2
ASV_73	0	1	0.363521	0.2118	1	0	1	Module_1
ASV_247	0	1	0.376212	0.2122	1	0	1	Module_2
ASV_3577	1	0	0.38134	0.2122	0	0	0	NA
ASV_4275	1	0	0.389953	0.2129	0	0	1	Module_2
ASV_1934	0	1	0.375422	0.2129	0	0	1	Module_1
ASV_1480	0	1	0.407038	0.2137	0	0	1	Module_52
ASV_7481	0	1	0.392137	0.214	0	0	1	Module_8
ASV_787	0	1	0.381169	0.2146	0	0	1	Module_1
ASV_1002	0	1	0.434626	0.2156	1	0	1	Module_2
ASV_282	0	1	0.380583	0.216	0	0	1	Module_1
ASV_9144	1	0	0.387624	0.2164	0	0	1	Module_4
ASV_1509	0	1	0.388749	0.2166	0	0	1	Module_2
ASV_1343	0	1	0.377084	0.2184	0	0	1	Module_2
ASV_12836	1	0	0.37788	0.2195	0	0	1	Module_2
ASV_17356	0	1	0.386797	0.2196	1	0	1	Module_2
ASV_3301	0	1	0.387938	0.2198	0	0	1	Module_1
ASV_13368	1	0	0.374939	0.22	0	0	1	Module_2
ASV_344	1	0	0.380532	0.2205	0	0	1	Module_7
ASV_2074	1	0	0.392366	0.2215	0	0	1	Module_2
ASV_8881	1	0	0.37437	0.2215	0	0	1	Module_3
ASV_933	0	1	0.365611	0.2217	0	0	1	Module_1
ASV_729	0	1	0.338642	0.2219	0	0	1	Module_2
ASV_1348	0	1	0.385935	0.2221	0	0	1	Module_1
ASV_3330	0	1	0.407467	0.2221	0	0	1	Module_2
ASV_2806	1	0	0.39502	0.2224	1	0	1	Module_3
ASV_9859	1	0	0.378359	0.2226	0	0	1	Module_4
ASV_1787	0	1	0.370608	0.2228	0	0	1	Module_1
ASV_14116	0	1	0.398889	0.2233	1	0	1	Module_12
ASV_1297	1	0	0.387805	0.2239	0	0	1	Module_4
ASV_823	0	1	0.432266	0.2241	1	0	1	Module_1
ASV_834	0	1	0.41175	0.2245	0	0	1	Module_1
ASV_3148	0	1	0.375319	0.2248	0	0	1	Module_1
ASV_3193	0	1	0.393427	0.2248	0	0	1	Module_1
ASV_565	1	0	0.3788	0.225	0	0	1	Module_4
ASV_3032	1	0	0.419561	0.2252	0	0	1	Module_2
ASV_3783	0	1	0.3928	0.2253	0	0	1	Module_1
ASV_1592	0	1	0.392814	0.2255	0	0	1	Module_1
ASV_7636	1	0	0.379985	0.2258	1	0	1	Module_3
ASV_4059	0	1	0.450126	0.2259	0	0	1	Module_1
ASV_3709	1	0	0.366759	0.226	0	0	1	Module_2
ASV_8763	0	1	0.415764	0.2262	0	0	0	NA
ASV_3104	1	0	0.386707	0.2264	0	0	1	Module_46
ASV_2904	1	0	0.387261	0.2269	0	0	1	Module_2
ASV_6382	0	1	0.40867	0.2275	0	0	1	Module_1
ASV_1954	1	0	0.338016	0.2284	1	0	1	Module_4
ASV_2807	1	0	0.381871	0.2298	0	0	1	Module_7
ASV_9610	1	0	0.402966	0.2306	0	0	1	Module_4
ASV_1440	0	1	0.433732	0.2308	0	0	1	Module_2
ASV_13381	1	0	0.380217	0.2314	0	0	0	NA
ASV_1950	0	1	0.414435	0.2328	0	0	1	Module_1
ASV_7211	0	1	0.379354	0.2328	0	0	1	Module_14
ASV_5008	0	1	0.383709	0.2329	0	0	1	Module_1
ASV_10172	1	0	0.382235	0.2331	0	0	1	Module_5
ASV_118	1	0	0.335803	0.2332	1	0	1	Module_1
ASV_5843	0	1	0.354062	0.2342	0	0	0	NA
ASV_7684	1	0	0.390648	0.2343	0	0	1	Module_2
ASV_3374	1	0	0.392215	0.2347	0	0	1	Module_2
ASV_954	1	0	0.363695	0.2348	0	0	1	Module_7
ASV_1597	0	1	0.405365	0.235	0	0	1	Module_3
ASV_4993	1	0	0.386923	0.2353	0	0	1	Module_2
ASV_3174	0	1	0.387558	0.2355	0	0	1	Module_1
ASV_13092	0	1	0.348855	0.2356	1	0	1	Module_1
ASV_7234	0	1	0.352383	0.2363	1	0	1	Module_1
ASV_2203	1	0	0.376367	0.2372	0	0	1	Module_4
ASV_956	0	1	0.409403	0.2375	1	0	1	Module_2
ASV_5575	1	0	0.382252	0.238	0	0	1	Module_55
ASV_2299	0	1	0.356244	0.2384	0	0	1	Module_1
ASV_2872	1	0	0.369419	0.2385	0	0	1	Module_2
ASV_5680	1	0	0.402242	0.239	1	0	1	Module_3
ASV_4113	1	0	0.373874	0.2391	0	0	1	Module_6
ASV_13460	1	0	0.365465	0.2392	0	0	1	Module_15
ASV_1505	0	1	0.386132	0.2392	0	0	1	Module_1
ASV_1874	0	1	0.363954	0.2393	0	0	1	Module_2
ASV_3114	1	0	0.36306	0.2415	0	0	1	Module_2
ASV_3370	1	0	0.37557	0.2415	0	0	1	Module_7
ASV_4260	1	0	0.314335	0.2418	0	0	1	Module_4
ASV_2453	0	1	0.380234	0.2421	0	0	1	Module_2
ASV_8636	0	1	0.397178	0.2424	0	0	1	Module_1
ASV_7246	1	0	0.455752	0.2425	0	0	1	Module_2
ASV_533	0	1	0.410399	0.2427	0	0	1	Module_2
ASV_1146	0	1	0.374223	0.243	0	0	1	Module_2
ASV_67	0	1	0.355016	0.2431	0	0	1	Module_2
ASV_1270	1	0	0.372289	0.2436	1	0	1	Module_2
ASV_2485	0	1	0.367453	0.244	0	0	1	Module_1
ASV_483	0	1	0.384617	0.2442	0	0	1	Module_2
ASV_385	1	0	0.35415	0.2443	0	0	1	Module_3
ASV_2655	1	0	0.364798	0.2443	0	0	1	Module_2
ASV_4345	0	1	0.373285	0.2448	0	0	0	NA
ASV_13156	1	0	0.386726	0.2468	0	0	1	Module_2
ASV_794	0	1	0.377411	0.2469	0	0	1	Module_2
ASV_562	1	0	0.316359	0.2478	1	0	1	Module_9
ASV_3405	1	0	0.363971	0.2483	0	0	1	Module_15
ASV_3779	1	0	0.356313	0.2484	0	0	1	Module_2
ASV_3192	1	0	0.346682	0.2497	0	0	1	Module_2
ASV_17606	1	0	0.370945	0.2501	1	0	1	Module_3
ASV_4168	1	0	0.353852	0.2509	0	0	1	Module_2
ASV_662	1	0	0.348552	0.251	0	0	1	Module_4
ASV_2173	0	1	0.361406	0.2512	0	0	1	Module_3
ASV_8079	0	1	0.366433	0.2514	0	0	1	Module_1
ASV_2650	1	0	0.402549	0.2515	1	0	1	Module_5
ASV_5318	0	1	0.354437	0.2516	0	0	1	Module_2
ASV_51	1	0	0.305488	0.2516	1	0	0	NA
ASV_1479	0	1	0.370907	0.2527	0	0	1	Module_1
ASV_1565	1	0	0.330337	0.2536	0	0	1	Module_6
ASV_10205	1	0	0.360031	0.2543	0	0	1	Module_2
ASV_4108	0	1	0.355725	0.2548	0	0	1	Module_2
ASV_10295	1	0	0.258856	0.2552	0	0	1	Module_4
ASV_1558	0	1	0.368528	0.2562	0	0	1	Module_2
ASV_13370	1	0	0.347218	0.2565	0	0	1	Module_5
ASV_284	0	1	0.344267	0.2568	0	0	1	Module_1
ASV_1600	0	1	0.361622	0.2572	0	0	1	Module_2
ASV_3090	0	1	0.356403	0.2578	0	0	1	Module_1
ASV_4660	1	0	0.344139	0.2579	1	0	1	Module_17
ASV_14475	1	0	0.417127	0.2582	0	0	1	Module_13
ASV_806	0	1	0.354338	0.2583	0	0	1	Module_1
ASV_61	0	1	0.330758	0.2584	1	0	1	Module_8
ASV_9638	0	1	0.352674	0.2585	0	0	1	Module_1
ASV_14412	1	0	0.356757	0.2593	0	0	1	Module_4
ASV_848	1	0	0.348839	0.2594	0	0	1	Module_2
ASV_1417	1	0	0.384258	0.2598	0	0	1	Module_1
ASV_564	0	1	0.344641	0.2601	1	0	1	Module_2
ASV_18391	0	1	0.387774	0.2602	0	0	1	Module_1
ASV_1045	1	0	0.350761	0.2603	0	0	1	Module_1
ASV_1682	0	1	0.38939	0.2606	0	0	1	Module_1
ASV_1214	0	1	0.348301	0.2607	0	0	1	Module_1
ASV_5052	0	1	0.349987	0.2619	0	0	1	Module_2
ASV_1173	0	1	0.351568	0.2623	0	0	1	Module_2
ASV_14275	1	0	0.369925	0.2632	0	0	1	Module_6
ASV_544	0	1	0.40355	0.2633	0	0	1	Module_1
ASV_4577	1	0	0.385433	0.2635	0	0	1	Module_2
ASV_4350	0	1	0.345468	0.2641	0	0	1	Module_1
ASV_883	0	1	0.355913	0.2666	1	0	1	Module_1
ASV_2166	0	1	0.354297	0.2668	0	0	1	Module_2
ASV_3372	0	1	0.355245	0.2671	1	0	1	Module_5
ASV_2660	1	0	0.420132	0.2674	0	0	1	Module_2
ASV_8151	0	1	0.387244	0.2681	1	0	1	Module_1
ASV_15359	0	1	0.350089	0.2681	0	0	1	Module_2
ASV_2356	1	0	0.35357	0.2683	0	0	1	Module_2
ASV_119	1	0	0.336827	0.2688	0	0	1	Module_2
ASV_2548	1	0	0.339167	0.2692	0	0	1	Module_2
ASV_3084	0	1	0.365256	0.2696	0	0	1	Module_2
ASV_1367	1	0	0.354988	0.2708	0	0	1	Module_4
ASV_800	0	1	0.366907	0.2709	0	0	1	Module_2
ASV_3659	1	0	0.35034	0.2709	0	0	1	Module_2
ASV_5275	1	0	0.357927	0.2712	0	0	1	Module_9
ASV_13768	1	0	0.330472	0.2746	0	0	1	Module_2
ASV_268	0	1	0.359863	0.2749	0	0	1	Module_2
ASV_12570	1	0	0.336421	0.2756	0	0	1	Module_2
ASV_201	0	1	0.385948	0.2759	1	0	1	Module_2
ASV_4011	1	0	0.362839	0.2761	0	0	1	Module_2
ASV_605	0	1	0.436488	0.2766	1	0	1	Module_14
ASV_297	1	0	0.314837	0.2766	1	0	0	NA
ASV_3327	0	1	0.34281	0.277	0	0	1	Module_1
ASV_3382	1	0	0.354344	0.2795	0	0	1	Module_2
ASV_16188	0	1	0.354753	0.2801	0	0	0	Module_1
ASV_2885	1	0	0.357141	0.2807	0	0	1	Module_4
ASV_6426	1	0	0.342739	0.2811	0	0	1	Module_2
ASV_3291	0	1	0.347889	0.2814	0	0	1	Module_1
ASV_3094	1	0	0.352205	0.2815	0	0	1	Module_2
ASV_4036	1	0	0.362833	0.2815	0	0	1	Module_2
ASV_586	0	1	0.334459	0.2818	0	0	0	NA
ASV_1703	0	1	0.377014	0.2827	0	0	1	Module_1
ASV_1268	0	1	0.340518	0.2828	0	0	1	Module_2
ASV_14174	0	1	0.339755	0.2841	0	0	1	Module_1
ASV_2169	0	1	0.333317	0.2845	0	0	1	Module_2
ASV_15703	1	0	0.384502	0.2849	1	0	1	Module_3
ASV_13461	0	1	0.325761	0.2859	0	0	1	Module_1
ASV_4091	0	1	0.362431	0.2873	1	0	1	Module_2
ASV_88	0	1	0.306668	0.2875	1	0	1	Module_3
ASV_7486	1	0	0.350703	0.2879	0	0	1	Module_32
ASV_7920	0	1	0.348479	0.288	1	0	1	Module_12
ASV_3776	0	1	0.346328	0.2883	0	0	1	Module_2
ASV_4814	0	1	0.329064	0.2886	0	0	1	Module_2
ASV_1385	1	0	0.347989	0.2893	0	0	1	Module_2
ASV_5063	0	1	0.34243	0.29	0	0	1	Module_19
ASV_4882	1	0	0.362823	0.291	0	0	1	Module_2
ASV_1967	0	1	0.397631	0.2915	0	0	1	Module_2
ASV_4602	1	0	0.434335	0.292	0	0	1	Module_2
ASV_1185	1	0	0.328403	0.2922	0	0	1	Module_5
ASV_8791	1	0	0.323453	0.2925	0	0	0	NA
ASV_1243	0	1	0.34436	0.2925	0	0	1	Module_1
ASV_1030	0	1	0.396766	0.2926	1	0	1	Module_2
ASV_4930	1	0	0.372027	0.2931	0	0	1	Module_2
ASV_6560	0	1	0.338826	0.2942	0	0	1	Module_4
ASV_4359	0	1	0.353345	0.2942	0	0	1	Module_29
ASV_7711	1	0	0.34611	0.2947	0	0	1	Module_3
ASV_2725	0	1	0.352948	0.295	0	0	1	Module_2
ASV_919	0	1	0.334407	0.2951	0	0	1	Module_2
ASV_1342	1	0	0.415156	0.2953	1	0	1	Module_5
ASV_828	1	0	0.386336	0.2953	1	0	1	Module_5
ASV_910	0	1	0.326474	0.2954	0	0	1	Module_1
ASV_3499	1	0	0.344292	0.2963	0	0	1	Module_2
ASV_16737	1	0	0.395548	0.2963	1	0	1	Module_3
ASV_3643	0	1	0.335407	0.2973	0	0	1	Module_2
ASV_16894	0	1	0.321184	0.2976	0	0	1	Module_2
ASV_327	1	0	0.347108	0.2978	0	0	0	NA
ASV_3070	0	1	0.38421	0.2978	0	0	1	Module_2
ASV_9609	1	0	0.350692	0.2981	0	0	1	Module_4
ASV_5557	0	1	0.332108	0.2985	0	0	1	Module_1
ASV_4460	0	1	0.378545	0.2986	0	0	0	NA
ASV_7184	1	0	0.348323	0.2988	0	0	1	Module_2
ASV_2636	0	1	0.352112	0.2993	0	0	1	Module_2
ASV_3477	1	0	0.354464	0.2997	0	0	1	Module_2
ASV_5502	1	0	0.353078	0.3001	0	0	1	Module_2
ASV_1271	0	1	0.334638	0.3003	1	0	1	Module_2
ASV_7528	0	1	0.381251	0.3003	1	0	1	Module_1
ASV_1827	0	1	0.339497	0.3005	0	0	1	Module_1
ASV_413	0	1	0.334883	0.3008	0	0	1	Module_1
ASV_978	0	1	0.306684	0.3011	0	0	1	Module_27
ASV_2862	1	0	0.362074	0.302	0	0	1	Module_2
ASV_682	1	0	0.32873	0.3023	0	0	1	Module_2
ASV_920	0	1	0.355688	0.3024	0	0	1	Module_1
ASV_749	1	0	0.318121	0.3025	0	0	1	Module_2
ASV_7667	0	1	0.328202	0.3025	0	0	1	Module_1
ASV_8816	0	1	0.38032	0.303	0	0	1	Module_1
ASV_5252	1	0	0.308179	0.3034	0	0	0	NA
ASV_2313	1	0	0.385366	0.3035	0	0	1	Module_2
ASV_760	1	0	0.334038	0.3036	0	0	1	Module_4
ASV_3678	0	1	0.344095	0.3037	0	0	1	Module_3
ASV_5271	0	1	0.392538	0.3038	0	0	1	Module_2
ASV_4923	1	0	0.344045	0.304	0	0	1	Module_2
ASV_13247	1	0	0.361103	0.3041	0	0	1	Module_2
ASV_3040	0	1	0.429013	0.3042	0	0	1	Module_1
ASV_3198	1	0	0.319917	0.3059	0	0	1	Module_3
ASV_2528	0	1	0.442337	0.3059	0	0	1	Module_1
ASV_1946	1	0	0.335115	0.306	0	0	1	Module_3
ASV_2316	1	0	0.335684	0.3068	0	0	1	Module_2
ASV_2231	1	0	0.415645	0.3069	0	0	1	Module_2
ASV_4954	1	0	0.371916	0.3069	0	0	1	Module_2
ASV_508	0	1	0.360145	0.3073	0	0	1	Module_1
ASV_1825	0	1	0.315895	0.3074	0	0	1	Module_2
ASV_1862	0	1	0.337892	0.3075	0	0	1	Module_1
ASV_330	0	1	0.358567	0.3076	0	0	1	Module_2
ASV_315	0	1	0.316532	0.3078	0	0	1	Module_2
ASV_4003	0	1	0.265557	0.3086	0	0	1	Module_1
ASV_1975	0	1	0.339617	0.3088	0	0	1	Module_52
ASV_1347	0	1	0.345245	0.3097	0	0	1	Module_2
ASV_3865	0	1	0.35744	0.31	0	0	1	Module_2
ASV_1102	0	1	0.32953	0.3105	0	0	1	Module_1
ASV_5487	1	0	0.34275	0.3109	0	0	1	Module_2
ASV_1107	0	1	0.311591	0.3128	0	0	1	Module_2
ASV_2304	0	1	0.311284	0.3135	0	0	1	Module_1
ASV_4932	1	0	0.363139	0.3136	0	0	1	Module_2
ASV_6389	0	1	0.354278	0.314	0	0	1	Module_2
ASV_4702	0	1	0.308078	0.314	0	0	1	Module_1
ASV_17391	1	0	0.345402	0.3145	1	0	1	Module_3
ASV_4970	1	0	0.280373	0.3148	0	0	1	Module_2
ASV_227	0	1	0.32678	0.315	0	0	1	Module_1
ASV_501	0	1	0.33891	0.3161	0	0	1	Module_2
ASV_1384	0	1	0.3247	0.3164	1	0	1	Module_2
ASV_2079	1	0	0.312823	0.318	0	0	1	Module_4
ASV_1439	0	1	0.283483	0.3198	0	0	1	Module_1
ASV_868	0	1	0.317555	0.3204	0	0	1	Module_1
ASV_9516	0	1	0.299735	0.3211	0	0	1	Module_1
ASV_1212	0	1	0.334391	0.3218	1	0	1	Module_2
ASV_1052	1	0	0.319233	0.3222	0	0	1	Module_9
ASV_9626	1	0	0.345183	0.3233	0	0	1	Module_1
ASV_15706	1	0	0.321408	0.3249	0	0	1	Module_7
ASV_335	0	1	0.336108	0.3255	0	0	1	Module_2
ASV_3279	1	0	0.299894	0.3261	0	0	1	Module_2
ASV_15321	0	1	0.33539	0.3262	0	0	1	Module_1
ASV_781	0	1	0.336078	0.3278	0	0	1	Module_24
ASV_1593	0	1	0.323386	0.3291	0	0	1	Module_8
ASV_5066	0	1	0.327221	0.3294	0	0	1	Module_2
ASV_1420	1	0	0.333012	0.3297	0	0	0	NA
ASV_7935	0	1	0.414601	0.331	1	0	1	Module_12
ASV_2628	0	1	0.336915	0.3313	0	0	1	Module_2
ASV_1442	0	1	0.33308	0.3315	0	0	0	NA
ASV_1147	0	1	0.37764	0.3326	1	0	1	Module_2
ASV_2546	0	1	0.308559	0.333	0	0	1	Module_1
ASV_4432	0	1	0.312105	0.3334	1	0	1	Module_2
ASV_1491	1	0	0.284285	0.3344	0	0	1	Module_11
ASV_13743	1	0	0.295034	0.3345	0	0	1	Module_30
ASV_3080	1	0	0.318323	0.3348	0	0	1	Module_4
ASV_1446	0	1	0.325376	0.3354	0	0	1	Module_2
ASV_1598	0	1	0.323343	0.3355	0	0	1	Module_2
ASV_4022	1	0	0.326178	0.3365	0	0	1	Module_2
ASV_3141	0	1	0.308611	0.3378	0	0	0	NA
ASV_2903	1	0	0.317119	0.3384	0	0	1	Module_2
ASV_1387	0	1	0.308274	0.3385	0	0	1	Module_2
ASV_617	0	1	0.360845	0.3392	0	0	1	Module_2
ASV_837	1	0	0.287773	0.3394	0	0	1	Module_2
ASV_3891	0	1	0.301531	0.3403	0	0	1	Module_2
ASV_1292	0	1	0.323778	0.3409	1	0	1	Module_2
ASV_5987	1	0	0.292768	0.3417	0	0	1	Module_2
ASV_1267	1	0	0.316381	0.3418	0	0	0	NA
ASV_2057	0	1	0.328478	0.3429	0	0	1	Module_25
ASV_347	0	1	0.268504	0.3434	0	0	1	Module_2
ASV_4187	1	0	0.349796	0.344	0	0	1	Module_2
ASV_10070	1	0	0.297444	0.3446	0	0	1	Module_2
ASV_464	0	1	0.289667	0.3447	0	0	1	Module_2
ASV_1265	0	1	0.293038	0.3453	0	0	1	Module_2
ASV_5574	0	1	0.330737	0.3461	0	0	1	Module_2
ASV_5634	1	0	0.297924	0.3475	0	0	1	Module_1
ASV_384	1	0	0.313542	0.348	1	0	1	Module_5
ASV_6137	1	0	0.298844	0.3487	0	0	0	NA
ASV_7530	0	1	0.308458	0.3496	0	0	1	Module_1
ASV_3497	1	0	0.373622	0.3502	0	0	1	Module_3
ASV_4198	1	0	0.340926	0.3503	0	0	1	Module_2
ASV_1683	0	1	0.320085	0.3508	0	0	1	Module_1
ASV_3837	0	1	0.293041	0.3513	0	0	1	Module_1
ASV_4731	0	1	0.323925	0.3517	0	0	1	Module_2
ASV_6400	1	0	0.302622	0.3519	0	0	1	Module_2
ASV_2686	1	0	0.287578	0.352	0	0	1	Module_2
ASV_1261	0	1	0.287073	0.3529	0	0	1	Module_20
ASV_10716	0	1	0.280761	0.3535	0	0	1	Module_1
ASV_7949	1	0	0.294067	0.3536	0	0	1	Module_2
ASV_1104	0	1	0.32252	0.3541	0	0	1	Module_2
ASV_207	0	1	0.309498	0.3541	0	0	1	Module_1
ASV_135	0	1	0.313929	0.3545	0	0	1	Module_2
ASV_645	0	1	0.275152	0.3545	0	0	1	Module_2
ASV_7441	1	0	0.332387	0.3545	0	0	1	Module_23
ASV_6175	1	0	0.337755	0.3548	0	0	1	Module_3
ASV_1380	1	0	0.282831	0.3551	1	0	1	Module_3
ASV_254	0	1	0.286749	0.3554	0	0	1	Module_2
ASV_1134	1	0	0.328517	0.357	0	0	1	Module_1
ASV_16303	1	0	0.300228	0.3572	0	0	0	NA
ASV_509	0	1	0.316574	0.3577	0	0	1	Module_2
ASV_1927	0	1	0.308169	0.3597	0	0	1	Module_1
ASV_897	0	1	0.295113	0.3627	0	0	1	Module_2
ASV_462	1	0	0.327457	0.363	0	0	1	Module_2
ASV_129	1	0	0.309756	0.3633	0	0	1	Module_15
ASV_2533	0	1	0.326316	0.3636	0	0	1	Module_2
ASV_3195	0	1	0.324998	0.3638	0	0	1	Module_2
ASV_841	0	1	0.277349	0.3639	0	0	1	Module_1
ASV_377	0	1	0.317242	0.364	0	0	1	Module_2
ASV_9559	0	1	0.301199	0.366	0	0	1	Module_3
ASV_1766	0	1	0.270507	0.3671	0	0	1	Module_1
ASV_5995	1	0	0.286032	0.3675	0	0	1	Module_2
ASV_979	0	1	0.311648	0.3676	0	0	1	Module_2
ASV_542	1	0	0.2922	0.3676	0	0	1	Module_2
ASV_157	0	1	0.257609	0.3682	0	0	1	Module_1
ASV_616	0	1	0.288143	0.3687	0	0	0	NA
ASV_637	0	1	0.304634	0.3687	1	0	1	Module_2
ASV_3356	1	0	0.283158	0.3693	0	0	1	Module_2
ASV_2487	0	1	0.306667	0.3697	0	0	1	Module_1
ASV_515	0	1	0.322661	0.3699	0	0	0	Module_2
ASV_611	0	1	0.329915	0.3705	1	0	1	Module_3
ASV_2821	0	1	0.325771	0.372	0	0	0	NA
ASV_105	0	1	0.269498	0.3727	0	0	1	Module_1
ASV_1786	1	0	0.291645	0.3729	0	0	1	Module_2
ASV_952	0	1	0.280756	0.3736	0	0	1	Module_1
ASV_378	0	1	0.304175	0.3736	1	0	1	Module_1
ASV_2519	1	0	0.27336	0.3742	0	0	1	Module_11
ASV_7571	0	1	0.332928	0.3742	1	0	1	Module_12
ASV_248	0	1	0.311497	0.3749	0	0	0	NA
ASV_2463	1	0	0.26794	0.3756	0	0	1	Module_2
ASV_12632	1	0	0.306752	0.3758	0	0	1	Module_4
ASV_1818	0	1	0.330089	0.376	0	0	1	Module_1
ASV_3762	1	0	0.269366	0.3764	0	0	1	Module_21
ASV_1133	1	0	0.320703	0.3768	0	0	1	Module_2
ASV_12897	0	1	0.323226	0.3771	0	0	1	Module_2
ASV_687	1	0	0.280391	0.3773	0	0	1	Module_2
ASV_4591	1	0	0.296603	0.3792	0	0	0	NA
ASV_18467	1	0	0.30203	0.3793	1	0	1	Module_3
ASV_328	0	1	0.290105	0.3801	0	0	1	Module_2
ASV_1753	0	1	0.30534	0.3804	1	0	1	Module_2
ASV_2837	0	1	0.292742	0.3817	0	0	1	Module_2
ASV_307	1	0	0.315231	0.3817	0	0	1	Module_46
ASV_1172	0	1	0.306149	0.3821	0	0	1	Module_1
ASV_621	0	1	0.353238	0.3825	0	0	0	Module_33
ASV_1778	0	1	0.280375	0.3827	0	0	1	Module_2
ASV_524	1	0	0.323529	0.3848	1	0	1	Module_2
ASV_3608	1	0	0.351721	0.3848	0	0	1	Module_2
ASV_18058	0	1	0.373991	0.3851	0	0	1	Module_2
ASV_9127	1	0	0.3109	0.3854	0	0	1	Module_15
ASV_3667	0	1	0.270826	0.3854	0	0	1	Module_2
ASV_1916	1	0	0.319288	0.3856	1	0	1	Module_2
ASV_2626	0	1	0.286232	0.3861	0	0	1	Module_1
ASV_4707	0	1	0.310504	0.3864	0	0	1	Module_2
ASV_2834	0	1	0.309624	0.3873	0	0	1	Module_2
ASV_1743	0	1	0.261663	0.3875	0	0	1	Module_1
ASV_1208	0	1	0.299865	0.3877	1	0	1	Module_2
ASV_362	0	1	0.300898	0.388	1	0	1	Module_2
ASV_4703	1	0	0.294549	0.3881	0	0	1	Module_9
ASV_1378	0	1	0.298837	0.3882	0	0	1	Module_2
ASV_1504	0	1	0.242033	0.3883	0	0	1	Module_3
ASV_2433	1	0	0.30061	0.3897	0	0	1	Module_4
ASV_3409	0	1	0.284141	0.3897	0	0	1	Module_2
ASV_1781	0	1	0.274656	0.3898	0	0	1	Module_2
ASV_1847	1	0	0.276659	0.3899	0	0	1	Module_2
ASV_7081	1	0	0.27788	0.3901	0	0	1	Module_3
ASV_5702	1	0	0.279521	0.3902	0	0	1	Module_3
ASV_4795	1	0	0.275987	0.3909	0	0	1	Module_2
ASV_101	0	1	0.285363	0.3913	0	0	1	Module_2
ASV_973	0	1	0.31156	0.3913	0	0	1	Module_2
ASV_535	0	1	0.282475	0.3917	0	0	0	Module_2
ASV_370	0	1	0.265325	0.3917	0	0	1	Module_1
ASV_4377	1	0	0.259905	0.392	0	0	1	Module_2
ASV_820	0	1	0.276626	0.3924	0	0	1	Module_1
ASV_2336	1	0	0.270451	0.3928	0	0	1	Module_2
ASV_4265	1	0	0.291626	0.3931	0	0	1	Module_2
ASV_1867	1	0	0.288799	0.3932	0	0	1	Module_21
ASV_2698	1	0	0.307546	0.3937	0	0	1	Module_22
ASV_3448	0	1	0.274524	0.3946	0	0	1	Module_2
ASV_2540	0	1	0.28808	0.3948	0	0	1	Module_2
ASV_3261	0	1	0.303654	0.3948	0	0	1	Module_1
ASV_2906	0	1	0.257508	0.3949	1	0	1	Module_1
ASV_356	1	0	0.314035	0.3962	1	0	1	Module_2
ASV_33	0	1	0.315601	0.3965	0	0	1	Module_1
ASV_4312	1	0	0.274773	0.3968	0	0	1	Module_2
ASV_446	0	1	0.309265	0.3969	0	0	1	Module_1
ASV_17274	0	1	0.30055	0.3983	0	0	1	Module_1
ASV_1930	0	1	0.26492	0.3988	0	0	1	Module_2
ASV_13045	0	1	0.28992	0.3996	0	0	1	Module_1
ASV_2454	0	1	0.323312	0.3998	0	0	1	Module_1
ASV_1246	1	0	0.266849	0.4	0	0	0	NA
ASV_2729	0	1	0.267414	0.4006	0	0	1	Module_2
ASV_4753	0	1	0.311384	0.4016	0	0	1	Module_2
ASV_5893	1	0	0.260644	0.4019	0	0	1	Module_2
ASV_7099	1	0	0.253506	0.4019	0	0	1	Module_2
ASV_8620	0	1	0.289655	0.4019	0	0	1	Module_1
ASV_12880	1	0	0.281306	0.4028	0	0	0	NA
ASV_1078	0	1	0.306668	0.4032	0	0	0	Module_28
ASV_8803	0	1	0.320238	0.4036	0	0	1	Module_1
ASV_8752	0	1	0.258038	0.4045	0	0	1	Module_1
ASV_4829	1	0	0.265004	0.405	0	0	1	Module_3
ASV_762	0	1	0.257284	0.4067	0	0	1	Module_2
ASV_530	0	1	0.287239	0.4082	0	0	1	Module_1
ASV_8814	0	1	0.251189	0.4084	0	0	1	Module_1
ASV_1163	0	1	0.309898	0.4112	1	0	1	Module_2
ASV_8396	0	1	0.267686	0.4113	0	0	1	Module_2
ASV_1912	0	1	0.268416	0.4114	0	0	1	Module_1
ASV_1019	0	1	0.275756	0.4121	1	0	1	Module_1
ASV_2513	0	1	0.268829	0.4132	0	0	1	Module_5
ASV_1979	0	1	0.280046	0.4136	0	0	1	Module_2
ASV_15969	0	1	0.273689	0.4141	0	0	1	Module_8
ASV_2520	1	0	0.280144	0.4163	0	0	1	Module_2
ASV_16140	0	1	0.264178	0.417	0	0	1	Module_1
ASV_955	1	0	0.259671	0.418	0	0	0	Module_2
ASV_17134	1	0	0.279038	0.418	1	0	1	Module_3
ASV_3093	1	0	0.354685	0.42	0	0	1	Module_2
ASV_3799	0	1	0.257358	0.4201	0	0	1	Module_2
ASV_1538	0	1	0.290546	0.4202	0	0	1	Module_1
ASV_4262	0	1	0.282733	0.4204	0	0	1	Module_10
ASV_1548	0	1	0.220892	0.4204	0	0	1	Module_1
ASV_12842	1	0	0.263034	0.422	0	0	0	NA
ASV_2204	1	0	0.246653	0.4234	0	0	1	Module_30
ASV_5488	0	1	0.254829	0.4242	0	0	1	Module_1
ASV_4056	0	1	0.252264	0.4245	0	0	1	Module_1
ASV_566	0	1	0.259459	0.4247	0	0	1	Module_2
ASV_2307	0	1	0.305249	0.4256	0	0	1	Module_2
ASV_8475	1	0	0.265094	0.4257	0	0	1	Module_3
ASV_180	0	1	0.295316	0.4259	1	0	1	Module_2
ASV_13264	1	0	0.356076	0.4263	0	0	1	Module_4
ASV_1388	0	1	0.25259	0.4266	0	0	0	NA
ASV_12922	0	1	0.310679	0.4268	0	0	1	Module_1
ASV_7214	0	1	0.314906	0.4273	0	0	1	Module_1
ASV_1383	0	1	0.238918	0.4274	0	0	1	Module_1
ASV_756	0	1	0.381575	0.4282	1	0	1	Module_1
ASV_17058	0	1	0.278795	0.4283	0	0	1	Module_1
ASV_1746	0	1	0.263566	0.4284	0	0	0	NA
ASV_1957	0	1	0.244832	0.4298	0	0	1	Module_19
ASV_17545	0	1	0.25961	0.4307	0	0	1	Module_3
ASV_3051	0	1	0.288601	0.431	0	0	1	Module_1
ASV_8402	1	0	0.260358	0.4311	0	0	1	Module_2
ASV_3632	0	1	0.327142	0.4324	0	0	1	Module_1
ASV_1289	0	1	0.305436	0.4327	0	0	1	Module_1
ASV_9604	0	1	0.273744	0.4329	0	0	1	Module_1
ASV_3609	1	0	0.280745	0.433	0	0	1	Module_4
ASV_1390	0	1	0.272355	0.4331	0	0	1	Module_2
ASV_10465	1	0	0.239021	0.4334	0	0	1	Module_3
ASV_1708	1	0	0.241483	0.4337	0	0	1	Module_4
ASV_17576	1	0	0.237043	0.4337	0	0	1	Module_3
ASV_1978	0	1	0.290059	0.434	0	0	1	Module_2
ASV_3653	1	0	0.239212	0.4341	0	0	1	Module_6
ASV_1392	0	1	0.2433	0.4344	0	0	1	Module_2
ASV_2712	0	1	0.289284	0.4362	0	0	1	Module_5
ASV_4894	1	0	0.235774	0.4362	0	0	1	Module_2
ASV_659	0	1	0.297768	0.4363	0	0	1	Module_2
ASV_17223	0	1	0.254808	0.4365	0	0	1	Module_2
ASV_1710	1	0	0.330733	0.4369	0	0	1	Module_2
ASV_9564	1	0	0.238522	0.4371	0	0	1	Module_2
ASV_2847	0	1	0.246063	0.4374	0	0	1	Module_2
ASV_2888	1	0	0.243895	0.4376	0	0	0	NA
ASV_8236	1	0	0.240666	0.4379	0	0	1	Module_4
ASV_2917	0	1	0.248284	0.4384	0	0	1	Module_2
ASV_1372	0	1	0.253269	0.4401	0	0	1	Module_1
ASV_7104	1	0	0.24971	0.4413	0	0	1	Module_3
ASV_2624	0	1	0.280182	0.4418	0	0	1	Module_2
ASV_155	0	1	0.247328	0.4423	0	0	1	Module_2
ASV_17714	1	0	0.355793	0.4423	1	0	1	Module_3
ASV_13954	1	0	0.250422	0.4426	0	0	1	Module_2
ASV_891	1	0	0.246007	0.4434	0	0	1	Module_2
ASV_2929	1	0	0.237404	0.4444	0	0	1	Module_2
ASV_776	0	1	0.28041	0.4447	0	0	1	Module_5
ASV_14062	1	0	0.298274	0.445	0	0	0	NA
ASV_866	0	1	0.370292	0.4455	1	0	1	Module_2
ASV_2153	0	1	0.316313	0.4457	1	0	1	Module_12
ASV_3262	0	1	0.25219	0.4459	0	0	1	Module_1
ASV_7690	1	0	0.243134	0.446	0	0	1	Module_2
ASV_7924	0	1	0.304572	0.4463	1	0	0	Module_3
ASV_147	0	1	0.304558	0.4467	1	0	1	Module_3
ASV_18350	1	0	0.34422	0.4467	1	0	1	Module_3
ASV_2908	0	1	0.240806	0.4467	0	0	1	Module_1
ASV_703	0	1	0.24152	0.4469	0	0	1	Module_2
ASV_7298	1	0	0.247012	0.447	0	0	1	Module_1
ASV_2949	0	1	0.239213	0.447	0	0	1	Module_2
ASV_6731	0	1	0.238662	0.4473	0	0	0	NA
ASV_4103	1	0	0.223916	0.4477	0	0	1	Module_2
ASV_380	1	0	0.298249	0.4491	0	0	1	Module_20
ASV_777	1	0	0.240614	0.4512	0	0	1	Module_2
ASV_18595	1	0	0.355558	0.4535	1	0	1	Module_3
ASV_18845	1	0	0.352812	0.4535	1	0	1	Module_3
ASV_18613	1	0	0.393119	0.4535	1	0	1	Module_3
ASV_5542	1	0	0.294243	0.4547	0	0	1	Module_2
ASV_725	0	1	0.241177	0.4548	0	0	1	Module_1
ASV_5719	0	1	0.253111	0.456	0	0	1	Module_3
ASV_7075	1	0	0.263151	0.4563	0	0	1	Module_1
ASV_673	0	1	0.25055	0.4582	0	0	1	Module_1
ASV_1448	1	0	0.294208	0.4584	0	0	1	Module_9
ASV_469	1	0	0.243118	0.4609	0	0	1	Module_2
ASV_3702	1	0	0.231239	0.461	0	0	1	Module_2
ASV_3442	1	0	0.23048	0.4623	0	0	1	Module_2
ASV_14128	1	0	0.208776	0.4641	0	0	1	Module_9
ASV_8749	1	0	0.238074	0.4646	0	0	1	Module_1
ASV_310	1	0	0.270072	0.465	1	0	1	Module_2
ASV_1833	1	0	0.269246	0.465	0	0	0	NA
ASV_2853	1	0	0.23084	0.4651	0	0	1	Module_2
ASV_3130	1	0	0.291096	0.4652	0	0	1	Module_11
ASV_1919	1	0	0.249259	0.4674	0	0	1	Module_2
ASV_13672	1	0	0.233728	0.4676	0	0	0	NA
ASV_1510	0	1	0.221244	0.4683	0	0	1	Module_27
ASV_970	0	1	0.295205	0.4688	0	0	1	Module_19
ASV_798	0	1	0.282237	0.4689	1	0	1	Module_1
ASV_5770	0	1	0.273564	0.4696	0	0	1	Module_27
ASV_3173	0	1	0.222828	0.4699	0	0	0	NA
ASV_1762	0	1	0.23221	0.4707	0	0	1	Module_2
ASV_3803	1	0	0.231431	0.4707	0	0	1	Module_2
ASV_321	0	1	0.229451	0.4715	0	0	1	Module_2
ASV_2732	1	0	0.239195	0.4737	0	0	1	Module_3
ASV_2194	0	1	0.241816	0.4738	0	0	1	Module_1
ASV_13418	1	0	0.229664	0.4748	0	0	1	Module_2
ASV_4051	0	1	0.245987	0.4754	0	0	1	Module_20
ASV_3914	1	0	0.227456	0.4755	0	0	1	Module_2
ASV_1691	1	0	0.221988	0.478	0	0	1	Module_2
ASV_14574	1	0	0.229427	0.478	0	0	1	Module_2
ASV_916	0	1	0.294467	0.4805	0	0	1	Module_1
ASV_4077	0	1	0.229839	0.4806	0	0	0	NA
ASV_9095	1	0	0.236603	0.4852	0	0	1	Module_2
ASV_266	0	1	0.299169	0.4853	0	0	1	Module_2
ASV_1255	0	1	0.251011	0.4863	0	0	1	Module_53
ASV_7493	1	0	0.223861	0.4865	0	0	1	Module_2
ASV_2950	1	0	0.285575	0.487	0	0	1	Module_2
ASV_4105	0	1	0.234947	0.4871	0	0	1	Module_2
ASV_807	1	0	0.233916	0.4873	0	0	0	NA
ASV_3043	0	1	0.201824	0.4876	0	0	1	Module_1
ASV_3149	0	1	0.221573	0.488	0	0	1	Module_2
ASV_1169	1	0	0.222312	0.4889	0	0	1	Module_3
ASV_1776	0	1	0.283307	0.4893	0	0	1	Module_11
ASV_516	0	1	0.263754	0.4895	0	0	1	Module_2
ASV_4004	1	0	0.228185	0.4897	0	0	1	Module_2
ASV_1305	0	1	0.247564	0.4899	0	0	1	Module_2
ASV_3312	0	1	0.250859	0.4901	0	0	1	Module_2
ASV_349	1	0	0.224594	0.4911	0	0	1	Module_2
ASV_531	0	1	0.281443	0.4911	0	0	1	Module_2
ASV_12696	1	0	0.220243	0.4917	0	0	1	Module_1
ASV_624	0	1	0.300059	0.4919	1	0	1	Module_2
ASV_1783	1	0	0.222417	0.4947	0	0	1	Module_23
ASV_9948	0	1	0.217654	0.495	0	0	0	NA
ASV_2514	0	1	0.217796	0.4958	0	0	0	NA
ASV_65	0	1	0.205793	0.4962	0	0	1	Module_1
ASV_4836	0	1	0.208964	0.4962	0	0	1	Module_1
ASV_2294	0	1	0.298785	0.4968	0	0	1	Module_2
ASV_1959	0	1	0.214303	0.4979	0	0	1	Module_2
ASV_1332	0	1	0.219942	0.4983	1	0	1	Module_2
ASV_3397	1	0	0.242931	0.499	0	0	1	Module_2
ASV_3302	0	1	0.246427	0.5002	0	0	1	Module_1
ASV_5511	1	0	0.235889	0.5006	0	0	1	Module_6
ASV_1619	1	0	0.245034	0.5015	0	0	1	Module_4
ASV_221	0	1	0.204016	0.5016	0	0	1	Module_1
ASV_1337	0	1	0.256636	0.503	0	0	1	Module_2
ASV_7416	1	0	0.298087	0.5045	0	0	1	Module_2
ASV_10241	0	1	0.221399	0.505	0	0	1	Module_2
ASV_4698	1	0	0.20656	0.5051	0	0	1	Module_2
ASV_3299	0	1	0.258967	0.5058	0	0	1	Module_1
ASV_3429	1	0	0.214354	0.5065	0	0	1	Module_3
ASV_126	1	0	0.247976	0.508	0	0	0	NA
ASV_3792	1	0	0.264863	0.5081	0	0	1	Module_2
ASV_799	1	0	0.261171	0.5111	1	0	1	Module_2
ASV_450	0	1	0.301109	0.5121	1	0	1	Module_2
ASV_2200	1	0	0.212823	0.5158	0	0	1	Module_2
ASV_1025	0	1	0.211345	0.5164	0	0	1	Module_2
ASV_403	0	1	0.256583	0.5169	0	0	1	Module_2
ASV_3350	1	0	0.265092	0.5173	0	0	1	Module_3
ASV_1050	0	1	0.199393	0.5173	0	0	1	Module_2
ASV_2846	1	0	0.201948	0.5177	0	0	1	Module_2
ASV_3118	1	0	0.203191	0.5192	0	0	1	Module_2
ASV_10750	0	1	0.206018	0.5204	0	0	1	Module_2
ASV_1751	1	0	0.168914	0.5214	0	0	1	Module_2
ASV_959	0	1	0.227648	0.5218	1	0	1	Module_2
ASV_1872	0	1	0.247075	0.5247	0	0	1	Module_19
ASV_2148	1	0	0.29148	0.5254	1	0	1	Module_3
ASV_2644	1	0	0.234267	0.5267	0	0	1	Module_2
ASV_873	0	1	0.259085	0.5307	0	0	1	Module_2
ASV_7335	1	0	0.205334	0.5308	0	0	1	Module_4
ASV_7622	1	0	0.187565	0.532	0	0	1	Module_3
ASV_7306	1	0	0.183499	0.5325	0	0	1	Module_2
ASV_784	1	0	0.118734	0.5333	0	0	1	Module_26
ASV_1828	1	0	0.201448	0.5338	0	0	1	Module_2
ASV_1699	0	1	0.232862	0.5339	0	0	1	Module_5
ASV_2366	0	1	0.183874	0.5341	0	0	1	Module_2
ASV_6173	1	0	0.22637	0.5344	0	0	0	NA
ASV_3573	0	1	0.188419	0.5344	0	0	1	Module_1
ASV_3316	0	1	0.19134	0.5354	0	0	1	Module_2
ASV_2305	1	0	0.196271	0.5359	0	0	1	Module_2
ASV_12894	0	1	0.243544	0.5365	0	0	1	Module_1
ASV_1980	1	0	0.192743	0.5371	0	0	1	Module_2
ASV_194	0	1	0.231304	0.5377	0	0	1	Module_2
ASV_2477	0	1	0.215981	0.5384	0	0	1	Module_2
ASV_997	1	0	0.193257	0.5387	0	0	1	Module_2
ASV_5528	0	1	0.194322	0.5389	0	0	1	Module_2
ASV_428	0	1	0.157972	0.5403	0	0	1	Module_2
ASV_3044	1	0	0.183003	0.5403	0	0	0	NA
ASV_341	0	1	0.196728	0.541	0	0	1	Module_47
ASV_2672	0	1	0.215517	0.5418	0	0	1	Module_1
ASV_2143	1	0	0.194742	0.5433	0	0	1	Module_1
ASV_1144	0	1	0.185996	0.5433	1	0	1	Module_2
ASV_3267	0	1	0.201364	0.5446	0	0	1	Module_2
ASV_16453	0	1	0.219099	0.5449	0	0	1	Module_10
ASV_13648	0	1	0.244008	0.5462	0	0	1	Module_1
ASV_3686	1	0	0.214278	0.5489	0	0	1	Module_2
ASV_2502	1	0	0.181626	0.5499	0	0	1	Module_2
ASV_166	1	0	0.186266	0.5508	0	0	1	Module_26
ASV_318	0	1	0.203321	0.551	0	0	1	Module_5
ASV_3463	0	1	0.20345	0.5511	0	0	1	Module_2
ASV_8936	0	1	0.185657	0.5522	1	0	1	Module_2
ASV_4099	0	1	0.179992	0.5524	0	0	1	Module_40
ASV_1171	1	0	0.189228	0.5527	0	0	1	Module_3
ASV_2892	1	0	0.216743	0.5533	0	0	1	Module_2
ASV_546	1	0	0.189164	0.554	0	0	1	Module_2
ASV_2471	1	0	0.215508	0.5545	0	0	0	NA
ASV_3286	0	1	0.177892	0.5554	0	0	1	Module_2
ASV_5758	0	1	0.18754	0.5566	0	0	1	Module_5
ASV_6309	1	0	0.17851	0.5573	0	0	1	Module_2
ASV_514	0	1	0.246198	0.5574	0	0	0	NA
ASV_3375	1	0	0.186523	0.5577	0	0	1	Module_2
ASV_198	0	1	0.262635	0.5578	0	0	1	Module_2
ASV_9656	1	0	0.178046	0.558	0	0	0	NA
ASV_2865	1	0	0.241502	0.5599	0	0	1	Module_5
ASV_699	1	0	0.239909	0.5606	1	0	0	NA
ASV_1985	0	1	0.249723	0.5607	0	0	1	Module_2
ASV_557	1	0	0.20698	0.5612	1	0	1	Module_2
ASV_19336	0	1	0.233725	0.5618	1	0	1	Module_3
ASV_16381	0	1	0.225627	0.5619	0	0	1	Module_8
ASV_1860	0	1	0.182783	0.5635	0	0	1	Module_2
ASV_7540	0	1	0.188816	0.5644	0	0	1	Module_47
ASV_3045	0	1	0.187824	0.5646	0	0	0	NA
ASV_7582	0	1	0.205598	0.5648	0	0	1	Module_2
ASV_1389	0	1	0.173603	0.5653	0	0	1	Module_2
ASV_491	0	1	0.18563	0.5667	0	0	1	Module_2
ASV_3671	0	1	0.189404	0.5668	1	0	1	Module_2
ASV_743	0	1	0.0980433	0.567	0	0	1	Module_1
ASV_3307	0	1	0.195066	0.5673	0	0	1	Module_2
ASV_13778	1	0	0.178274	0.5677	0	0	1	Module_2
ASV_13160	1	0	0.183397	0.5677	0	0	1	Module_3
ASV_2069	0	1	0.187201	0.5689	0	0	1	Module_1
ASV_2901	1	0	0.221646	0.5693	0	0	1	Module_42
ASV_7959	0	1	0.246813	0.5702	0	0	1	Module_2
ASV_2605	1	0	0.224543	0.5705	0	0	1	Module_1
ASV_4709	0	1	0.181921	0.5711	1	0	1	Module_1
ASV_824	0	1	0.178989	0.5712	0	0	1	Module_2
ASV_7861	1	0	0.178808	0.5712	0	0	0	NA
ASV_6348	0	1	0.186619	0.5714	0	0	1	Module_1
ASV_429	0	1	0.176283	0.5744	1	0	1	Module_1
ASV_1543	1	0	0.190459	0.575	0	0	1	Module_2
ASV_4160	0	1	0.26687	0.5759	0	0	1	Module_2
ASV_265	0	1	0.270715	0.5761	0	0	1	Module_1
ASV_1680	0	1	0.261217	0.5762	0	0	1	Module_1
ASV_4641	1	0	0.22765	0.5764	0	0	1	Module_2
ASV_4330	0	1	0.171295	0.5766	0	0	1	Module_2
ASV_334	1	0	0.170728	0.5767	1	0	1	Module_1
ASV_1502	0	1	0.258731	0.5769	0	0	1	Module_2
ASV_1105	0	1	0.187975	0.5777	0	0	1	Module_1
ASV_3781	1	0	0.178942	0.5785	0	0	1	Module_5
ASV_1263	0	1	0.217273	0.5788	0	0	1	Module_2
ASV_2459	0	1	0.197045	0.5788	0	0	1	Module_2
ASV_801	1	0	0.184967	0.5806	0	0	1	Module_2
ASV_401	1	0	0.180165	0.5815	0	0	1	Module_2
ASV_14637	1	0	0.1732	0.5815	0	0	1	Module_2
ASV_7648	0	1	0.180124	0.5838	0	0	1	Module_2
ASV_1488	0	1	0.256331	0.5845	0	0	1	Module_3
ASV_2190	1	0	0.255956	0.5853	0	0	1	Module_3
ASV_2213	0	1	0.16444	0.5854	0	0	1	Module_1
ASV_1339	0	1	0.25338	0.5854	0	0	1	Module_2
ASV_19	0	1	0.193002	0.5866	1	0	1	Module_2
ASV_2927	1	0	0.165632	0.5869	0	0	1	Module_1
ASV_706	0	1	0.174288	0.5875	1	0	1	Module_1
ASV_199	0	1	0.168145	0.5878	0	0	0	NA
ASV_1219	0	1	0.195406	0.5885	0	0	1	Module_2
ASV_1394	1	0	0.174578	0.5901	0	0	1	Module_2
ASV_8381	0	1	0.170692	0.5917	0	0	1	Module_2
ASV_498	1	0	0.231268	0.5922	0	0	1	Module_57
ASV_7766	0	1	0.169805	0.5923	0	0	1	Module_3
ASV_4999	1	0	0.24974	0.5936	0	0	0	NA
ASV_123	0	1	0.180775	0.594	0	0	1	Module_2
ASV_16974	0	1	0.157648	0.5942	0	0	1	Module_3
ASV_634	1	0	0.255724	0.5952	0	0	0	NA
ASV_1434	1	0	0.170603	0.5953	0	0	1	Module_2
ASV_15742	1	0	0.165092	0.5957	0	0	1	Module_4
ASV_2049	0	1	0.173255	0.596	0	0	1	Module_19
ASV_9707	1	0	0.163225	0.5966	0	0	1	Module_17
ASV_3339	0	1	0.193472	0.5976	0	0	1	Module_48
ASV_463	0	1	0.231852	0.5986	0	0	1	Module_2
ASV_1792	0	1	0.176558	0.5989	0	0	1	Module_2
ASV_12839	1	0	0.205137	0.5998	0	0	1	Module_2
ASV_1626	1	0	0.171881	0.6005	0	0	1	Module_2
ASV_2321	1	0	0.238002	0.6035	0	0	1	Module_1
ASV_2938	1	0	0.159701	0.6036	0	0	1	Module_2
ASV_13288	1	0	0.181516	0.6045	0	0	1	Module_2
ASV_7765	1	0	0.108953	0.6053	0	0	1	Module_3
ASV_7966	0	1	0.189255	0.6055	0	0	1	Module_3
ASV_2619	1	0	0.164798	0.6062	0	0	1	Module_2
ASV_575	1	0	0.208069	0.6063	0	0	1	Module_2
ASV_5668	1	0	0.211448	0.607	0	0	0	Module_36
ASV_4857	0	1	0.148284	0.6073	0	0	1	Module_1
ASV_1788	0	1	0.170028	0.6085	0	0	1	Module_2
ASV_48	0	1	0.18282	0.6098	0	0	1	Module_2
ASV_2682	0	1	0.159056	0.61	0	0	1	Module_56
ASV_1206	1	0	0.15318	0.6106	0	0	1	Module_2
ASV_5884	1	0	0.148373	0.6113	0	0	0	NA
ASV_892	1	0	0.196832	0.6129	0	0	1	Module_11
ASV_320	0	1	0.102285	0.613	0	0	0	NA
ASV_5914	1	0	0.183575	0.6138	0	0	1	Module_2
ASV_12940	0	1	0.170753	0.6139	0	0	0	NA
ASV_3630	1	0	0.162857	0.6143	0	0	1	Module_2
ASV_367	1	0	0.297952	0.6144	1	0	1	Module_1
ASV_2212	0	1	0.154217	0.6148	0	0	1	Module_5
ASV_967	1	0	0.26347	0.6154	0	0	1	Module_16
ASV_5866	1	0	0.161879	0.616	0	0	1	Module_2
ASV_350	1	0	0.202894	0.6167	0	0	1	Module_2
ASV_2842	0	1	0.161009	0.6182	0	0	1	Module_2
ASV_2710	0	1	0.157906	0.6183	0	0	1	Module_2
ASV_13449	1	0	0.180113	0.6183	0	0	1	Module_2
ASV_5979	0	1	0.125422	0.6187	0	0	1	Module_1
ASV_1842	0	1	0.179916	0.62	0	0	1	Module_2
ASV_3616	1	0	0.16251	0.6204	0	0	1	Module_7
ASV_958	0	1	0.159579	0.6207	0	0	1	Module_2
ASV_1242	0	1	0.20237	0.6214	0	0	1	Module_1
ASV_7719	0	1	0.151368	0.6223	0	0	1	Module_1
ASV_5478	0	1	0.136127	0.6224	0	0	1	Module_22
ASV_2709	0	1	0.167045	0.6225	0	0	1	Module_2
ASV_342	0	1	0.190737	0.624	0	0	1	Module_1
ASV_10071	1	0	0.198986	0.6254	0	0	0	NA
ASV_13350	0	1	0.148565	0.6276	0	0	1	Module_1
ASV_726	1	0	0.297112	0.6282	1	0	1	Module_23
ASV_2527	1	0	0.146734	0.6286	0	0	0	NA
ASV_1181	1	0	0.178526	0.6303	0	0	1	Module_2
ASV_2809	0	1	0.186648	0.631	0	0	0	NA
ASV_4124	0	1	0.153152	0.6315	0	0	1	Module_2
ASV_398	0	1	0.208626	0.6323	1	0	1	Module_2
ASV_10767	0	1	0.162409	0.6336	0	0	1	Module_1
ASV_885	0	1	0.222974	0.6337	1	0	1	Module_2
ASV_7592	0	1	0.165236	0.6338	0	0	0	NA
ASV_623	0	1	0.123329	0.6339	0	0	1	Module_3
ASV_222	0	1	0.188587	0.6347	0	0	1	Module_2
ASV_3829	1	0	0.152536	0.6358	0	0	1	Module_2
ASV_5966	0	1	0.146084	0.6359	0	0	1	Module_4
ASV_2839	0	1	0.202041	0.6364	0	0	1	Module_2
ASV_7333	0	1	0.258633	0.6366	0	0	1	Module_1
ASV_45	0	1	0.26014	0.6367	0	0	0	NA
ASV_3048	0	1	0.2799	0.6374	0	0	1	Module_1
ASV_1596	0	1	0.184271	0.6376	0	0	1	Module_1
ASV_9629	1	0	0.137131	0.6383	0	0	0	NA
ASV_2623	0	1	0.25641	0.639	0	0	1	Module_1
ASV_5109	1	0	0.145531	0.6392	0	0	1	Module_2
ASV_884	0	1	0.265576	0.6397	0	0	1	Module_31
ASV_1355	0	1	0.149511	0.6405	0	0	1	Module_22
ASV_12910	1	0	0.157473	0.6411	0	0	1	Module_2
ASV_5953	0	1	0.136883	0.6416	0	0	1	Module_2
ASV_2518	0	1	0.174606	0.6417	0	0	1	Module_1
ASV_3365	1	0	0.143332	0.6434	0	0	1	Module_2
ASV_17549	0	1	0.163829	0.6434	0	0	1	Module_2
ASV_1259	0	1	0.21915	0.6444	0	0	1	Module_2
ASV_9429	0	1	0.162913	0.6455	0	0	1	Module_1
ASV_1741	0	1	0.283859	0.6457	1	0	1	Module_1
ASV_2849	0	1	0.160853	0.6458	0	0	1	Module_1
ASV_17401	0	1	0.215935	0.646	1	0	1	Module_2
ASV_9501	1	0	0.164076	0.6479	0	0	1	Module_12
ASV_2604	1	0	0.188019	0.6479	0	0	1	Module_1
ASV_232	0	1	0.243978	0.6484	0	0	1	Module_2
ASV_1333	0	1	0.147219	0.6485	0	0	1	Module_2
ASV_12681	1	0	0.163994	0.6489	0	0	1	Module_2
ASV_3801	1	0	0.145874	0.6504	0	0	1	Module_3
ASV_16581	1	0	0.180848	0.6504	0	0	0	NA
ASV_151	0	1	0.144923	0.6512	0	0	1	Module_2
ASV_2338	1	0	0.156469	0.653	0	0	1	Module_3
ASV_1970	0	1	0.18046	0.6536	0	0	1	Module_2
ASV_8036	1	0	0.153893	0.6543	0	0	1	Module_3
ASV_4338	0	1	0.152711	0.6544	0	0	1	Module_29
ASV_5471	1	0	0.158166	0.6561	0	0	1	Module_5
ASV_2033	0	1	0.145998	0.6572	0	0	1	Module_1
ASV_3905	0	1	0.140587	0.6574	0	0	1	Module_2
ASV_2032	0	1	0.108966	0.6575	1	0	1	Module_1
ASV_2054	0	1	0.218834	0.6578	0	0	1	Module_2
ASV_13240	0	1	0.144282	0.6588	0	0	1	Module_2
ASV_5491	0	1	0.12321	0.6592	1	0	1	Module_3
ASV_1179	0	1	0.283166	0.6593	0	0	1	Module_2
ASV_9547	0	1	0.137134	0.66	0	0	0	NA
ASV_3348	1	0	0.233892	0.66	0	0	1	Module_3
ASV_1831	1	0	0.100669	0.6605	0	0	0	NA
ASV_18103	1	0	0.161918	0.6607	0	0	1	Module_3
ASV_1487	0	1	0.168013	0.6627	0	0	1	Module_2
ASV_2674	1	0	0.134097	0.6629	0	0	1	Module_49
ASV_7859	1	0	0.219255	0.6632	0	0	1	Module_11
ASV_4754	0	1	0.207429	0.664	0	0	1	Module_2
ASV_359	0	1	0.151156	0.6651	0	0	1	Module_2
ASV_1784	0	1	0.139298	0.6651	0	0	1	Module_2
ASV_19586	0	1	0.149487	0.6664	0	0	0	NA
ASV_778	0	1	0.143468	0.6676	0	0	1	Module_2
ASV_10475	1	0	0.14278	0.6684	0	0	0	NA
ASV_13440	0	1	0.155062	0.6689	0	0	1	Module_5
ASV_106	0	1	0.235725	0.669	1	0	1	Module_2
ASV_10043	0	1	0.120954	0.6702	0	0	0	Module_37
ASV_2808	1	0	0.15723	0.6716	0	0	1	Module_25
ASV_1216	1	0	0.139409	0.6716	0	0	1	Module_2
ASV_1625	1	0	0.112525	0.6717	0	0	1	Module_45
ASV_15350	1	0	0.132478	0.6722	0	0	1	Module_50
ASV_12949	0	1	0.138285	0.6727	0	0	1	Module_16
ASV_4120	0	1	0.153844	0.6733	0	0	0	NA
ASV_867	0	1	0.230346	0.6793	0	0	1	Module_2
ASV_2295	1	0	0.124747	0.68	1	0	1	Module_4
ASV_7907	0	1	0.136645	0.6808	0	0	1	Module_3
ASV_2191	1	0	0.133171	0.6815	0	0	1	Module_2
ASV_2145	1	0	0.142896	0.6829	0	0	1	Module_10
ASV_9456	0	1	0.172646	0.6845	0	0	1	Module_2
ASV_14826	0	1	0.129618	0.6846	0	0	1	Module_1
ASV_209	1	0	0.162083	0.6848	0	0	1	Module_25
ASV_3056	0	1	0.239656	0.6866	1	0	1	Module_2
ASV_17403	1	0	0.197334	0.6868	0	0	1	Module_2
[truncated: 405 more rows]

## Sheet: soil_its
	intercrop	monoculture	stat	p.value	edgeR	psASV	Network	Module
ASV_383	1	0	0.572522	0.0027	1	1	1	Module_5
ASV_51	0	1	0.410811	0.0037	1	1	1	Module_3
ASV_27	1	0	0.759552	0.0044	0	0	1	Module_5
ASV_1194	1	0	0.828061	0.0075	0	0	1	Module_5
ASV_191	1	0	0.732319	0.0076	0	0	1	Module_5
ASV_4709	0	1	0.681111	0.0083	0	0	0	Module_1
ASV_346	0	1	0.646221	0.0087	0	0	1	Module_3
ASV_679	1	0	0.684999	0.0089	0	0	1	Module_5
ASV_311	1	0	0.65635	0.0131	0	0	1	Module_1
ASV_155	1	0	0.350402	0.0141	1	1	1	Module_5
ASV_249	1	0	0.466498	0.0147	0	0	1	Module_5
ASV_12	0	1	0.501806	0.0151	0	0	1	Module_3
ASV_716	1	0	0.691032	0.0164	0	0	1	Module_5
ASV_695	1	0	0.429942	0.0164	0	0	1	Module_5
ASV_126	0	1	0.569496	0.0169	0	0	1	Module_3
ASV_92	0	1	0.362412	0.0169	1	1	1	Module_3
ASV_888	1	0	0.640827	0.019	0	0	1	Module_5
ASV_15	1	0	0.702648	0.0199	0	0	0	Module_5
ASV_813	1	0	0.651326	0.0213	0	0	1	Module_5
ASV_16	1	0	0.642933	0.0215	0	0	0	NA
ASV_118	0	1	0.423603	0.0272	1	1	1	Module_3
ASV_661	1	0	0.596376	0.0274	0	0	1	Module_2
ASV_69	0	1	0.511214	0.0276	1	1	0	Module_3
ASV_4720	1	0	0.678736	0.0287	0	0	1	Module_5
ASV_808	1	0	0.569092	0.0287	0	0	1	Module_5
ASV_523	1	0	0.467926	0.0311	0	0	1	Module_5
ASV_342	1	0	0.404375	0.033	1	1	1	Module_5
ASV_1178	1	0	0.621808	0.0336	0	0	1	Module_5
ASV_725	1	0	0.539269	0.0348	0	0	1	Module_5
ASV_317	1	0	0.568246	0.0359	0	0	0	Module_2
ASV_272	0	1	0.623831	0.0396	0	0	1	Module_3
ASV_308	1	0	0.575676	0.0399	0	0	1	Module_1
ASV_1688	0	1	0.619647	0.0412	0	0	0	Module_1
ASV_553	1	0	0.615535	0.0444	0	0	1	Module_5
ASV_153	0	1	0.579269	0.0461	0	0	0	Module_3
ASV_359	0	1	0.555527	0.0473	0	0	0	Module_3
ASV_480	1	0	0.423175	0.0542	0	0	1	Module_5
ASV_590	1	0	0.448074	0.0569	0	0	1	Module_5
ASV_71	0	1	0.374774	0.058	0	0	1	Module_3
ASV_486	1	0	0.543442	0.0585	0	0	1	Module_2
ASV_485	1	0	0.49674	0.0585	0	0	1	Module_5
ASV_210	1	0	0.383432	0.0585	0	0	1	Module_5
ASV_199	0	1	0.380314	0.0587	0	0	0	Module_3
ASV_193	0	1	0.581874	0.0588	1	0	1	Module_3
ASV_4784	0	1	0.628241	0.0588	0	0	1	Module_3
ASV_180	0	1	0.392269	0.0596	0	0	0	Module_1
ASV_6	0	1	0.440565	0.0605	1	0	1	Module_3
ASV_347	0	1	0.577499	0.0605	0	0	0	Module_3
ASV_531	0	1	0.6143	0.0605	0	0	1	Module_3
ASV_356	1	0	0.605753	0.0613	0	0	1	Module_5
ASV_572	1	0	0.579409	0.0613	0	0	1	Module_5
ASV_306	1	0	0.673634	0.0631	0	0	1	Module_1
ASV_776	1	0	0.494419	0.0631	0	0	1	Module_1
ASV_950	1	0	0.548448	0.0631	0	0	1	Module_1
ASV_90	0	1	0.470238	0.0658	0	0	1	Module_3
ASV_544	1	0	0.454622	0.0761	0	0	1	Module_1
ASV_77	1	0	0.520304	0.0774	0	0	1	Module_1
ASV_214	1	0	0.47083	0.0774	0	0	1	Module_5
ASV_241	1	0	0.469678	0.0774	0	0	1	Module_5
ASV_59	1	0	0.375228	0.0787	0	0	0	Module_1
ASV_54	0	1	0.49881	0.0832	0	0	1	Module_1
ASV_1533	1	0	0.518717	0.09	0	0	1	Module_5
ASV_1627	1	0	0.521449	0.0927	0	0	1	Module_5
ASV_197	1	0	0.490403	0.1013	0	0	0	Module_1
ASV_176	0	1	0.5327	0.1026	0	0	0	Module_21
ASV_761	1	0	0.453862	0.1102	0	0	1	Module_5
ASV_52	0	1	0.483308	0.1246	0	0	0	Module_1
ASV_853	0	1	0.486315	0.1318	0	0	1	Module_3
ASV_182	0	1	0.449378	0.1328	0	0	1	Module_1
ASV_143	0	1	0.443473	0.1417	1	0	1	Module_12
ASV_167	0	1	0.436068	0.1422	0	0	1	Module_3
ASV_371	0	1	0.41542	0.1482	0	0	1	Module_3
ASV_2	0	1	0.349428	0.152	0	0	0	Module_3
ASV_212	1	0	0.443382	0.1532	0	0	0	Module_2
ASV_1029	1	0	0.414294	0.1533	0	0	1	Module_1
ASV_580	1	0	0.405823	0.1546	1	0	0	Module_2
ASV_188	1	0	0.44059	0.1585	0	0	0	NA
ASV_140	0	1	0.456201	0.1607	0	0	0	Module_3
ASV_835	1	0	0.443735	0.1685	0	0	0	NA
ASV_244	0	1	0.431941	0.1704	0	0	0	Module_41
ASV_721	0	1	0.436612	0.1736	0	0	1	Module_9
ASV_207	1	0	0.421082	0.1763	0	0	0	Module_5
ASV_198	0	1	0.319579	0.1766	0	0	0	Module_3
ASV_999	0	1	0.448341	0.1782	0	0	0	Module_36
ASV_429	0	1	0.470796	0.1806	0	0	0	Module_8
ASV_162	0	1	0.316664	0.1807	0	0	1	Module_1
ASV_170	0	1	0.459553	0.1812	0	0	1	Module_3
ASV_684	0	1	0.420747	0.1836	0	0	1	Module_3
ASV_99	0	1	0.335523	0.1841	1	0	0	Module_1
ASV_219	1	0	0.380927	0.1866	0	0	0	Module_14
ASV_263	1	0	0.427055	0.1879	0	0	1	Module_2
ASV_137	1	0	0.417406	0.192	1	0	1	Module_1
ASV_344	1	0	0.370241	0.1979	0	0	0	Module_2
ASV_141	0	1	0.336287	0.2078	0	0	0	Module_1
ASV_183	0	1	0.394829	0.2119	0	0	1	Module_3
ASV_17	0	1	0.388948	0.2195	0	0	1	Module_1
ASV_68	1	0	0.380503	0.2262	0	0	1	Module_14
ASV_1542	1	0	0.419524	0.2376	0	0	1	Module_1
ASV_66	1	0	0.411862	0.251	0	0	0	Module_2
ASV_33	0	1	0.399251	0.2578	0	0	0	Module_42
ASV_36	1	0	0.391082	0.2579	0	0	1	Module_7
ASV_1260	1	0	0.373963	0.2787	0	0	1	Module_5
ASV_89	1	0	0.310619	0.2804	0	0	0	Module_1
ASV_543	1	0	0.36494	0.2956	0	0	1	Module_5
ASV_238	0	1	0.405731	0.297	0	0	1	Module_1
ASV_484	0	1	0.426544	0.2991	0	0	0	Module_38
ASV_332	0	1	0.402522	0.3002	0	0	1	Module_3
ASV_467	1	0	0.432288	0.303	0	0	1	Module_5
ASV_476	0	1	0.356661	0.303	0	0	1	Module_1
ASV_147	0	1	0.337646	0.304	0	0	0	Module_25
ASV_334	0	1	0.373089	0.3057	0	0	0	Module_1
ASV_702	0	1	0.402227	0.3084	0	0	0	Module_3
ASV_135	1	0	0.320831	0.3094	0	0	1	Module_2
ASV_19	1	0	0.314038	0.3272	0	0	0	NA
ASV_26	0	1	0.323519	0.333	1	0	0	Module_1
ASV_274	1	0	0.302791	0.3425	0	0	1	Module_5
ASV_169	0	1	0.32164	0.3482	0	0	0	Module_3
ASV_160	0	1	0.375933	0.35	1	0	1	Module_9
ASV_111	0	1	0.420442	0.3503	0	0	0	Module_15
ASV_144	0	1	0.298845	0.3651	0	0	0	NA
ASV_554	0	1	0.423604	0.3677	1	0	1	Module_9
ASV_1454	1	0	0.278989	0.3703	0	0	1	Module_1
ASV_525	0	1	0.288921	0.3806	0	0	1	Module_8
ASV_177	1	0	0.324643	0.3829	0	0	0	Module_1
ASV_404	0	1	0.295541	0.3904	0	0	1	Module_8
ASV_21	1	0	0.267869	0.3934	0	0	0	Module_2
ASV_449	1	0	0.339631	0.3999	0	0	1	Module_5
ASV_1046	0	1	0.277055	0.4011	0	0	1	Module_3
ASV_1610	1	0	0.265225	0.404	0	0	0	Module_1
ASV_403	0	1	0.298995	0.4096	0	0	0	Module_3
ASV_4	1	0	0.308647	0.4156	0	0	0	NA
ASV_992	0	1	0.284275	0.4167	0	0	1	Module_1
ASV_217	1	0	0.250333	0.421	0	0	0	Module_2
ASV_80	0	1	0.303957	0.4217	0	0	0	Module_3
ASV_409	0	1	0.271047	0.4239	0	0	1	Module_1
ASV_841	1	0	0.275759	0.4311	0	0	0	Module_1
ASV_67	1	0	0.238358	0.4438	0	0	0	Module_30
ASV_392	0	1	0.374874	0.4492	0	0	1	Module_1
ASV_145	1	0	0.275428	0.4586	0	0	0	Module_5
ASV_730	0	1	0.2534	0.4589	0	0	0	Module_1
ASV_286	1	0	0.203918	0.4608	0	0	1	Module_1
ASV_82	1	0	0.292655	0.4652	0	0	0	Module_1
ASV_48	1	0	0.21812	0.4675	0	0	1	Module_5
ASV_468	1	0	0.136913	0.4694	0	0	1	Module_14
ASV_156	0	1	0.222469	0.4738	0	0	0	Module_3
ASV_386	1	0	0.205735	0.4747	0	0	1	Module_7
ASV_186	0	1	0.260552	0.4751	0	0	0	Module_2
ASV_50	1	0	0.275534	0.4789	0	0	0	Module_5
ASV_637	1	0	0.278193	0.48	0	0	0	Module_37
ASV_24	0	1	0.271017	0.4828	0	0	0	Module_3
ASV_1367	0	1	0.2581	0.4837	0	0	1	Module_10
ASV_832	1	0	0.248819	0.4928	0	0	1	Module_5
ASV_159	0	1	0.224604	0.499	0	0	0	NA
ASV_5296	1	0	0.30181	0.4992	0	0	1	Module_1
ASV_1113	1	0	0.262683	0.5044	0	0	0	Module_4
ASV_57	1	0	0.229795	0.509	0	0	0	Module_2
ASV_1566	1	0	0.259373	0.5253	0	0	1	Module_1
ASV_1665	1	0	0.29359	0.5286	0	0	0	Module_1
ASV_209	0	1	0.203486	0.5408	0	0	0	NA
ASV_105	1	0	0.324246	0.5426	0	0	0	Module_2
ASV_37	0	1	0.29766	0.5496	1	0	1	Module_1
ASV_30	0	1	0.192813	0.5523	1	0	0	Module_1
ASV_174	1	0	0.276962	0.5649	0	0	0	NA
ASV_473	1	0	0.097384	0.5718	0	0	0	Module_1
ASV_1097	0	1	0.196845	0.575	0	0	0	Module_1
ASV_165	0	1	0.200443	0.5754	0	0	0	Module_1
ASV_184	0	1	0.296516	0.5806	0	0	0	Module_3
ASV_4797	1	0	0.199286	0.5819	0	0	1	Module_1
ASV_516	1	0	0.219599	0.5844	0	0	1	Module_1
ASV_242	1	0	0.251858	0.5905	0	0	1	Module_1
ASV_276	1	0	0.185968	0.5933	0	0	1	Module_5
ASV_83	0	1	0.278456	0.6025	0	0	0	Module_1
ASV_53	1	0	0.273502	0.6112	0	0	1	Module_1
ASV_74	0	1	0.13546	0.6211	0	0	0	Module_3
ASV_1150	0	1	0.208396	0.6242	0	0	0	Module_2
ASV_278	1	0	0.272268	0.6335	0	0	1	Module_1
ASV_25	1	0	0.209185	0.6357	0	0	1	Module_1
ASV_142	0	1	0.290774	0.6388	0	0	0	Module_3
ASV_18	0	1	0.280572	0.6426	0	0	0	Module_2
ASV_1595	0	1	0.216377	0.6437	0	0	0	NA
ASV_106	0	1	0.261603	0.6443	0	0	1	Module_2
ASV_216	1	0	0.273567	0.6455	0	0	0	NA
ASV_73	0	1	0.263582	0.6476	0	0	1	Module_1
ASV_559	1	0	0.080646	0.6497	0	0	0	Module_1
ASV_129	1	0	0.291958	0.6538	0	0	1	Module_1
ASV_93	1	0	0.13976	0.6541	0	0	0	NA
ASV_271	0	1	0.139603	0.6739	0	0	0	Module_1
ASV_287	1	0	0.13566	0.6741	0	0	1	Module_1
ASV_304	0	1	0.293624	0.6791	0	0	1	Module_1
ASV_269	1	0	0.0722133	0.6866	0	0	1	Module_2
ASV_4969	0	1	0.161807	0.689	0	0	0	Module_1
ASV_102	0	1	0.290694	0.6993	0	0	0	Module_3
ASV_363	0	1	0.115936	0.7027	0	0	0	Module_3
ASV_7	0	1	0.241008	0.7028	0	0	1	Module_10
ASV_1559	0	1	0.129133	0.7066	0	0	1	Module_39
ASV_436	0	1	0.187584	0.7192	0	0	0	NA
ASV_79	0	1	0.201642	0.7229	0	0	0	Module_1
ASV_128	0	1	0.0946075	0.7263	0	0	0	NA
ASV_446	1	0	0.137331	0.7298	0	0	1	Module_1
ASV_517	1	0	0.227123	0.7299	0	0	1	Module_6
ASV_299	0	1	0.129797	0.7301	0	0	0	Module_2
ASV_491	1	0	0.202565	0.733	0	0	1	Module_1
ASV_982	1	0	0.160808	0.7438	0	0	0	Module_5
ASV_154	1	0	0.104129	0.7515	0	0	0	Module_8
ASV_39	1	0	0.0886679	0.7579	0	0	1	Module_5
ASV_78	0	1	0.0332103	0.762	0	0	0	Module_1
ASV_843	1	0	0.198163	0.7722	0	0	0	Module_1
ASV_451	1	0	0.134977	0.7765	0	0	1	Module_6
ASV_81	0	1	0.112436	0.7782	0	0	1	Module_1
ASV_61	0	1	0.255969	0.7801	0	0	1	Module_1
ASV_1227	1	0	0.0414993	0.7804	0	0	0	NA
ASV_172	0	1	0.14534	0.7901	0	0	1	Module_3
ASV_45	1	0	0.278739	0.7911	0	0	0	NA
ASV_4710	1	0	0.0946019	0.7933	0	0	1	Module_2
ASV_96	1	0	0.137168	0.7949	0	0	0	Module_1
ASV_450	1	0	0.046891	0.8071	0	0	1	Module_1
ASV_5	1	0	0.0967848	0.8228	0	0	1	Module_5
ASV_108	0	1	0.208086	0.8234	0	0	1	Module_1
ASV_34	1	0	0.145952	0.8267	1	0	0	Module_1
ASV_487	1	0	0.0698392	0.8356	0	0	1	Module_1
ASV_1353	1	0	0.0727398	0.836	0	0	1	Module_1
ASV_620	0	1	0.179394	0.8371	0	0	1	Module_2
ASV_44	0	1	0.291365	0.8405	1	0	0	Module_2
ASV_930	1	0	0.0604846	0.841	0	0	1	Module_39
ASV_285	0	1	0.252913	0.8441	0	0	0	Module_1
ASV_384	1	0	0.0442305	0.8449	0	0	0	Module_1
ASV_1437	1	0	0.0715543	0.8488	0	0	0	Module_1
ASV_63	0	1	0.0605054	0.8494	0	0	1	Module_6
ASV_4914	0	1	0.0416644	0.8508	0	0	0	Module_20
ASV_1081	1	0	0.125892	0.8512	0	0	1	Module_7
ASV_256	1	0	0.197952	0.8755	0	0	0	Module_1
ASV_13	0	1	0.175211	0.8886	0	0	0	Module_10
ASV_122	0	1	0.297886	0.8897	0	0	0	Module_1
ASV_479	1	0	0.0771317	0.894	0	0	1	Module_5
ASV_38	0	1	0.292101	0.9236	0	0	0	Module_1
ASV_537	0	1	0.0146858	0.9256	0	0	0	Module_1
ASV_338	1	0	0.0851928	0.9287	0	0	1	Module_5
ASV_23	1	0	0.122454	0.9499	0	0	1	Module_1
ASV_192	1	0	0.0937484	0.9505	0	0	0	Module_1
ASV_410	1	0	0.143236	0.9539	0	0	1	Module_1
ASV_233	0	1	0.125659	0.9551	0	0	1	Module_1
ASV_860	1	0	0.0197577	0.9557	1	0	1	Module_9
ASV_8	1	0	0.150252	0.9578	0	0	1	Module_1
ASV_680	0	1	0.00945505	0.9663	0	0	0	NA
ASV_1534	1	0	0.00783374	0.9678	0	0	0	NA
ASV_4881	1	0	0.00766671	0.9779	0	0	1	Module_3
ASV_113	0	1	0.233133	0.9802	1	0	1	Module_1
ASV_1	1	0	0.0543785	0.9819	0	0	1	Module_3
ASV_123	0	1	0.265721	0.9874	0	0	0	Module_2
ASV_55	0	1	0.165166	0.9965	0	0	1	Module_1
ASV_510	0	1	0.0600817	0.9981	0	0	1	Module_1
ASV_351	0	1	0.000683731	1	0	0	1	Module_1
ASV_341	0	1	0.0547229	1	0	0	1	Module_5
ASV_560	0	1	0.0016802	1	0	0	0	Module_1
ASV_665	1	0	0.0137225	1	0	0	1	Module_1
ASV_230	0	1	0.22701	1	0	0	0	Module_2
ASV_265	0	1	0.0386472	1	0	0	1	Module_2
ASV_440	0	1	0.252194	1	0	0	0	Module_6
ASV_157	0	1	0.271101	1	0	0	1	Module_2
ASV_5378	0	1	0.00930105	1	0	0	1	Module_2
ASV_905	1	0	0.0204039	1	0	0	0	Module_3

## Sheet: rhizo_its
	intercrop	monoculture	stat	p.value	edgeR	psASV	Network	Module
ASV_1	0	1	0.70723	0.0048	1	1	0	Module_1
ASV_12	0	1	0.035389	0.8127	1	0	0	Module_2
ASV_13	1	0	0.534147	0.0579	0	0	1	Module_4
ASV_1367	0	1	0.0900032	0.8262	0	0	1	Module_4
ASV_15	1	0	0.623557	0.015	0	0	1	Module_4
ASV_154	0	1	0.124382	0.615	0	0	0	Module_2
ASV_16	1	0	0.643138	0.0256	0	0	1	Module_2
ASV_19	0	1	0.414371	0.2028	1	0	0	Module_1
ASV_192	0	1	0.506956	0.0882	0	0	1	Module_1
ASV_25	1	0	0.223548	0.843	1	0	1	Module_7
ASV_26	0	1	0.483339	0.0404	1	1	1	Module_1
ASV_27	1	0	0.782533	0.0027	1	1	1	Module_4
ASV_274	1	0	0.832734	0.0027	0	0	0	Module_4
ASV_276	1	0	0.552025	0.0387	0	0	1	Module_6
ASV_36	1	0	0.326076	0.3648	0	0	1	Module_3
ASV_5	1	0	0.823125	0.0048	0	0	1	Module_4
ASV_67	1	0	0.479755	0.1097	0	0	1	Module_2
ASV_7	0	1	0.0336154	0.9191	0	0	1	Module_4
ASV_144	1	0	0.470289	0.0801	0	0	0	Module_4
ASV_153	0	1	0.231414	0.5181	0	0	0	Module_2
ASV_182	0	1	0.0109101	0.9451	0	0	0	Module_11
ASV_2	0	1	0.483362	0.0062	1	1	1	Module_1
ASV_39	0	1	0.27744	0.6419	0	0	0	NA
ASV_45	1	0	0.581369	0.0595	0	0	0	NA
ASV_54	0	1	0.267469	0.5015	0	0	1	Module_1
ASV_57	1	0	0.458528	0.1299	0	0	0	NA
ASV_66	0	1	0.265002	0.3557	0	0	0	Module_1
ASV_8	0	1	0.30859	0.3087	1	0	1	Module_1
ASV_835	1	0	0.490996	0.0968	0	0	0	NA
ASV_21	1	0	0.347457	0.0292	1	1	1	Module_4
ASV_242	0	1	0.296721	0.5018	1	0	1	Module_3
ASV_30	0	1	0.416273	0.2191	0	0	1	Module_2
ASV_479	1	0	0.65801	0.025	0	0	1	Module_4
ASV_48	1	0	0.630093	0.0068	1	1	1	Module_4
ASV_537	0	1	0.422532	0.0749	0	0	0	Module_1
ASV_61	0	1	0.407498	0.1384	0	0	1	Module_1
ASV_80	0	1	0.301728	0.4015	0	0	0	Module_2
ASV_832	1	0	0.622542	0.0342	0	0	1	Module_4
ASV_18	0	1	0.239994	0.983	1	0	0	NA
ASV_23	0	1	0.308699	0.3809	1	0	1	Module_1
ASV_24	0	1	0.503667	0.0653	0	0	0	Module_1
ASV_34	0	1	0.219206	0.4924	0	0	1	Module_1
ASV_4720	0	1	0.252634	0.4498	0	0	0	Module_2
ASV_96	0	1	0.349758	0.3589	0	0	0	Module_2
ASV_106	0	1	0.279173	0.9816	0	0	0	Module_4
ASV_141	0	1	0.450794	0.1457	0	0	0	Module_2
ASV_207	1	0	0.520794	0.005	0	0	1	Module_4
ASV_209	1	0	0.0545391	0.7138	0	0	0	Module_3
ASV_287	0	1	0.304636	0.4592	1	0	1	Module_3
ASV_33	0	1	0.398406	0.1916	0	0	0	Module_1
ASV_68	0	1	0.22622	0.5153	0	0	1	Module_1
ASV_140	0	1	0.351842	0.3287	0	0	0	Module_31
ASV_186	0	1	0.362253	0.2888	0	0	0	Module_37
ASV_219	0	1	0.527042	0.0586	0	0	0	Module_1
ASV_271	0	1	0.26146	0.8922	0	0	1	Module_1
ASV_308	0	1	0.299955	0.4176	0	0	0	Module_2
ASV_37	1	0	0.14834	0.7095	0	0	0	Module_1
ASV_725	1	0	0.268772	0.4009	0	0	0	Module_6
ASV_81	0	1	0.386608	0.2812	0	0	0	NA
ASV_93	1	0	0.151638	0.686	0	0	0	Module_2
ASV_1566	0	1	0.413211	0.2607	0	0	1	Module_7
ASV_1595	0	1	0.520959	0.0965	0	0	1	Module_1
ASV_212	0	1	0.294931	0.6724	1	0	1	Module_2
ASV_244	0	1	0.22372	0.4669	0	0	1	Module_1
ASV_346	0	1	0.177526	0.5775	0	0	0	Module_3
ASV_38	0	1	0.332966	0.3246	1	0	0	Module_2
ASV_79	1	0	0.30665	0.421	0	0	0	Module_4
ASV_813	1	0	0.836498	0.0027	1	1	1	Module_4
ASV_89	1	0	0.364795	0.2409	0	0	0	Module_4
ASV_930	1	0	0.705066	0.0071	0	0	1	Module_4
ASV_1113	0	1	0.466088	0.1078	0	0	0	Module_1
ASV_128	1	0	0.0256359	0.686	0	0	0	Module_2
ASV_143	1	0	0.145424	0.9185	0	0	1	Module_1
ASV_147	0	1	0.336059	0.2651	0	0	1	Module_2
ASV_183	1	0	0.140613	0.7121	0	0	1	Module_2
ASV_188	1	0	0.659951	0.0164	1	1	1	Module_4
ASV_191	1	0	0.209379	0.4826	0	0	0	Module_2
ASV_74	0	1	0.314304	0.2995	1	0	1	Module_1
ASV_843	0	1	0.365096	0.3758	0	0	0	Module_20
ASV_217	1	0	0.372057	0.3945	0	0	1	Module_3
ASV_311	1	0	0.51233	0.1081	0	0	1	Module_4
ASV_409	1	0	0.279722	0.6473	0	0	0	NA
ASV_59	0	1	0.12049	0.8641	0	0	1	Module_3
ASV_679	0	1	0.193365	0.5308	0	0	0	Module_2
ASV_71	0	1	0.402699	0.0605	0	0	1	Module_1
ASV_82	0	1	0.232128	0.9545	0	0	0	Module_2
ASV_83	0	1	0.522814	0.1393	0	0	0	Module_1
ASV_1150	0	1	0.427789	0.1717	0	0	0	Module_24
ASV_1454	0	1	0.214156	0.5982	0	0	1	Module_28
ASV_1627	1	0	0.40729	0.1969	0	0	0	NA
ASV_167	0	1	0.381464	0.1053	1	0	1	Module_1
ASV_169	0	1	0.33219	0.3727	1	0	1	Module_28
ASV_172	0	1	0.523828	0.0596	0	0	0	Module_1
ASV_174	1	0	0.348731	0.3	0	0	1	Module_2
ASV_177	0	1	0.213358	0.8456	0	0	0	Module_2
ASV_317	1	0	0.613913	0.0155	0	0	1	Module_4
ASV_50	0	1	0.142341	0.9872	0	0	0	Module_3
ASV_51	0	1	0.887095	0.0027	1	1	1	Module_1
ASV_553	1	0	0.226964	0.6498	0	0	1	Module_4
ASV_77	1	0	0.369833	0.0865	1	0	1	Module_4
ASV_111	0	1	0.546074	0.0605	0	0	0	Module_1
ASV_118	0	1	0.167253	0.6949	0	0	1	Module_1
ASV_137	1	0	0.582703	0.0629	0	0	1	Module_4
ASV_161	0	1	0.405399	0.3648	0	0	1	Module_2
ASV_214	1	0	0.485372	0.0083	1	1	1	Module_4
ASV_215	0	1	0.077697	0.8186	0	0	0	NA
ASV_286	1	0	0.480472	0.1568	0	0	1	Module_4
ASV_359	0	1	0.365903	0.2975	0	0	1	Module_2
ASV_363	0	1	0.590694	0.0596	0	0	1	Module_1
ASV_468	0	1	0.359228	0.4052	0	0	0	Module_1
ASV_10	0	1	0.335497	0.0745	1	0	0	Module_1
ASV_113	0	1	0.218857	0.5653	0	0	0	Module_2
ASV_123	0	1	0.443142	0.2577	0	0	0	Module_5
ASV_156	1	0	0.215703	0.7233	0	0	1	Module_10
ASV_1665	0	1	0.385993	0.2003	0	0	1	Module_1
ASV_22	1	0	0.486809	0.1017	1	0	0	NA
ASV_4	0	1	0.275158	0.5765	0	0	0	Module_1
ASV_52	0	1	0.442024	0.1829	1	0	0	Module_1
ASV_69	0	1	0.438622	0.0147	1	1	0	Module_1
ASV_78	0	1	0.452253	0.1811	0	0	1	Module_1
ASV_145	0	1	0.456169	0.1513	0	0	1	Module_2
ASV_1533	1	0	0.677905	0.0027	0	0	1	Module_4
ASV_197	0	1	0.342413	0.2163	1	0	0	Module_1
ASV_241	1	0	0.447651	0.015	1	1	1	Module_4
ASV_306	1	0	0.461875	0.1435	0	0	1	Module_4
ASV_386	1	0	0.632491	0.0164	1	1	1	Module_4
ASV_404	0	1	0.269568	0.881	0	0	0	Module_36
ASV_410	0	1	0.279855	0.3465	0	0	1	Module_1
ASV_429	0	1	0.393557	0.2555	0	0	1	Module_2
ASV_450	0	1	0.28498	0.6556	0	0	1	Module_1
ASV_480	1	0	0.513354	0.0651	0	0	1	Module_4
ASV_4881	0	1	0.745335	0.0134	0	0	1	Module_1
ASV_53	1	0	0.256072	0.7989	0	0	0	Module_2
ASV_556	0	1	0.824032	0.0074	0	0	1	Module_1
ASV_982	1	0	0.57321	0.0155	0	0	1	Module_4
ASV_108	1	0	0.133024	0.8814	0	0	1	Module_3
ASV_1097	0	1	0.295926	0.4283	0	0	1	Module_1
ASV_1404	1	0	0.642918	0.0164	0	0	1	Module_4
ASV_1552	0	1	0.249994	0.6473	0	0	0	Module_3
ASV_180	0	1	0.114981	0.8061	0	0	0	Module_35
ASV_216	0	1	0.170231	0.8796	0	0	1	Module_10
ASV_234	0	1	0.601877	0.0161	0	0	0	Module_1
ASV_249	0	1	0.251979	1	0	0	1	Module_2
ASV_29	0	1	0.300827	0.7354	1	0	0	Module_3
ASV_344	1	0	0.12305	0.6512	0	0	1	Module_2
ASV_351	1	0	0.711434	0.0027	1	1	1	Module_4
ASV_446	1	0	0.638327	0.0651	0	0	1	Module_4
ASV_761	1	0	0.605969	0.0149	0	0	1	Module_4
ASV_776	1	0	0.612477	0.0027	1	1	1	Module_4
ASV_888	1	0	0.562923	0.0629	0	0	1	Module_4
ASV_90	0	1	0.380466	0.0588	1	0	0	Module_1
ASV_11	0	1	0.298968	0.8615	1	0	0	Module_2
ASV_233	1	0	0.325953	0.3189	0	0	1	Module_2
ASV_661	1	0	0.227993	0.5563	0	0	1	Module_3
ASV_766	0	1	0.409521	0.3018	0	0	1	Module_2
ASV_808	1	0	0.559089	0.0651	0	0	1	Module_4
ASV_105	1	0	0.20552	0.5347	0	0	0	Module_5
ASV_193	0	1	0.374831	0.0169	1	1	1	Module_1
ASV_225	1	0	0.400802	0.0569	0	0	0	Module_4
ASV_338	0	1	0.264205	0.7309	0	0	0	NA
ASV_356	1	0	0.668013	0.015	1	1	1	Module_4
ASV_41	0	1	0.307352	0.4471	1	0	0	Module_2
ASV_517	0	1	0.282561	0.4966	0	0	0	Module_34
ASV_712	0	1	0.45241	0.0244	0	0	1	Module_1
ASV_950	1	0	0.626523	0.0629	0	0	1	Module_4
ASV_460	1	0	0.433253	0.1498	0	0	0	Module_2
ASV_673	0	1	0.279615	0.3804	0	0	0	Module_33
ASV_297	1	0	0.188735	0.7001	0	0	1	Module_3
ASV_536	0	1	0.327372	0.4552	0	0	1	Module_2
ASV_1183	0	1	0.464418	0.1814	0	0	0	Module_1
ASV_3	0	1	0.519984	0.1058	0	0	0	NA
ASV_76	0	1	0.304682	0.4541	1	0	0	Module_1
ASV_529	0	1	0.44775	0.1803	0	0	1	Module_1
ASV_131	0	1	0.53196	0.1892	1	0	1	Module_2
