# Supplementary material for: Intercropping Systems Modify Desert Plant-Associated Microbial Communities and Weaken Host Effects in a Hyper-Arid Desert
Source: Front Microbiol. 2021 Nov 3;12:754453. doi: 10.3389/fmicb.2021.754453 (PMC8595258; doi:10.3389/fmicb.2021.754453)
Supplement: Supplementary Data 1 — Indicator species analysis. [file Data_Sheet_1.zip › Supplementary Data 4.XLSX]

## Sheet: tax-16S
	Kingdom	Phylum	Class	Order	Family	Genus	Species
ASV_1003	Bacteria	Acidobacteria	Subgroup_6	Subgroup_6	Subgroup_6	Subgroup_6	unclassified_Subgroup_6
ASV_1004	Bacteria	Acidobacteria	Subgroup_6	Subgroup_6	Subgroup_6	Subgroup_6	unclassified_Subgroup_6
ASV_101	Bacteria	Chloroflexi	Gitt-GS-136	Gitt-GS-136	Gitt-GS-136	Gitt-GS-136	unclassified_Gitt-GS-136
ASV_1019	Bacteria	Chloroflexi	Chloroflexia	Thermomicrobiales	JG30-KF-CM45	JG30-KF-CM45	uncultured_bacterium
ASV_10193	Bacteria	Proteobacteria	Gammaproteobacteria	Betaproteobacteriales	Burkholderiaceae	Aquabacterium	unclassified_Aquabacterium
ASV_104	Bacteria	Firmicutes	Bacilli	Bacillales	Bacillaceae	Bacillus	unclassified_Bacillus
ASV_105	Bacteria	Proteobacteria	Alphaproteobacteria	Rhizobiales	Rhizobiaceae	Mesorhizobium	unclassified_Mesorhizobium
ASV_1053	Bacteria	Proteobacteria	Alphaproteobacteria	Caulobacterales	Caulobacteraceae	uncultured	unclassified_uncultured
ASV_106	Bacteria	Proteobacteria	Gammaproteobacteria	Betaproteobacteriales	Burkholderiaceae	Ramlibacter	unclassified_Ramlibacter
ASV_1065	Bacteria	Actinobacteria	Actinobacteria	Propionibacteriales	Nocardioidaceae	Nocardioides	unclassified_Nocardioides
ASV_1067	Bacteria	Actinobacteria	Acidimicrobiia	Microtrichales	Ilumatobacteraceae	Ilumatobacter	uncultured_bacterium
ASV_108	Bacteria	Actinobacteria	Acidimicrobiia	Microtrichales	Iamiaceae	Iamia	uncultured_Actinomycetales
ASV_1083	Bacteria	Actinobacteria	Actinobacteria	Micromonosporales	Micromonosporaceae	Virgisporangium	uncultured_bacterium
ASV_1098	Bacteria	Proteobacteria	Alphaproteobacteria	Tistrellales	Geminicoccaceae	uncultured	uncultured_alpha
ASV_1107	Bacteria	Proteobacteria	Gammaproteobacteria	Betaproteobacteriales	Nitrosomonadaceae	MND1	unclassified_MND1
ASV_112	Bacteria	Actinobacteria	Actinobacteria	Propionibacteriales	Nocardioidaceae	Aeromicrobium	unclassified_Aeromicrobium
ASV_113	Bacteria	Proteobacteria	Alphaproteobacteria	Rhizobiales	Methyloligellaceae	uncultured	unclassified_uncultured
ASV_1141	Bacteria	Proteobacteria	Gammaproteobacteria	Betaproteobacteriales	Nitrosomonadaceae	Ellin6067	unclassified_Ellin6067
ASV_115	Bacteria	Firmicutes	Bacilli	Bacillales	Bacillaceae	Bacillus	unclassified_Bacillus
ASV_1171	Bacteria	Actinobacteria	Actinobacteria	Propionibacteriales	Nocardioidaceae	Nocardioides	unclassified_Nocardioides
ASV_1172	Bacteria	Actinobacteria	Acidimicrobiia	Microtrichales	uncultured	uncultured	wastewater_metagenome
ASV_1186	Bacteria	Actinobacteria	Actinobacteria	Micrococcales	Microbacteriaceae	Agrococcus	unclassified_Agrococcus
ASV_1209	Bacteria	Actinobacteria	Actinobacteria	Frankiales	Geodermatophilaceae	Geodermatophilus	unclassified_Geodermatophilus
ASV_1214	Bacteria	Chloroflexi	Chloroflexia	Chloroflexales	Chloroflexaceae	Candidatus_Chloroploca	compost_metagenome
ASV_123	Bacteria	Proteobacteria	Alphaproteobacteria	Dongiales	Dongiaceae	Dongia	unclassified_Dongia
ASV_1236	Bacteria	Firmicutes	Bacilli	Bacillales	Bacillaceae	Bacillus	unclassified_Bacillus
ASV_1246	Bacteria	Actinobacteria	Actinobacteria	Frankiales	Sporichthyaceae	Sporichthya	Sporichthya_polymorpha
ASV_1251	Bacteria	Actinobacteria	Actinobacteria	Kineosporiales	Kineosporiaceae	unclassified_Kineosporiaceae	unclassified_Kineosporiaceae
ASV_12880	Bacteria	Actinobacteria	Thermoleophilia	Solirubrobacterales	Solirubrobacteraceae	Solirubrobacter	uncultured_bacterium
ASV_129	Bacteria	Chloroflexi	Chloroflexia	Thermomicrobiales	AKYG1722	AKYG1722	unclassified_AKYG1722
ASV_131	Bacteria	Actinobacteria	Actinobacteria	Micrococcales	Microbacteriaceae	Agromyces	unclassified_Agromyces
ASV_1333	Bacteria	Gemmatimonadetes	Gemmatimonadetes	Gemmatimonadales	Gemmatimonadaceae	uncultured	unclassified_uncultured
ASV_135	Bacteria	Actinobacteria	Acidimicrobiia	IMCC26256	IMCC26256	IMCC26256	unclassified_IMCC26256
ASV_1352	Bacteria	Actinobacteria	Actinobacteria	Pseudonocardiales	Pseudonocardiaceae	Pseudonocardia	unclassified_Pseudonocardia
ASV_13589	Bacteria	Actinobacteria	Actinobacteria	Micrococcales	Micrococcaceae	Kocuria	unclassified_Kocuria
ASV_1367	Bacteria	Chloroflexi	KD4-96	KD4-96	KD4-96	KD4-96	uncultured_bacterium
ASV_13672	Bacteria	Gemmatimonadetes	Gemmatimonadetes	Gemmatimonadales	Gemmatimonadaceae	uncultured	unclassified_uncultured
ASV_137	Bacteria	Actinobacteria	Acidimicrobiia	Microtrichales	uncultured	uncultured	uncultured_Acidimicrobidae
ASV_1372	Bacteria	Gemmatimonadetes	Gemmatimonadetes	Gemmatimonadales	Gemmatimonadaceae	Gemmatimonas	unclassified_Gemmatimonas
ASV_1388	Bacteria	Proteobacteria	Deltaproteobacteria	Myxococcales	bacteriap25	bacteriap25	unclassified_bacteriap25
ASV_139	Bacteria	Proteobacteria	Alphaproteobacteria	Sphingomonadales	Sphingomonadaceae	Sphingomonas	unclassified_Sphingomonas
ASV_140	Bacteria	Proteobacteria	Gammaproteobacteria	Steroidobacterales	Steroidobacteraceae	Steroidobacter	unclassified_Steroidobacter
ASV_1438	Bacteria	Actinobacteria	Actinobacteria	Frankiales	Geodermatophilaceae	unclassified_Geodermatophilaceae	unclassified_Geodermatophilaceae
ASV_144	Bacteria	Actinobacteria	Actinobacteria	Propionibacteriales	Nocardioidaceae	Nocardioides	unclassified_Nocardioides
ASV_1484	Bacteria	Proteobacteria	Gammaproteobacteria	Betaproteobacteriales	TRA3-20	TRA3-20	uncultured_Oxalobacteraceae
ASV_149	Bacteria	Actinobacteria	Actinobacteria	Pseudonocardiales	Pseudonocardiaceae	Actinophytocola	unclassified_Actinophytocola
ASV_1491	Bacteria	Chloroflexi	KD4-96	KD4-96	KD4-96	KD4-96	unclassified_KD4-96
ASV_15	Bacteria	Firmicutes	Bacilli	Bacillales	Planococcaceae	unclassified_Planococcaceae	unclassified_Planococcaceae
ASV_150	Bacteria	Proteobacteria	Alphaproteobacteria	Sphingomonadales	Sphingomonadaceae	Altererythrobacter	unclassified_Altererythrobacter
ASV_1503	Bacteria	Acidobacteria	Subgroup_6	Subgroup_6	Subgroup_6	Subgroup_6	unclassified_Subgroup_6
ASV_151	Bacteria	Proteobacteria	Alphaproteobacteria	Caulobacterales	Caulobacteraceae	Caulobacter	unclassified_Caulobacter
ASV_153	Bacteria	Proteobacteria	Alphaproteobacteria	Rhizobiales	Rhizobiaceae	unclassified_Rhizobiaceae	unclassified_Rhizobiaceae
ASV_1539	Bacteria	Actinobacteria	Actinobacteria	Streptomycetales	Streptomycetaceae	Streptomyces	unclassified_Streptomyces
ASV_1543	Bacteria	Chloroflexi	Gitt-GS-136	Gitt-GS-136	Gitt-GS-136	Gitt-GS-136	unclassified_Gitt-GS-136
ASV_155	Bacteria	Gemmatimonadetes	Gemmatimonadetes	Gemmatimonadales	Gemmatimonadaceae	uncultured	unclassified_uncultured
ASV_156	Bacteria	Proteobacteria	Alphaproteobacteria	Rhizobiales	Beijerinckiaceae	Microvirga	unclassified_Microvirga
ASV_1592	Bacteria	Proteobacteria	Alphaproteobacteria	Rhizobiales	Labraceae	Labrys	unclassified_Labrys
ASV_1600	Bacteria	Actinobacteria	Acidimicrobiia	Microtrichales	uncultured	uncultured	metagenome
ASV_1604	Bacteria	Actinobacteria	Actinobacteria	Frankiales	Geodermatophilaceae	Modestobacter	unclassified_Modestobacter
ASV_1611	Bacteria	Proteobacteria	Alphaproteobacteria	Elsterales	uncultured	uncultured	unclassified_uncultured
ASV_162	Bacteria	Proteobacteria	Alphaproteobacteria	Sphingomonadales	Sphingomonadaceae	unclassified_Sphingomonadaceae	unclassified_Sphingomonadaceae
ASV_164	Bacteria	Actinobacteria	Acidimicrobiia	uncultured	uncultured	uncultured	uncultured_Acidimicrobidae
ASV_166	Bacteria	Proteobacteria	Alphaproteobacteria	Rhizobiales	Devosiaceae	Devosia	unclassified_Devosia
ASV_1675	Bacteria	Proteobacteria	Alphaproteobacteria	Rhodobacterales	Rhodobacteraceae	uncultured	uncultured_organism
ASV_1678	Bacteria	Actinobacteria	Actinobacteria	Corynebacteriales	Mycobacteriaceae	Mycobacterium	unclassified_Mycobacterium
ASV_1690	Bacteria	Firmicutes	Bacilli	Bacillales	Alicyclobacillaceae	Tumebacillus	unclassified_Tumebacillus
ASV_1701	Bacteria	Proteobacteria	Alphaproteobacteria	Rhizobiales	Beijerinckiaceae	Psychroglaciecola	unclassified_Psychroglaciecola
ASV_1713	Bacteria	Proteobacteria	Alphaproteobacteria	Sphingomonadales	Sphingomonadaceae	unclassified_Sphingomonadaceae	unclassified_Sphingomonadaceae
ASV_1743	Bacteria	Proteobacteria	Alphaproteobacteria	Rhizobiales	Devosiaceae	unclassified_Devosiaceae	unclassified_Devosiaceae
ASV_175	Bacteria	Proteobacteria	Alphaproteobacteria	Rhizobiales	Xanthobacteraceae	uncultured	unclassified_uncultured
ASV_176	Bacteria	Bacteroidetes	Bacteroidia	Cytophagales	Microscillaceae	uncultured	unclassified_uncultured
ASV_182	Bacteria	Chloroflexi	KD4-96	KD4-96	KD4-96	KD4-96	unclassified_KD4-96
ASV_1823	Bacteria	Acidobacteria	Subgroup_6	Subgroup_6	Subgroup_6	Subgroup_6	unclassified_Subgroup_6
ASV_1829	Bacteria	Proteobacteria	Alphaproteobacteria	Rhizobiales	Xanthobacteraceae	Pseudolabrys	unclassified_Pseudolabrys
ASV_1834	Bacteria	Actinobacteria	Thermoleophilia	Solirubrobacterales	Solirubrobacteraceae	Solirubrobacter	uncultured_bacterium
ASV_186	Bacteria	Proteobacteria	Alphaproteobacteria	Rhizobiales	Rhizobiaceae	Allorhizobium-Neorhizobium-Pararhizobium-Rhizobium	unclassified_Allorhizobium-Neorhizobium-Pararhizobium-Rhizobium
ASV_19	Bacteria	Proteobacteria	Gammaproteobacteria	Betaproteobacteriales	Burkholderiaceae	Aquabacterium	unclassified_Aquabacterium
ASV_190	Bacteria	Firmicutes	Bacilli	Bacillales	Planococcaceae	Paenisporosarcina	unclassified_Paenisporosarcina
ASV_1921	Bacteria	Chloroflexi	Anaerolineae	Caldilineales	Caldilineaceae	uncultured	unclassified_uncultured
ASV_193	Bacteria	Proteobacteria	Alphaproteobacteria	Rhizobiales	Xanthobacteraceae	unclassified_Xanthobacteraceae	unclassified_Xanthobacteraceae
ASV_194	Bacteria	Proteobacteria	Alphaproteobacteria	Caulobacterales	Caulobacteraceae	Asticcacaulis	Asticcacaulis_excentricus
ASV_1949	Bacteria	Proteobacteria	Gammaproteobacteria	Gammaproteobacteria_Incertae_Sedis	Unknown_Family	Acidibacter	unclassified_Acidibacter
ASV_195	Bacteria	Proteobacteria	Alphaproteobacteria	Sphingomonadales	Sphingomonadaceae	Sphingomonas	unclassified_Sphingomonas
ASV_1950	Bacteria	Chloroflexi	Anaerolineae	Ardenticatenales	uncultured	uncultured	uncultured_Litorilinea
ASV_198	Bacteria	Chloroflexi	Anaerolineae	SBR1031	A4b	A4b	unclassified_A4b
ASV_199	Bacteria	Actinobacteria	Actinobacteria	Propionibacteriales	Nocardioidaceae	Nocardioides	unclassified_Nocardioides
ASV_20	Bacteria	Actinobacteria	Actinobacteria	Micrococcales	Promicromonosporaceae	Promicromonospora	unclassified_Promicromonospora
ASV_201	Bacteria	Actinobacteria	Acidimicrobiia	Actinomarinales	uncultured	uncultured	unclassified_uncultured
ASV_203	Bacteria	Actinobacteria	Actinobacteria	Streptosporangiales	Streptosporangiaceae	Nonomuraea	unclassified_Nonomuraea
ASV_2046	Bacteria	Proteobacteria	Gammaproteobacteria	Betaproteobacteriales	Burkholderiaceae	Burkholderia-Caballeronia-Paraburkholderia	unclassified_Burkholderia-Caballeronia-Paraburkholderia
ASV_206	Bacteria	Actinobacteria	Actinobacteria	Pseudonocardiales	Pseudonocardiaceae	Pseudonocardia	unclassified_Pseudonocardia
ASV_2086	Bacteria	Acidobacteria	Subgroup_6	Subgroup_6	Subgroup_6	Subgroup_6	unclassified_Subgroup_6
ASV_210	Bacteria	Actinobacteria	Actinobacteria	Frankiales	Geodermatophilaceae	Blastococcus	unclassified_Blastococcus
ASV_211	Bacteria	Proteobacteria	Gammaproteobacteria	Steroidobacterales	Steroidobacteraceae	Steroidobacter	unclassified_Steroidobacter
ASV_214	Bacteria	Actinobacteria	Actinobacteria	Frankiales	uncultured	uncultured	unclassified_uncultured
ASV_2143	Bacteria	Actinobacteria	Thermoleophilia	Gaiellales	uncultured	uncultured	unclassified_uncultured
ASV_2145	Bacteria	Proteobacteria	Alphaproteobacteria	Rhizobiales	Rhizobiaceae	[Rhizobium]_sphaerophysae_group	unclassified_[Rhizobium]_sphaerophysae_group
ASV_2154	Bacteria	Proteobacteria	Alphaproteobacteria	Rhizobiales	Xanthobacteraceae	Rhodoplanes	unclassified_Rhodoplanes
ASV_218	Bacteria	Actinobacteria	Acidimicrobiia	Actinomarinales	uncultured	uncultured	unclassified_uncultured
ASV_220	Bacteria	Proteobacteria	Alphaproteobacteria	Rhizobiales	Devosiaceae	Devosia	unclassified_Devosia
ASV_222	Bacteria	Actinobacteria	Thermoleophilia	Gaiellales	uncultured	uncultured	uncultured_bacterium
ASV_223	Bacteria	Actinobacteria	Actinobacteria	Micromonosporales	Micromonosporaceae	Actinoplanes	unclassified_Actinoplanes
ASV_224	Bacteria	Actinobacteria	Actinobacteria	Kineosporiales	Kineosporiaceae	unclassified_Kineosporiaceae	unclassified_Kineosporiaceae
ASV_228	Bacteria	Proteobacteria	Alphaproteobacteria	Rhizobiales	Hyphomicrobiaceae	Hyphomicrobium	unclassified_Hyphomicrobium
ASV_2287	Bacteria	Actinobacteria	Thermoleophilia	Solirubrobacterales	Solirubrobacteraceae	unclassified_Solirubrobacteraceae	unclassified_Solirubrobacteraceae
ASV_2299	Bacteria	Bacteroidetes	Bacteroidia	Cytophagales	Microscillaceae	uncultured	unclassified_uncultured
ASV_2302	Bacteria	Proteobacteria	Alphaproteobacteria	Tistrellales	Geminicoccaceae	Candidatus_Alysiosphaera	uncultured_bacterium
ASV_2303	Bacteria	Proteobacteria	Alphaproteobacteria	Sphingomonadales	Sphingomonadaceae	unclassified_Sphingomonadaceae	unclassified_Sphingomonadaceae
ASV_2305	Bacteria	Actinobacteria	Thermoleophilia	Solirubrobacterales	Solirubrobacteraceae	Solirubrobacter	uncultured_bacterium
ASV_232	Bacteria	Actinobacteria	MB-A2-108	MB-A2-108	MB-A2-108	MB-A2-108	unclassified_MB-A2-108
ASV_236	Bacteria	Proteobacteria	Gammaproteobacteria	Betaproteobacteriales	Nitrosomonadaceae	MND1	unclassified_MND1
ASV_2439	Bacteria	Actinobacteria	Actinobacteria	Kineosporiales	Kineosporiaceae	unclassified_Kineosporiaceae	unclassified_Kineosporiaceae
ASV_247	Bacteria	Actinobacteria	MB-A2-108	MB-A2-108	MB-A2-108	MB-A2-108	uncultured_bacterium
ASV_25	Bacteria	Actinobacteria	Actinobacteria	Micrococcales	Micrococcaceae	Arthrobacter	unclassified_Arthrobacter
ASV_250	Bacteria	Proteobacteria	Alphaproteobacteria	Rhizobiales	Hyphomicrobiaceae	Pedomicrobium	uncultured_alpha
ASV_2505	Bacteria	Actinobacteria	Actinobacteria	Frankiales	Geodermatophilaceae	Geodermatophilus	unclassified_Geodermatophilus
ASV_253	Bacteria	Proteobacteria	Alphaproteobacteria	Rhodobacterales	Rhodobacteraceae	Amaricoccus	uncultured_bacterium
ASV_254	Bacteria	Actinobacteria	Thermoleophilia	Solirubrobacterales	Solirubrobacteraceae	Solirubrobacter	unclassified_Solirubrobacter
ASV_255	Bacteria	Actinobacteria	Acidimicrobiia	Microtrichales	unclassified_Microtrichales	unclassified_Microtrichales	unclassified_Microtrichales
ASV_257	Bacteria	Firmicutes	Bacilli	Bacillales	Bacillaceae	Bacillus	unclassified_Bacillus
ASV_260	Bacteria	Proteobacteria	Alphaproteobacteria	Rhizobiales	Xanthobacteraceae	uncultured	unclassified_uncultured
ASV_2601	Bacteria	Actinobacteria	Acidimicrobiia	IMCC26256	IMCC26256	IMCC26256	unclassified_IMCC26256
ASV_2617	Bacteria	Actinobacteria	Actinobacteria	Kineosporiales	Kineosporiaceae	Quadrisphaera	Angustibacter_sp.
ASV_2618	Bacteria	Proteobacteria	Alphaproteobacteria	Azospirillales	Azospirillaceae	Skermanella	unclassified_Skermanella
ASV_264	Bacteria	Actinobacteria	Thermoleophilia	Solirubrobacterales	Solirubrobacteraceae	Solirubrobacter	unclassified_Solirubrobacter
ASV_265	Bacteria	Actinobacteria	Actinobacteria	Micromonosporales	Micromonosporaceae	unclassified_Micromonosporaceae	unclassified_Micromonosporaceae
ASV_267	Bacteria	Actinobacteria	Thermoleophilia	Solirubrobacterales	67-14	67-14	unclassified_67-14
ASV_2694	Bacteria	Actinobacteria	Actinobacteria	Pseudonocardiales	Pseudonocardiaceae	Pseudonocardia	unclassified_Pseudonocardia
ASV_2718	Bacteria	Proteobacteria	Alphaproteobacteria	unclassified_Alphaproteobacteria	unclassified_Alphaproteobacteria	unclassified_Alphaproteobacteria	unclassified_Alphaproteobacteria
ASV_277	Bacteria	Proteobacteria	Alphaproteobacteria	Azospirillales	Azospirillaceae	Skermanella	unclassified_Skermanella
ASV_2842	Bacteria	Acidobacteria	Subgroup_6	Subgroup_6	Subgroup_6	Subgroup_6	unclassified_Subgroup_6
ASV_285	Bacteria	Actinobacteria	Actinobacteria	Corynebacteriales	Mycobacteriaceae	Mycobacterium	unclassified_Mycobacterium
ASV_288	Bacteria	Proteobacteria	Alphaproteobacteria	Azospirillales	uncultured	uncultured	uncultured_bacterium
ASV_290	Bacteria	Proteobacteria	Alphaproteobacteria	Reyranellales	Reyranellaceae	Reyranella	unclassified_Reyranella
ASV_293	Bacteria	Actinobacteria	Acidimicrobiia	Microtrichales	Iamiaceae	Iamia	unclassified_Iamia
ASV_294	Bacteria	Chloroflexi	Gitt-GS-136	Gitt-GS-136	Gitt-GS-136	Gitt-GS-136	uncultured_bacterium
ASV_3054	Bacteria	Actinobacteria	Thermoleophilia	Solirubrobacterales	Solirubrobacteraceae	Solirubrobacter	unclassified_Solirubrobacter
ASV_311	Bacteria	Actinobacteria	Acidimicrobiia	Microtrichales	Ilumatobacteraceae	uncultured	metagenome
ASV_314	Bacteria	Bacteroidetes	Bacteroidia	Chitinophagales	Chitinophagaceae	Niastella	unclassified_Niastella
ASV_3149	Bacteria	Actinobacteria	Thermoleophilia	Solirubrobacterales	67-14	67-14	uncultured_actinobacterium
ASV_315	Bacteria	Actinobacteria	Thermoleophilia	Solirubrobacterales	67-14	67-14	unclassified_67-14
ASV_316	Bacteria	Chloroflexi	Dehalococcoidia	S085	S085	S085	uncultured_soil
ASV_325	Bacteria	Proteobacteria	Alphaproteobacteria	Sphingomonadales	Sphingomonadaceae	Sphingomonas	unclassified_Sphingomonas
ASV_330	Bacteria	Proteobacteria	Alphaproteobacteria	Sphingomonadales	Sphingomonadaceae	Novosphingobium	unclassified_Novosphingobium
ASV_335	Bacteria	Actinobacteria	Thermoleophilia	Gaiellales	Gaiellaceae	Gaiella	unclassified_Gaiella
ASV_3371	Bacteria	Firmicutes	Bacilli	Bacillales	Bacillaceae	Bacillus	unclassified_Bacillus
ASV_338	Bacteria	Proteobacteria	Alphaproteobacteria	Rhizobiales	Rhizobiales_Incertae_Sedis	Bauldia	unclassified_Bauldia
ASV_341	Bacteria	Proteobacteria	Alphaproteobacteria	Rhizobiales	Rhizobiaceae	Ensifer	unclassified_Ensifer
ASV_343	Bacteria	Actinobacteria	Actinobacteria	Propionibacteriales	Nocardioidaceae	Marmoricola	unclassified_Marmoricola
ASV_3436	Bacteria	Acidobacteria	Subgroup_6	Subgroup_6	Subgroup_6	Subgroup_6	unclassified_Subgroup_6
ASV_344	Bacteria	Actinobacteria	Actinobacteria	Propionibacteriales	Nocardioidaceae	Nocardioides	unclassified_Nocardioides
ASV_349	Bacteria	Proteobacteria	Alphaproteobacteria	Rhizobiales	uncultured	uncultured	unclassified_uncultured
ASV_350	Bacteria	Actinobacteria	Thermoleophilia	Solirubrobacterales	67-14	67-14	unclassified_67-14
ASV_353	Bacteria	Proteobacteria	Alphaproteobacteria	Rhizobiales	Beijerinckiaceae	Microvirga	unclassified_Microvirga
ASV_359	Bacteria	Proteobacteria	Gammaproteobacteria	Betaproteobacteriales	Nitrosomonadaceae	MND1	uncultured_Burkholderiaceae
ASV_36	Bacteria	Actinobacteria	Actinobacteria	Micrococcales	Micrococcaceae	Arthrobacter	unclassified_Arthrobacter
ASV_3616	Bacteria	Actinobacteria	Actinobacteria	Propionibacteriales	Nocardioidaceae	Nocardioides	unclassified_Nocardioides
ASV_362	Bacteria	Proteobacteria	Gammaproteobacteria	Pseudomonadales	Moraxellaceae	Acinetobacter	unclassified_Acinetobacter
ASV_366	Bacteria	Actinobacteria	Actinobacteria	Propionibacteriales	Propionibacteriaceae	Jiangella	unclassified_Jiangella
ASV_368	Bacteria	Proteobacteria	Alphaproteobacteria	Rhizobiales	Rhizobiales_Incertae_Sedis	Nordella	unclassified_Nordella
ASV_3707	Bacteria	Actinobacteria	Thermoleophilia	Solirubrobacterales	Solirubrobacteraceae	Solirubrobacter	uncultured_bacterium
ASV_3728	Bacteria	Actinobacteria	Actinobacteria	Propionibacteriales	Nocardioidaceae	unclassified_Nocardioidaceae	unclassified_Nocardioidaceae
ASV_373	Bacteria	Firmicutes	Bacilli	Bacillales	Planococcaceae	Domibacillus	unclassified_Domibacillus
ASV_379	Bacteria	Actinobacteria	Thermoleophilia	Gaiellales	uncultured	uncultured	metagenome
ASV_381	Bacteria	Actinobacteria	Thermoleophilia	Solirubrobacterales	Solirubrobacteraceae	Solirubrobacter	unclassified_Solirubrobacter
ASV_3905	Bacteria	Acidobacteria	Subgroup_6	Subgroup_6	Subgroup_6	Subgroup_6	unclassified_Subgroup_6
ASV_397	Bacteria	Actinobacteria	Actinobacteria	Micrococcales	Cellulomonadaceae	Cellulomonas	unclassified_Cellulomonas
ASV_398	Bacteria	Actinobacteria	Thermoleophilia	Gaiellales	Gaiellaceae	Gaiella	unclassified_Gaiella
ASV_401	Bacteria	Actinobacteria	Actinobacteria	Corynebacteriales	Nocardiaceae	Rhodococcus	unclassified_Rhodococcus
ASV_403	Bacteria	Proteobacteria	Alphaproteobacteria	Rhizobiales	Rhizobiales_Incertae_Sedis	Nordella	unclassified_Nordella
ASV_4039	Bacteria	Actinobacteria	Actinobacteria	Micrococcales	unclassified_Micrococcales	unclassified_Micrococcales	unclassified_Micrococcales
ASV_407	Bacteria	Proteobacteria	Alphaproteobacteria	Rhizobiales	Hyphomicrobiaceae	Pedomicrobium	uncultured_bacterium
ASV_4081	Bacteria	Proteobacteria	Alphaproteobacteria	Rhizobiales	Rhizobiaceae	Mesorhizobium	unclassified_Mesorhizobium
ASV_413	Bacteria	Proteobacteria	Alphaproteobacteria	Caulobacterales	Hyphomonadaceae	SWB02	unclassified_SWB02
ASV_420	Bacteria	Actinobacteria	Thermoleophilia	Solirubrobacterales	Solirubrobacteraceae	Solirubrobacter	uncultured_bacterium
ASV_421	Bacteria	Actinobacteria	Acidimicrobiia	IMCC26256	IMCC26256	IMCC26256	unclassified_IMCC26256
ASV_428	Bacteria	Proteobacteria	Alphaproteobacteria	Rhizobiales	Xanthobacteraceae	Pseudorhodoplanes	unclassified_Pseudorhodoplanes
ASV_429	Bacteria	Proteobacteria	Alphaproteobacteria	Sphingomonadales	Sphingomonadaceae	Novosphingobium	unclassified_Novosphingobium
ASV_4346	Bacteria	Proteobacteria	Gammaproteobacteria	Betaproteobacteriales	Nitrosomonadaceae	MND1	unclassified_MND1
ASV_4350	Bacteria	Actinobacteria	Acidimicrobiia	Microtrichales	Ilumatobacteraceae	uncultured	unclassified_uncultured
ASV_439	Bacteria	Chloroflexi	Anaerolineae	SBR1031	A4b	A4b	uncultured_bacterium
ASV_440	Bacteria	Actinobacteria	Acidimicrobiia	uncultured	uncultured	uncultured	uncultured_Acidimicrobidae
ASV_444	Bacteria	Actinobacteria	Actinobacteria	Propionibacteriales	Nocardioidaceae	Kribbella	unclassified_Kribbella
ASV_45	Bacteria	Actinobacteria	Actinobacteria	Micrococcales	Microbacteriaceae	Microbacterium	unclassified_Microbacterium
ASV_451	Bacteria	Proteobacteria	Alphaproteobacteria	Rhizobiales	Devosiaceae	unclassified_Devosiaceae	unclassified_Devosiaceae
ASV_458	Bacteria	Proteobacteria	Alphaproteobacteria	uncultured	uncultured	uncultured	uncultured_forest
ASV_4595	Bacteria	Actinobacteria	Actinobacteria	Micrococcales	Cellulomonadaceae	unclassified_Cellulomonadaceae	unclassified_Cellulomonadaceae
ASV_4609	Bacteria	Actinobacteria	Actinobacteria	Corynebacteriales	Mycobacteriaceae	Mycobacterium	unclassified_Mycobacterium
ASV_461	Bacteria	Proteobacteria	Alphaproteobacteria	Rhodobacterales	Rhodobacteraceae	unclassified_Rhodobacteraceae	unclassified_Rhodobacteraceae
ASV_463	Bacteria	Actinobacteria	Thermoleophilia	Solirubrobacterales	Solirubrobacteraceae	Solirubrobacter	uncultured_bacterium
ASV_4688	Bacteria	Actinobacteria	Actinobacteria	Propionibacteriales	Nocardioidaceae	Nocardioides	unclassified_Nocardioides
ASV_469	Bacteria	Proteobacteria	Alphaproteobacteria	Tistrellales	Geminicoccaceae	uncultured	uncultured_bacterium
ASV_472	Bacteria	Gemmatimonadetes	Gemmatimonadetes	Gemmatimonadales	Gemmatimonadaceae	uncultured	uncultured_proteobacterium
ASV_473	Bacteria	Actinobacteria	Actinobacteria	Frankiales	Sporichthyaceae	uncultured	uncultured_bacterium
ASV_4754	Bacteria	Proteobacteria	Gammaproteobacteria	Betaproteobacteriales	Burkholderiaceae	unclassified_Burkholderiaceae	unclassified_Burkholderiaceae
ASV_478	Bacteria	Actinobacteria	Thermoleophilia	Gaiellales	uncultured	uncultured	uncultured_bacterium
ASV_48	Bacteria	Actinobacteria	Actinobacteria	Corynebacteriales	Mycobacteriaceae	Mycobacterium	unclassified_Mycobacterium
ASV_480	Bacteria	Proteobacteria	Alphaproteobacteria	Rhodobacterales	Rhodobacteraceae	Rubellimicrobium	unclassified_Rubellimicrobium
ASV_483	Bacteria	Actinobacteria	Actinobacteria	Propionibacteriales	Nocardioidaceae	Nocardioides	unclassified_Nocardioides
ASV_485	Bacteria	Actinobacteria	Thermoleophilia	Solirubrobacterales	67-14	67-14	unclassified_67-14
ASV_491	Bacteria	Proteobacteria	Gammaproteobacteria	Betaproteobacteriales	Nitrosomonadaceae	MND1	unclassified_MND1
ASV_492	Bacteria	Proteobacteria	Gammaproteobacteria	Gammaproteobacteria_Incertae_Sedis	Unknown_Family	Acidibacter	unclassified_Acidibacter
ASV_493	Bacteria	Proteobacteria	Gammaproteobacteria	Betaproteobacteriales	Burkholderiaceae	unclassified_Burkholderiaceae	unclassified_Burkholderiaceae
ASV_4937	Bacteria	Actinobacteria	Actinobacteria	Propionibacteriales	Nocardioidaceae	Nocardioides	unclassified_Nocardioides
ASV_494	Bacteria	Chloroflexi	KD4-96	KD4-96	KD4-96	KD4-96	unclassified_KD4-96
ASV_506	Bacteria	Proteobacteria	Alphaproteobacteria	Rhizobiales	Amb-16S-1323	Amb-16S-1323	uncultured_bacterium
ASV_508	Bacteria	Proteobacteria	Deltaproteobacteria	Myxococcales	Haliangiaceae	Haliangium	unclassified_Haliangium
ASV_512	Bacteria	Actinobacteria	Actinobacteria	Frankiales	Geodermatophilaceae	Blastococcus	unclassified_Blastococcus
ASV_519	Bacteria	Proteobacteria	Gammaproteobacteria	CCD24	CCD24	CCD24	unclassified_CCD24
ASV_521	Bacteria	Actinobacteria	Actinobacteria	Streptomycetales	Streptomycetaceae	Streptomyces	unclassified_Streptomyces
ASV_522	Bacteria	Actinobacteria	Actinobacteria	Corynebacteriales	Mycobacteriaceae	Mycobacterium	unclassified_Mycobacterium
ASV_525	Bacteria	Actinobacteria	Actinobacteria	Frankiales	Geodermatophilaceae	Geodermatophilus	unclassified_Geodermatophilus
ASV_527	Bacteria	Proteobacteria	Alphaproteobacteria	Rhodobacterales	Rhodobacteraceae	Rubellimicrobium	uncultured_bacterium
ASV_528	Bacteria	Proteobacteria	Alphaproteobacteria	Rhodobacterales	Rhodobacteraceae	unclassified_Rhodobacteraceae	unclassified_Rhodobacteraceae
ASV_53	Bacteria	Firmicutes	Bacilli	Bacillales	Bacillaceae	Bacillus	unclassified_Bacillus
ASV_531	Bacteria	Actinobacteria	Thermoleophilia	Solirubrobacterales	67-14	67-14	unclassified_67-14
ASV_532	Bacteria	Proteobacteria	Alphaproteobacteria	Azospirillales	Azospirillaceae	unclassified_Azospirillaceae	unclassified_Azospirillaceae
ASV_533	Bacteria	Proteobacteria	Deltaproteobacteria	Myxococcales	bacteriap25	bacteriap25	unclassified_bacteriap25
ASV_535	Bacteria	Actinobacteria	Actinobacteria	Propionibacteriales	Nocardioidaceae	Nocardioides	unclassified_Nocardioides
ASV_546	Bacteria	Proteobacteria	Gammaproteobacteria	Betaproteobacteriales	TRA3-20	TRA3-20	unclassified_TRA3-20
ASV_547	Bacteria	Proteobacteria	Alphaproteobacteria	Tistrellales	Geminicoccaceae	uncultured	uncultured_bacterium
ASV_548	Bacteria	Actinobacteria	Thermoleophilia	Solirubrobacterales	Solirubrobacteraceae	Parviterribacter	uncultured_bacterium
ASV_55	Bacteria	Actinobacteria	Actinobacteria	Streptomycetales	Streptomycetaceae	Streptomyces	unclassified_Streptomyces
ASV_5504	Bacteria	Actinobacteria	Actinobacteria	Micrococcales	Microbacteriaceae	unclassified_Microbacteriaceae	unclassified_Microbacteriaceae
ASV_5518	Bacteria	Actinobacteria	Actinobacteria	Micromonosporales	Micromonosporaceae	unclassified_Micromonosporaceae	unclassified_Micromonosporaceae
ASV_5525	Bacteria	Firmicutes	Bacilli	Bacillales	Bacillaceae	Bacillus	unclassified_Bacillus
ASV_557	Bacteria	Firmicutes	Bacilli	Bacillales	Alicyclobacillaceae	Tumebacillus	unclassified_Tumebacillus
ASV_558	Bacteria	Acidobacteria	Subgroup_6	Subgroup_6	Subgroup_6	Subgroup_6	unclassified_Subgroup_6
ASV_559	Bacteria	Actinobacteria	Actinobacteria	Propionibacteriales	Nocardioidaceae	unclassified_Nocardioidaceae	unclassified_Nocardioidaceae
ASV_5713	Bacteria	Proteobacteria	Alphaproteobacteria	Sphingomonadales	Sphingomonadaceae	Sphingomonas	unclassified_Sphingomonas
ASV_574	Bacteria	Actinobacteria	Thermoleophilia	Solirubrobacterales	Solirubrobacteraceae	Solirubrobacter	uncultured_bacterium
ASV_585	Bacteria	Actinobacteria	Thermoleophilia	Solirubrobacterales	67-14	67-14	uncultured_bacterium
ASV_586	Bacteria	Proteobacteria	Alphaproteobacteria	Sneathiellales	Sneathiellaceae	Ferrovibrio	uncultured_bacterium
ASV_5884	Bacteria	Proteobacteria	Alphaproteobacteria	Rhizobiales	Xanthobacteraceae	uncultured	unclassified_uncultured
ASV_5893	Bacteria	Actinobacteria	Thermoleophilia	Gaiellales	uncultured	uncultured	uncultured_bacterium
ASV_590	Bacteria	Proteobacteria	Alphaproteobacteria	uncultured	uncultured	uncultured	uncultured_Acetobacteraceae
ASV_5991	Bacteria	Actinobacteria	Thermoleophilia	Solirubrobacterales	67-14	67-14	uncultured_actinobacterium
ASV_600	Bacteria	Proteobacteria	Gammaproteobacteria	Betaproteobacteriales	TRA3-20	TRA3-20	unclassified_TRA3-20
ASV_606	Bacteria	Actinobacteria	Actinobacteria	Frankiales	uncultured	uncultured	unclassified_uncultured
ASV_607	Bacteria	Firmicutes	Bacilli	Bacillales	Bacillaceae	Bacillus	unclassified_Bacillus
ASV_609	Bacteria	Actinobacteria	Actinobacteria	Propionibacteriales	Nocardioidaceae	Nocardioides	unclassified_Nocardioides
ASV_61	Bacteria	Actinobacteria	Actinobacteria	Glycomycetales	Glycomycetaceae	Glycomyces	unclassified_Glycomyces
ASV_610	Bacteria	Proteobacteria	Deltaproteobacteria	Myxococcales	Archangiaceae	unclassified_Archangiaceae	unclassified_Archangiaceae
ASV_614	Bacteria	Actinobacteria	Rubrobacteria	Rubrobacterales	Rubrobacteriaceae	Rubrobacter	unclassified_Rubrobacter
ASV_615	Bacteria	Actinobacteria	Acidimicrobiia	unclassified_Acidimicrobiia	unclassified_Acidimicrobiia	unclassified_Acidimicrobiia	unclassified_Acidimicrobiia
ASV_6173	Bacteria	Actinobacteria	Actinobacteria	Frankiales	unclassified_Frankiales	unclassified_Frankiales	unclassified_Frankiales
ASV_620	Bacteria	Actinobacteria	Thermoleophilia	Solirubrobacterales	67-14	67-14	unclassified_67-14
ASV_623	Bacteria	Firmicutes	Bacilli	Bacillales	Bacillaceae	Bacillus	Bacillus_endophyticus
ASV_635	Bacteria	Actinobacteria	Thermoleophilia	Solirubrobacterales	Solirubrobacteraceae	Conexibacter	unclassified_Conexibacter
ASV_6483	Bacteria	Actinobacteria	Actinobacteria	Kineosporiales	Kineosporiaceae	Quadrisphaera	unclassified_Quadrisphaera
ASV_65	Bacteria	Proteobacteria	Gammaproteobacteria	Xanthomonadales	Xanthomonadaceae	Pseudoxanthomonas	unclassified_Pseudoxanthomonas
ASV_6549	Bacteria	Proteobacteria	Alphaproteobacteria	Rhizobiales	Xanthobacteraceae	uncultured	unclassified_uncultured
ASV_6560	Bacteria	Actinobacteria	Actinobacteria	Streptomycetales	Streptomycetaceae	Streptomyces	unclassified_Streptomyces
ASV_662	Bacteria	Actinobacteria	Actinobacteria	Propionibacteriales	Nocardioidaceae	Nocardioides	unclassified_Nocardioides
ASV_663	Bacteria	Chloroflexi	JG30-KF-CM66	JG30-KF-CM66	JG30-KF-CM66	JG30-KF-CM66	unclassified_JG30-KF-CM66
ASV_6638	Bacteria	Proteobacteria	Alphaproteobacteria	Rhizobiales	uncultured	uncultured	unclassified_uncultured
ASV_67	Bacteria	Actinobacteria	Actinobacteria	Propionibacteriales	Nocardioidaceae	Nocardioides	unclassified_Nocardioides
ASV_672	Bacteria	Actinobacteria	Acidimicrobiia	Microtrichales	Microtrichaceae	uncultured	uncultured_Actinomycetales
ASV_686	Bacteria	Actinobacteria	Thermoleophilia	Gaiellales	Gaiellaceae	Gaiella	unclassified_Gaiella
ASV_703	Bacteria	Actinobacteria	Thermoleophilia	Solirubrobacterales	67-14	67-14	uncultured_Solirubrobacter
ASV_7174	Bacteria	Actinobacteria	Thermoleophilia	Solirubrobacterales	Solirubrobacteraceae	Solirubrobacter	unclassified_Solirubrobacter
ASV_7177	Bacteria	Actinobacteria	Actinobacteria	Corynebacteriales	Mycobacteriaceae	Mycobacterium	unclassified_Mycobacterium
ASV_73	Bacteria	Actinobacteria	Actinobacteria	Pseudonocardiales	Pseudonocardiaceae	Pseudonocardia	unclassified_Pseudonocardia
ASV_7300	Bacteria	Firmicutes	Bacilli	Bacillales	Planococcaceae	unclassified_Planococcaceae	unclassified_Planococcaceae
ASV_731	Bacteria	Bacteroidetes	Bacteroidia	Cytophagales	Microscillaceae	uncultured	unclassified_uncultured
ASV_7322	Bacteria	Gemmatimonadetes	Gemmatimonadetes	Gemmatimonadales	Gemmatimonadaceae	uncultured	unclassified_uncultured
ASV_733	Bacteria	Chloroflexi	Chloroflexia	Kallotenuales	AKIW781	AKIW781	unclassified_AKIW781
ASV_7347	Bacteria	Actinobacteria	Acidimicrobiia	Microtrichales	uncultured	uncultured	unclassified_uncultured
ASV_737	Bacteria	Acidobacteria	Subgroup_6	Subgroup_6	Subgroup_6	Subgroup_6	unclassified_Subgroup_6
ASV_7382	Bacteria	Proteobacteria	Alphaproteobacteria	Rhizobiales	Rhizobiaceae	unclassified_Rhizobiaceae	unclassified_Rhizobiaceae
ASV_7432	Bacteria	Chloroflexi	Gitt-GS-136	Gitt-GS-136	Gitt-GS-136	Gitt-GS-136	unclassified_Gitt-GS-136
ASV_746	Bacteria	Actinobacteria	Actinobacteria	Micrococcales	Intrasporangiaceae	unclassified_Intrasporangiaceae	unclassified_Intrasporangiaceae
ASV_7486	Bacteria	Proteobacteria	Alphaproteobacteria	Sphingomonadales	Sphingomonadaceae	unclassified_Sphingomonadaceae	unclassified_Sphingomonadaceae
ASV_749	Bacteria	Actinobacteria	Thermoleophilia	Gaiellales	uncultured	uncultured	unclassified_uncultured
ASV_7493	Bacteria	Firmicutes	Bacilli	Bacillales	Bacillaceae	Bacillus	unclassified_Bacillus
ASV_7499	Bacteria	Proteobacteria	Alphaproteobacteria	Rhizobiales	Rhizobiaceae	unclassified_Rhizobiaceae	unclassified_Rhizobiaceae
ASV_76	Bacteria	Actinobacteria	Actinobacteria	Pseudonocardiales	Pseudonocardiaceae	Lechevalieria	unclassified_Lechevalieria
ASV_7622	Bacteria	Actinobacteria	Actinobacteria	Propionibacteriales	Nocardioidaceae	Nocardioides	unclassified_Nocardioides
ASV_7684	Bacteria	Proteobacteria	Alphaproteobacteria	Rhizobiales	uncultured	uncultured	unclassified_uncultured
ASV_7691	Bacteria	Actinobacteria	Actinobacteria	Micrococcales	Micrococcaceae	unclassified_Micrococcaceae	unclassified_Micrococcaceae
ASV_77	Bacteria	Proteobacteria	Alphaproteobacteria	Rhizobiales	Rhizobiaceae	Ensifer	unclassified_Ensifer
ASV_775	Bacteria	Proteobacteria	Gammaproteobacteria	Betaproteobacteriales	Burkholderiaceae	Noviherbaspirillum	unclassified_Noviherbaspirillum
ASV_777	Bacteria	Proteobacteria	Alphaproteobacteria	Rhizobiales	uncultured	uncultured	unclassified_uncultured
ASV_7779	Bacteria	Actinobacteria	Actinobacteria	Micrococcales	Microbacteriaceae	unclassified_Microbacteriaceae	unclassified_Microbacteriaceae
ASV_788	Bacteria	Proteobacteria	Alphaproteobacteria	Acetobacterales	Acetobacteraceae	Roseomonas	unclassified_Roseomonas
ASV_791	Bacteria	Chloroflexi	TK10	TK10	TK10	TK10	unclassified_TK10
ASV_7920	Bacteria	Actinobacteria	Actinobacteria	Streptomycetales	Streptomycetaceae	Streptomyces	unclassified_Streptomyces
ASV_7950	Bacteria	Actinobacteria	Actinobacteria	Frankiales	Geodermatophilaceae	Blastococcus	unclassified_Blastococcus
ASV_800	Bacteria	Proteobacteria	Gammaproteobacteria	Betaproteobacteriales	Burkholderiaceae	unclassified_Burkholderiaceae	unclassified_Burkholderiaceae
ASV_805	Bacteria	Proteobacteria	Gammaproteobacteria	HOC36	HOC36	HOC36	uncultured_bacterium
ASV_807	Bacteria	Actinobacteria	Thermoleophilia	Solirubrobacterales	Solirubrobacteraceae	Solirubrobacter	uncultured_bacterium
ASV_8158	Bacteria	Actinobacteria	Actinobacteria	Micrococcales	Micrococcaceae	unclassified_Micrococcaceae	unclassified_Micrococcaceae
ASV_82	Bacteria	Actinobacteria	Actinobacteria	Micromonosporales	Micromonosporaceae	unclassified_Micromonosporaceae	unclassified_Micromonosporaceae
ASV_820	Bacteria	Proteobacteria	Alphaproteobacteria	Caulobacterales	Caulobacteraceae	Brevundimonas	unclassified_Brevundimonas
ASV_821	Bacteria	Firmicutes	Bacilli	Bacillales	Bacillaceae	Bacillus	unclassified_Bacillus
ASV_824	Bacteria	Proteobacteria	Gammaproteobacteria	Betaproteobacteriales	Nitrosomonadaceae	MND1	unclassified_MND1
ASV_826	Bacteria	Actinobacteria	Acidimicrobiia	uncultured	uncultured	uncultured	unclassified_uncultured
ASV_830	Bacteria	Actinobacteria	Actinobacteria	Propionibacteriales	Nocardioidaceae	Nocardioides	unclassified_Nocardioides
ASV_836	Bacteria	Actinobacteria	MB-A2-108	MB-A2-108	MB-A2-108	MB-A2-108	unclassified_MB-A2-108
ASV_837	Bacteria	Actinobacteria	MB-A2-108	MB-A2-108	MB-A2-108	MB-A2-108	uncultured_bacterium
ASV_8381	Bacteria	Actinobacteria	Thermoleophilia	Gaiellales	uncultured	uncultured	uncultured_bacterium
ASV_843	Bacteria	Chloroflexi	Anaerolineae	Anaerolineales	Anaerolineaceae	uncultured	unclassified_uncultured
ASV_844	Bacteria	Proteobacteria	Gammaproteobacteria	Betaproteobacteriales	Burkholderiaceae	Ramlibacter	unclassified_Ramlibacter
ASV_845	Bacteria	Bacteroidetes	Bacteroidia	Cytophagales	Microscillaceae	uncultured	unclassified_uncultured
ASV_85	Bacteria	Proteobacteria	Gammaproteobacteria	Betaproteobacteriales	Burkholderiaceae	Variovorax	unclassified_Variovorax
ASV_869	Bacteria	Proteobacteria	Deltaproteobacteria	Myxococcales	Haliangiaceae	Haliangium	unclassified_Haliangium
ASV_87	Bacteria	Actinobacteria	Actinobacteria	Micrococcales	Promicromonosporaceae	unclassified_Promicromonosporaceae	unclassified_Promicromonosporaceae
ASV_8791	Bacteria	Bacteroidetes	Bacteroidia	Cytophagales	Microscillaceae	uncultured	unclassified_uncultured
ASV_888	Bacteria	Proteobacteria	Alphaproteobacteria	Azospirillales	Azospirillaceae	Skermanella	uncultured_Azospirillum
ASV_896	Bacteria	Actinobacteria	Thermoleophilia	Solirubrobacterales	Solirubrobacteraceae	Parviterribacter	uncultured_bacterium
ASV_897	Bacteria	Actinobacteria	Nitriliruptoria	Euzebyales	Euzebyaceae	uncultured	uncultured_bacterium
ASV_899	Bacteria	Chloroflexi	KD4-96	KD4-96	KD4-96	KD4-96	unclassified_KD4-96
ASV_907	Bacteria	Proteobacteria	Alphaproteobacteria	Azospirillales	Azospirillaceae	Azospirillum	unclassified_Azospirillum
ASV_933	Bacteria	Gemmatimonadetes	BD2-11_terrestrial_group	BD2-11_terrestrial_group	BD2-11_terrestrial_group	BD2-11_terrestrial_group	uncultured_soil
ASV_945	Bacteria	Proteobacteria	Alphaproteobacteria	Rhizobiales	Rhizobiaceae	unclassified_Rhizobiaceae	unclassified_Rhizobiaceae
ASV_951	Bacteria	Proteobacteria	Alphaproteobacteria	uncultured	uncultured	uncultured	uncultured_Rhodospirillaceae
ASV_952	Bacteria	Chloroflexi	Anaerolineae	Caldilineales	Caldilineaceae	uncultured	uncultured_Caldilineales
ASV_955	Bacteria	Chloroflexi	Chloroflexia	Thermomicrobiales	AKYG1722	AKYG1722	uncultured_bacterium
ASV_957	Bacteria	Actinobacteria	MB-A2-108	MB-A2-108	MB-A2-108	MB-A2-108	uncultured_actinobacterium
ASV_966	Bacteria	Proteobacteria	Alphaproteobacteria	Sphingomonadales	Sphingomonadaceae	Sphingomonas	unclassified_Sphingomonas
ASV_967	Bacteria	Proteobacteria	Alphaproteobacteria	Caulobacterales	Caulobacteraceae	uncultured	unclassified_uncultured
ASV_976	Bacteria	Proteobacteria	Alphaproteobacteria	Acetobacterales	Acetobacteraceae	uncultured	unclassified_uncultured
ASV_979	Bacteria	Actinobacteria	Thermoleophilia	Gaiellales	uncultured	uncultured	unclassified_uncultured
ASV_982	Bacteria	Proteobacteria	Alphaproteobacteria	Rhodovibrionales	Kiloniellaceae	Tagaea	uncultured_alpha
ASV_998	Bacteria	Proteobacteria	Alphaproteobacteria	Rhizobiales	Xanthobacteraceae	unclassified_Xanthobacteraceae	unclassified_Xanthobacteraceae
ASV_1000	Bacteria	Actinobacteria	0319-7L14	0319-7L14	0319-7L14	0319-7L14	unclassified_0319-7L14
ASV_1021	Bacteria	Actinobacteria	Acidimicrobiia	unclassified_Acidimicrobiia	unclassified_Acidimicrobiia	unclassified_Acidimicrobiia	unclassified_Acidimicrobiia
ASV_1022	Bacteria	Proteobacteria	Alphaproteobacteria	uncultured	uncultured	uncultured	unclassified_uncultured
ASV_1025	Bacteria	Actinobacteria	Acidimicrobiia	Microtrichales	uncultured	uncultured	unclassified_uncultured
ASV_10295	Bacteria	Proteobacteria	Alphaproteobacteria	Rhizobiales	Beijerinckiaceae	Microvirga	unclassified_Microvirga
ASV_1030	Bacteria	Actinobacteria	Thermoleophilia	uncultured	uncultured	uncultured	uncultured_bacterium
ASV_1066	Bacteria	Proteobacteria	Alphaproteobacteria	Sphingomonadales	Sphingomonadaceae	unclassified_Sphingomonadaceae	unclassified_Sphingomonadaceae
ASV_1071	Bacteria	Actinobacteria	Actinobacteria	Micrococcales	Intrasporangiaceae	Aquipuribacter	uncultured_bacterium
ASV_1072	Bacteria	Actinobacteria	Actinobacteria	unclassified_Actinobacteria	unclassified_Actinobacteria	unclassified_Actinobacteria	unclassified_Actinobacteria
ASV_10750	Bacteria	Proteobacteria	Gammaproteobacteria	Betaproteobacteriales	Nitrosomonadaceae	Ellin6067	unclassified_Ellin6067
ASV_1078	Bacteria	Actinobacteria	Acidimicrobiia	IMCC26256	IMCC26256	IMCC26256	unclassified_IMCC26256
ASV_1084	Bacteria	Actinobacteria	Thermoleophilia	Solirubrobacterales	Solirubrobacteraceae	Solirubrobacter	uncultured_bacterium
ASV_1110	Bacteria	Actinobacteria	Actinobacteria	Streptosporangiales	Thermomonosporaceae	Actinomadura	unclassified_Actinomadura
ASV_1166	Bacteria	Proteobacteria	Deltaproteobacteria	Myxococcales	Haliangiaceae	Haliangium	unclassified_Haliangium
ASV_1173	Bacteria	Actinobacteria	Thermoleophilia	Solirubrobacterales	67-14	67-14	unclassified_67-14
ASV_1177	Bacteria	Acidobacteria	Subgroup_6	Subgroup_6	Subgroup_6	Subgroup_6	unclassified_Subgroup_6
ASV_119	Bacteria	Proteobacteria	Alphaproteobacteria	Rhodovibrionales	Kiloniellaceae	Pelagibius	unclassified_Pelagibius
ASV_1202	Bacteria	Actinobacteria	Thermoleophilia	Gaiellales	uncultured	uncultured	unclassified_uncultured
ASV_1204	Bacteria	Chloroflexi	TK10	TK10	TK10	TK10	bacterium_Ellin6543
ASV_1266	Bacteria	Proteobacteria	Alphaproteobacteria	Rhizobiales	unclassified_Rhizobiales	unclassified_Rhizobiales	unclassified_Rhizobiales
ASV_1271	Bacteria	Rokubacteria	NC10	Rokubacteriales	Rokubacteriales	Rokubacteriales	uncultured_bacterium
ASV_12839	Bacteria	Actinobacteria	Thermoleophilia	Solirubrobacterales	Solirubrobacteraceae	Solirubrobacter	uncultured_bacterium
ASV_1348	Bacteria	Chloroflexi	Anaerolineae	SBR1031	A4b	A4b	uncultured_bacterium
ASV_1383	Bacteria	Chloroflexi	Anaerolineae	Ardenticatenales	uncultured	uncultured	unclassified_uncultured
ASV_13867	Bacteria	Actinobacteria	Actinobacteria	Micrococcales	Micrococcaceae	Kocuria	unclassified_Kocuria
ASV_1387	Bacteria	Proteobacteria	Alphaproteobacteria	Rhizobiales	KF-JG30-B3	KF-JG30-B3	unclassified_KF-JG30-B3
ASV_1394	Bacteria	Acidobacteria	Subgroup_6	Subgroup_6	Subgroup_6	Subgroup_6	unclassified_Subgroup_6
ASV_1420	Bacteria	Proteobacteria	Gammaproteobacteria	Enterobacteriales	Enterobacteriaceae	Escherichia-Shigella	unclassified_Escherichia-Shigella
ASV_1449	Bacteria	Chloroflexi	SHA-26	SHA-26	SHA-26	SHA-26	uncultured_bacterium
ASV_1480	Bacteria	Acidobacteria	Subgroup_6	Subgroup_6	Subgroup_6	Subgroup_6	unclassified_Subgroup_6
ASV_1483	Bacteria	Firmicutes	Bacilli	Bacillales	Paenibacillaceae	Paenibacillus	unclassified_Paenibacillus
ASV_1487	Bacteria	Acidobacteria	Acidobacteriia	Solibacterales	Solibacteraceae_(Subgroup_3)	Bryobacter	uncultured_Solibacteraceae
ASV_1490	Bacteria	Actinobacteria	Thermoleophilia	Solirubrobacterales	Solirubrobacteraceae	Solirubrobacter	uncultured_actinobacterium
ASV_15245	Bacteria	Actinobacteria	Actinobacteria	Micrococcales	unclassified_Micrococcales	unclassified_Micrococcales	unclassified_Micrococcales
ASV_15320	Bacteria	Actinobacteria	Actinobacteria	Micrococcales	Micrococcaceae	unclassified_Micrococcaceae	unclassified_Micrococcaceae
ASV_15652	Bacteria	Actinobacteria	Thermoleophilia	Solirubrobacterales	Solirubrobacteraceae	Solirubrobacter	unclassified_Solirubrobacter
ASV_1595	Bacteria	Acidobacteria	Blastocatellia_(Subgroup_4)	Blastocatellales	Blastocatellaceae	Aridibacter	uncultured_bacterium
ASV_1625	Bacteria	Proteobacteria	Alphaproteobacteria	uncultured	uncultured	uncultured	unclassified_uncultured
ASV_1700	Bacteria	Acidobacteria	Blastocatellia_(Subgroup_4)	Blastocatellales	Blastocatellaceae	Blastocatella	uncultured_Acidobacteria
ASV_1702	Bacteria	Bacteroidetes	Bacteroidia	Chitinophagales	Chitinophagaceae	unclassified_Chitinophagaceae	unclassified_Chitinophagaceae
ASV_1708	Bacteria	Actinobacteria	Actinobacteria	Pseudonocardiales	Pseudonocardiaceae	Pseudonocardia	unclassified_Pseudonocardia
ASV_1752	Bacteria	Proteobacteria	Alphaproteobacteria	Tistrellales	Geminicoccaceae	Candidatus_Alysiosphaera	uncultured_bacterium
ASV_1784	Bacteria	Chloroflexi	Chloroflexia	Thermomicrobiales	JG30-KF-CM45	JG30-KF-CM45	unclassified_JG30-KF-CM45
ASV_1786	Bacteria	Chloroflexi	KD4-96	KD4-96	KD4-96	KD4-96	uncultured_bacterium
ASV_1789	Bacteria	Acidobacteria	Holophagae	Subgroup_7	Subgroup_7	Subgroup_7	unclassified_Subgroup_7
ASV_187	Bacteria	Proteobacteria	Alphaproteobacteria	Rhizobiales	Beijerinckiaceae	Bosea	unclassified_Bosea
ASV_1874	Bacteria	unclassified_Bacteria	unclassified_Bacteria	unclassified_Bacteria	unclassified_Bacteria	unclassified_Bacteria	unclassified_Bacteria
ASV_1877	Bacteria	Chloroflexi	JG30-KF-CM66	JG30-KF-CM66	JG30-KF-CM66	JG30-KF-CM66	metagenome
ASV_1936	Bacteria	Proteobacteria	Gammaproteobacteria	HOC36	HOC36	HOC36	uncultured_bacterium
ASV_1937	Bacteria	Proteobacteria	Alphaproteobacteria	Rhizobiales	Xanthobacteraceae	uncultured	unclassified_uncultured
ASV_196	Bacteria	Firmicutes	Bacilli	Bacillales	Planococcaceae	Planomicrobium	unclassified_Planomicrobium
ASV_2038	Bacteria	Proteobacteria	Deltaproteobacteria	Myxococcales	Phaselicystidaceae	Phaselicystis	uncultured_Polyangiaceae
ASV_2051	Bacteria	Chloroflexi	KD4-96	KD4-96	KD4-96	KD4-96	unclassified_KD4-96
ASV_2069	Bacteria	Bacteroidetes	Bacteroidia	Chitinophagales	Chitinophagaceae	Flavitalea	unclassified_Flavitalea
ASV_2070	Bacteria	Proteobacteria	Gammaproteobacteria	Betaproteobacteriales	Burkholderiaceae	Massilia	unclassified_Massilia
ASV_2153	Bacteria	Actinobacteria	Actinobacteria	Streptomycetales	Streptomycetaceae	Streptomyces	unclassified_Streptomyces
ASV_2174	Bacteria	Proteobacteria	Alphaproteobacteria	Rhizobiales	Rhizobiales_Incertae_Sedis	unclassified_Rhizobiales_Incertae_Sedis	unclassified_Rhizobiales_Incertae_Sedis
ASV_225	Bacteria	Chloroflexi	Chloroflexia	Thermomicrobiales	JG30-KF-CM45	JG30-KF-CM45	uncultured_bacterium
ASV_227	Bacteria	Proteobacteria	Alphaproteobacteria	Rhizobiales	Hyphomicrobiaceae	Hyphomicrobium	unclassified_Hyphomicrobium
ASV_2292	Bacteria	Bacteroidetes	Bacteroidia	Cytophagales	Cyclobacteriaceae	Imperialibacter	Imperialibacter_roseus
ASV_233	Bacteria	Actinobacteria	Acidimicrobiia	Microtrichales	uncultured	uncultured	uncultured_bacterium
ASV_2342	Bacteria	Acidobacteria	Acidobacteriia	Solibacterales	Solibacteraceae_(Subgroup_3)	Bryobacter	unclassified_Bryobacter
ASV_2366	Bacteria	Actinobacteria	Thermoleophilia	Gaiellales	Gaiellaceae	Gaiella	uncultured_actinobacterium
ASV_245	Bacteria	Actinobacteria	Acidimicrobiia	Microtrichales	Iamiaceae	Iamia	metagenome
ASV_2452	Bacteria	Firmicutes	Bacilli	Bacillales	Planococcaceae	Lysinibacillus	unclassified_Lysinibacillus
ASV_2456	Bacteria	Proteobacteria	Alphaproteobacteria	Elsterales	uncultured	uncultured	uncultured_bacterium
ASV_2463	Bacteria	Chloroflexi	KD4-96	KD4-96	KD4-96	KD4-96	uncultured_bacterium
ASV_2498	Bacteria	Entotheonellaeota	Entotheonellia	Entotheonellales	Entotheonellaceae	Candidatus_Entotheonella	uncultured_delta
ASV_256	Bacteria	Actinobacteria	Actinobacteria	Pseudonocardiales	Pseudonocardiaceae	Actinomycetospora	unclassified_Actinomycetospora
ASV_2609	Bacteria	Proteobacteria	Gammaproteobacteria	Betaproteobacteriales	Burkholderiaceae	[Polyangium]_brachysporum_group	unclassified_[Polyangium]_brachysporum_group
ASV_2626	Bacteria	Actinobacteria	Acidimicrobiia	Microtrichales	Ilumatobacteraceae	uncultured	metagenome
ASV_263	Bacteria	Actinobacteria	Actinobacteria	Micromonosporales	Micromonosporaceae	Virgisporangium	unclassified_Virgisporangium
ASV_268	Bacteria	Actinobacteria	MB-A2-108	MB-A2-108	MB-A2-108	MB-A2-108	uncultured_bacterium
ASV_2709	Bacteria	Acidobacteria	Subgroup_6	Subgroup_6	Subgroup_6	Subgroup_6	unclassified_Subgroup_6
ASV_272	Bacteria	Proteobacteria	Gammaproteobacteria	Gammaproteobacteria_Incertae_Sedis	Unknown_Family	Acidibacter	unclassified_Acidibacter
ASV_282	Bacteria	Proteobacteria	Alphaproteobacteria	Rhizobiales	Xanthobacteraceae	Pseudorhodoplanes	unclassified_Pseudorhodoplanes
ASV_284	Bacteria	Proteobacteria	Alphaproteobacteria	Rhizobiales	Methyloligellaceae	unclassified_Methyloligellaceae	unclassified_Methyloligellaceae
ASV_2872	Bacteria	Acidobacteria	Acidobacteriia	Solibacterales	Solibacteraceae_(Subgroup_3)	Bryobacter	unclassified_Bryobacter
ASV_2885	Bacteria	Actinobacteria	Thermoleophilia	Solirubrobacterales	67-14	67-14	unclassified_67-14
ASV_2917	Bacteria	Actinobacteria	Thermoleophilia	Solirubrobacterales	unclassified_Solirubrobacterales	unclassified_Solirubrobacterales	unclassified_Solirubrobacterales
ASV_302	Bacteria	Proteobacteria	Gammaproteobacteria	Gammaproteobacteria_Incertae_Sedis	Unknown_Family	Acidibacter	unclassified_Acidibacter
ASV_3114	Bacteria	Proteobacteria	Deltaproteobacteria	Myxococcales	uncultured	uncultured	uncultured_bacterium
ASV_3124	Bacteria	Actinobacteria	Thermoleophilia	Gaiellales	uncultured	uncultured	unclassified_uncultured
ASV_313	Bacteria	Proteobacteria	Alphaproteobacteria	uncultured	uncultured	uncultured	uncultured_bacterium
ASV_3158	Bacteria	Chloroflexi	Anaerolineae	Anaerolineales	Anaerolineaceae	uncultured	unclassified_uncultured
ASV_318	Bacteria	Proteobacteria	Gammaproteobacteria	Betaproteobacteriales	Burkholderiaceae	Massilia	unclassified_Massilia
ASV_321	Bacteria	Chloroflexi	Anaerolineae	SBR1031	A4b	A4b	uncultured_bacterium
ASV_327	Bacteria	Proteobacteria	Gammaproteobacteria	Betaproteobacteriales	Methylophilaceae	unclassified_Methylophilaceae	unclassified_Methylophilaceae
ASV_3370	Bacteria	Chloroflexi	Anaerolineae	SBR1031	A4b	A4b	uncultured_bacterium
ASV_3405	Bacteria	Gemmatimonadetes	Gemmatimonadetes	Gemmatimonadales	Gemmatimonadaceae	Gemmatimonas	unclassified_Gemmatimonas
ASV_342	Bacteria	Proteobacteria	Deltaproteobacteria	Myxococcales	Sandaracinaceae	uncultured	uncultured_soil
ASV_347	Bacteria	Actinobacteria	Thermoleophilia	Gaiellales	unclassified_Gaiellales	unclassified_Gaiellales	unclassified_Gaiellales
ASV_3487	Bacteria	Proteobacteria	Alphaproteobacteria	Elsterales	uncultured	uncultured	unclassified_uncultured
ASV_3606	Bacteria	Proteobacteria	Alphaproteobacteria	Rhizobiales	unclassified_Rhizobiales	unclassified_Rhizobiales	unclassified_Rhizobiales
ASV_3639	Bacteria	Actinobacteria	Thermoleophilia	Gaiellales	unclassified_Gaiellales	unclassified_Gaiellales	unclassified_Gaiellales
ASV_3678	Bacteria	Actinobacteria	Actinobacteria	Propionibacteriales	Nocardioidaceae	Nocardioides	unclassified_Nocardioides
ASV_3695	Bacteria	Proteobacteria	Alphaproteobacteria	Reyranellales	Reyranellaceae	Reyranella	unclassified_Reyranella
ASV_372	Bacteria	Acidobacteria	Subgroup_6	Unknown_Order	Unknown_Family	Vicinamibacter	unclassified_Vicinamibacter
ASV_374	Bacteria	Proteobacteria	Alphaproteobacteria	Caulobacterales	Hyphomonadaceae	Hirschia	uncultured_bacterium
ASV_3749	Bacteria	Proteobacteria	Alphaproteobacteria	Rhizobiales	Beijerinckiaceae	Microvirga	unclassified_Microvirga
ASV_402	Bacteria	Chloroflexi	Anaerolineae	SBR1031	A4b	A4b	uncultured_soil
ASV_4040	Bacteria	Acidobacteria	Acidobacteriia	Solibacterales	Solibacteraceae_(Subgroup_3)	Bryobacter	unclassified_Bryobacter
ASV_4044	Bacteria	Firmicutes	Bacilli	Bacillales	Planococcaceae	Domibacillus	unclassified_Domibacillus
ASV_4052	Bacteria	Actinobacteria	Actinobacteria	Propionibacteriales	Nocardioidaceae	Nocardioides	unclassified_Nocardioides
ASV_406	Bacteria	Actinobacteria	Acidimicrobiia	IMCC26256	IMCC26256	IMCC26256	uncultured_Actinomycetales
ASV_417	Bacteria	Actinobacteria	Actinobacteria	Pseudonocardiales	Pseudonocardiaceae	Pseudonocardia	unclassified_Pseudonocardia
ASV_4266	Bacteria	Actinobacteria	0319-7L14	0319-7L14	0319-7L14	0319-7L14	unclassified_0319-7L14
ASV_4275	Bacteria	Gemmatimonadetes	Longimicrobia	Longimicrobiales	Longimicrobiaceae	Longimicrobiaceae	uncultured_prokaryote
ASV_4336	Bacteria	Actinobacteria	Thermoleophilia	Gaiellales	unclassified_Gaiellales	unclassified_Gaiellales	unclassified_Gaiellales
ASV_4362	Bacteria	Chloroflexi	Dehalococcoidia	S085	S085	S085	unclassified_S085
ASV_442	Bacteria	Proteobacteria	Alphaproteobacteria	Rhodobacterales	Rhodobacteraceae	Paracoccus	unclassified_Paracoccus
ASV_454	Bacteria	Proteobacteria	Deltaproteobacteria	Myxococcales	BIrii41	BIrii41	uncultured_bacterium
ASV_464	Bacteria	Nitrospirae	Nitrospira	Nitrospirales	Nitrospiraceae	Nitrospira	uncultured_soil
ASV_468	Bacteria	Acidobacteria	Blastocatellia_(Subgroup_4)	Pyrinomonadales	Pyrinomonadaceae	RB41	uncultured_Acidobacteriaceae
ASV_490	Bacteria	Actinobacteria	Acidimicrobiia	Microtrichales	Ilumatobacteraceae	unclassified_Ilumatobacteraceae	unclassified_Ilumatobacteraceae
ASV_4978	Bacteria	Proteobacteria	Gammaproteobacteria	Betaproteobacteriales	Burkholderiaceae	Ramlibacter	unclassified_Ramlibacter
ASV_504	Bacteria	Proteobacteria	Alphaproteobacteria	Rhizobiales	Devosiaceae	Devosia	unclassified_Devosia
ASV_5070	Bacteria	Acidobacteria	Subgroup_6	Subgroup_6	Subgroup_6	Subgroup_6	unclassified_Subgroup_6
ASV_513	Bacteria	Acidobacteria	Subgroup_6	Subgroup_6	Subgroup_6	Subgroup_6	unclassified_Subgroup_6
ASV_514	Bacteria	Proteobacteria	Gammaproteobacteria	Salinisphaerales	Solimonadaceae	Polycyclovorans	uncultured_bacterium
ASV_520	Bacteria	Proteobacteria	Deltaproteobacteria	Myxococcales	P3OB-42	P3OB-42	unclassified_P3OB-42
ASV_538	Bacteria	Actinobacteria	Actinobacteria	Micrococcales	Microbacteriaceae	unclassified_Microbacteriaceae	unclassified_Microbacteriaceae
ASV_542	Bacteria	Acidobacteria	Thermoanaerobaculia	Thermoanaerobaculales	Thermoanaerobaculaceae	Subgroup_10	unclassified_Subgroup_10
ASV_5475	Bacteria	Proteobacteria	Alphaproteobacteria	Rhizobiales	Hyphomicrobiaceae	Pedomicrobium	uncultured_Hyphomicrobium
ASV_550	Bacteria	Actinobacteria	Acidimicrobiia	unclassified_Acidimicrobiia	unclassified_Acidimicrobiia	unclassified_Acidimicrobiia	unclassified_Acidimicrobiia
ASV_566	Bacteria	Actinobacteria	MB-A2-108	MB-A2-108	MB-A2-108	MB-A2-108	uncultured_actinobacterium
ASV_5680	Bacteria	Actinobacteria	Actinobacteria	Pseudonocardiales	Pseudonocardiaceae	Actinomycetospora	unclassified_Actinomycetospora
ASV_5702	Bacteria	Actinobacteria	Actinobacteria	Corynebacteriales	Mycobacteriaceae	Mycobacterium	unclassified_Mycobacterium
ASV_575	Bacteria	Actinobacteria	Acidimicrobiia	Actinomarinales	uncultured	uncultured	unclassified_uncultured
ASV_578	Bacteria	Chloroflexi	Anaerolineae	SBR1031	A4b	OLB13	unclassified_OLB13
ASV_5830	Bacteria	Proteobacteria	Alphaproteobacteria	Dongiales	Dongiaceae	Dongia	unclassified_Dongia
ASV_608	Bacteria	Gemmatimonadetes	Gemmatimonadetes	Gemmatimonadales	Gemmatimonadaceae	unclassified_Gemmatimonadaceae	unclassified_Gemmatimonadaceae
ASV_618	Bacteria	Proteobacteria	Alphaproteobacteria	Thalassobaculales	uncultured	uncultured	unclassified_uncultured
ASV_6348	Bacteria	Actinobacteria	Actinobacteria	Corynebacteriales	Mycobacteriaceae	Mycobacterium	unclassified_Mycobacterium
ASV_643	Bacteria	Proteobacteria	Alphaproteobacteria	Rhizobiales	D05-2	D05-2	Rhizobiales_bacterium
ASV_645	Bacteria	Deinococcus-Thermus	Deinococci	Deinococcales	Deinococcaceae	Deinococcus	unclassified_Deinococcus
ASV_6471	Bacteria	Actinobacteria	Thermoleophilia	Gaiellales	unclassified_Gaiellales	unclassified_Gaiellales	unclassified_Gaiellales
ASV_653	Bacteria	Actinobacteria	Thermoleophilia	Solirubrobacterales	Solirubrobacteraceae	Solirubrobacter	unclassified_Solirubrobacter
ASV_659	Bacteria	Proteobacteria	Deltaproteobacteria	Myxococcales	Haliangiaceae	Haliangium	unclassified_Haliangium
ASV_671	Bacteria	Acidobacteria	Subgroup_6	Subgroup_6	Subgroup_6	Subgroup_6	Acidobacteria_bacterium
ASV_674	Bacteria	Acidobacteria	Subgroup_6	Subgroup_6	Subgroup_6	Subgroup_6	Acidobacteria_bacterium
ASV_677	Bacteria	Gemmatimonadetes	Gemmatimonadetes	Gemmatimonadales	Gemmatimonadaceae	uncultured	uncultured_alpha
ASV_700	Bacteria	Chloroflexi	KD4-96	KD4-96	KD4-96	KD4-96	metagenome
ASV_7104	Bacteria	Actinobacteria	Actinobacteria	Kineosporiales	Kineosporiaceae	unclassified_Kineosporiaceae	unclassified_Kineosporiaceae
ASV_713	Bacteria	Proteobacteria	Alphaproteobacteria	Sphingomonadales	Sphingomonadaceae	unclassified_Sphingomonadaceae	unclassified_Sphingomonadaceae
ASV_7189	Bacteria	Actinobacteria	Actinobacteria	Kineosporiales	Kineosporiaceae	unclassified_Kineosporiaceae	unclassified_Kineosporiaceae
ASV_7211	Bacteria	Actinobacteria	Thermoleophilia	Solirubrobacterales	Solirubrobacteraceae	Conexibacter	unclassified_Conexibacter
ASV_725	Bacteria	Chloroflexi	Chloroflexia	Thermomicrobiales	JG30-KF-CM45	JG30-KF-CM45	unclassified_JG30-KF-CM45
ASV_727	Bacteria	Proteobacteria	Alphaproteobacteria	Sphingomonadales	Sphingomonadaceae	unclassified_Sphingomonadaceae	unclassified_Sphingomonadaceae
ASV_736	Bacteria	Actinobacteria	Actinobacteria	unclassified_Actinobacteria	unclassified_Actinobacteria	unclassified_Actinobacteria	unclassified_Actinobacteria
ASV_747	Bacteria	Chloroflexi	Anaerolineae	Anaerolineales	Anaerolineaceae	uncultured	unclassified_uncultured
ASV_7481	Bacteria	Proteobacteria	Alphaproteobacteria	Rhizobiales	Devosiaceae	Devosia	unclassified_Devosia
ASV_7500	Bacteria	Actinobacteria	Thermoleophilia	Solirubrobacterales	Solirubrobacteraceae	Solirubrobacter	uncultured_bacterium
ASV_756	Bacteria	Actinobacteria	Thermoleophilia	Solirubrobacterales	Solirubrobacteraceae	Conexibacter	unclassified_Conexibacter
ASV_7576	Bacteria	Actinobacteria	Actinobacteria	Frankiales	Geodermatophilaceae	Geodermatophilus	unclassified_Geodermatophilus
ASV_7588	Bacteria	Actinobacteria	Actinobacteria	Frankiales	Geodermatophilaceae	unclassified_Geodermatophilaceae	unclassified_Geodermatophilaceae
ASV_7607	Bacteria	Bacteroidetes	Bacteroidia	Sphingobacteriales	env.OPS_17	env.OPS_17	uncultured_Alistipes
ASV_762	Bacteria	Actinobacteria	0319-7L14	0319-7L14	0319-7L14	0319-7L14	uncultured_Actinomycetales
ASV_7647	Bacteria	Actinobacteria	Actinobacteria	Propionibacteriales	Nocardioidaceae	Nocardioides	unclassified_Nocardioides
ASV_774	Bacteria	Chloroflexi	Chloroflexia	Thermomicrobiales	JG30-KF-CM45	JG30-KF-CM45	uncultured_bacterium
ASV_7749	Bacteria	Actinobacteria	Actinobacteria	Propionibacteriales	Nocardioidaceae	unclassified_Nocardioidaceae	unclassified_Nocardioidaceae
ASV_782	Bacteria	Actinobacteria	Acidimicrobiia	Microtrichales	unclassified_Microtrichales	unclassified_Microtrichales	unclassified_Microtrichales
ASV_7853	Bacteria	Actinobacteria	Thermoleophilia	Solirubrobacterales	67-14	67-14	uncultured_bacterium
ASV_7859	Bacteria	Actinobacteria	Actinobacteria	Corynebacteriales	Mycobacteriaceae	Mycobacterium	unclassified_Mycobacterium
ASV_787	Bacteria	Chloroflexi	Chloroflexia	Thermomicrobiales	JG30-KF-CM45	JG30-KF-CM45	metagenome
ASV_802	Bacteria	Actinobacteria	Thermoleophilia	Gaiellales	uncultured	uncultured	unclassified_uncultured
ASV_8021	Bacteria	Proteobacteria	Alphaproteobacteria	Rhizobiales	Devosiaceae	Devosia	unclassified_Devosia
ASV_804	Bacteria	Proteobacteria	Gammaproteobacteria	Betaproteobacteriales	TRA3-20	TRA3-20	uncultured_Alcaligenaceae
ASV_835	Bacteria	Actinobacteria	Thermoleophilia	Gaiellales	uncultured	uncultured	unclassified_uncultured
ASV_841	Bacteria	Proteobacteria	Alphaproteobacteria	Rhizobiales	Xanthobacteraceae	uncultured	unclassified_uncultured
ASV_891	Bacteria	Acidobacteria	Thermoanaerobaculia	Thermoanaerobaculales	Thermoanaerobaculaceae	Subgroup_10	unclassified_Subgroup_10
ASV_8936	Bacteria	Actinobacteria	Thermoleophilia	Gaiellales	Gaiellaceae	Gaiella	uncultured_Actinomycetales
ASV_908	Bacteria	Proteobacteria	Deltaproteobacteria	Myxococcales	BIrii41	BIrii41	unclassified_BIrii41
ASV_918	Bacteria	Actinobacteria	Nitriliruptoria	Euzebyales	Euzebyaceae	Euzebya	unclassified_Euzebya
ASV_936	Bacteria	Acidobacteria	Subgroup_6	Subgroup_6	Subgroup_6	Subgroup_6	unclassified_Subgroup_6
ASV_9369	Bacteria	Actinobacteria	Actinobacteria	Kineosporiales	Kineosporiaceae	Quadrisphaera	uncultured_actinobacterium
ASV_947	Bacteria	Acidobacteria	Subgroup_6	Subgroup_6	Subgroup_6	Subgroup_6	unclassified_Subgroup_6
ASV_954	Bacteria	Proteobacteria	Alphaproteobacteria	Azospirillales	Azospirillaceae	Desertibacter	unclassified_Desertibacter
ASV_9604	Bacteria	Proteobacteria	Alphaproteobacteria	Rhizobiales	Devosiaceae	Devosia	unclassified_Devosia
ASV_9672	Bacteria	Proteobacteria	Alphaproteobacteria	Sphingomonadales	Sphingomonadaceae	Sphingomonas	unclassified_Sphingomonas
ASV_978	Bacteria	Acidobacteria	Subgroup_6	Subgroup_6	Subgroup_6	Subgroup_6	unclassified_Subgroup_6
ASV_1002	Bacteria	Rokubacteria	NC10	Rokubacteriales	Rokubacteriales	Rokubacteriales	uncultured_bacterium
ASV_10300	Bacteria	Chloroflexi	Dehalococcoidia	S085	S085	S085	metagenome
ASV_10465	Bacteria	Chloroflexi	KD4-96	KD4-96	KD4-96	KD4-96	unclassified_KD4-96
ASV_1052	Bacteria	Chloroflexi	Dehalococcoidia	S085	S085	S085	metagenome
ASV_10755	Bacteria	Gemmatimonadetes	Gemmatimonadetes	Gemmatimonadales	Gemmatimonadaceae	uncultured	unclassified_uncultured
ASV_1077	Bacteria	Actinobacteria	Actinobacteria	Propionibacteriales	Propionibacteriaceae	uncultured	uncultured_soil
ASV_1079	Bacteria	unclassified_Bacteria	unclassified_Bacteria	unclassified_Bacteria	unclassified_Bacteria	unclassified_Bacteria	unclassified_Bacteria
ASV_1085	Bacteria	Chloroflexi	Chloroflexia	Chloroflexales	Roseiflexaceae	uncultured	uncultured_bacterium
ASV_1102	Bacteria	Chloroflexi	Chloroflexia	Thermomicrobiales	AKYG1722	AKYG1722	unclassified_AKYG1722
ASV_1108	Bacteria	Actinobacteria	0319-7L14	0319-7L14	0319-7L14	0319-7L14	uncultured_bacterium
ASV_1140	Bacteria	Proteobacteria	Alphaproteobacteria	Rhodospirillales	Magnetospiraceae	uncultured	metagenome
ASV_1161	Bacteria	Firmicutes	Bacilli	Bacillales	Bacillaceae	Fictibacillus	unclassified_Fictibacillus
ASV_1170	Bacteria	Proteobacteria	Alphaproteobacteria	unclassified_Alphaproteobacteria	unclassified_Alphaproteobacteria	unclassified_Alphaproteobacteria	unclassified_Alphaproteobacteria
ASV_1179	Bacteria	Acidobacteria	Subgroup_6	Subgroup_6	Subgroup_6	Subgroup_6	unclassified_Subgroup_6
ASV_1187	Bacteria	Proteobacteria	Alphaproteobacteria	Sphingomonadales	Sphingomonadaceae	Altererythrobacter	Porphyrobacter_mercurialis
ASV_1199	Bacteria	Firmicutes	Bacilli	Bacillales	Paenibacillaceae	Paenibacillus	unclassified_Paenibacillus
ASV_1218	Bacteria	Actinobacteria	Acidimicrobiia	unclassified_Acidimicrobiia	unclassified_Acidimicrobiia	unclassified_Acidimicrobiia	unclassified_Acidimicrobiia
ASV_1221	Bacteria	Gemmatimonadetes	Gemmatimonadetes	Gemmatimonadales	Gemmatimonadaceae	uncultured	uncultured_prokaryote
ASV_1241	Bacteria	Verrucomicrobia	Verrucomicrobiae	Verrucomicrobiales	Rubritaleaceae	Luteolibacter	unclassified_Luteolibacter
ASV_1261	Bacteria	Actinobacteria	Actinobacteria	Pseudonocardiales	Pseudonocardiaceae	Pseudonocardia	unclassified_Pseudonocardia
ASV_1262	Bacteria	Chloroflexi	Chloroflexia	Thermomicrobiales	JG30-KF-CM45	JG30-KF-CM45	unclassified_JG30-KF-CM45
ASV_1265	Bacteria	Actinobacteria	0319-7L14	0319-7L14	0319-7L14	0319-7L14	uncultured_bacterium
ASV_1297	Bacteria	Actinobacteria	Acidimicrobiia	uncultured	uncultured	uncultured	uncultured_Iamia
ASV_1305	Bacteria	Actinobacteria	Acidimicrobiia	unclassified_Acidimicrobiia	unclassified_Acidimicrobiia	unclassified_Acidimicrobiia	unclassified_Acidimicrobiia
ASV_1326	Bacteria	Proteobacteria	Deltaproteobacteria	Myxococcales	BIrii41	BIrii41	unclassified_BIrii41
ASV_1336	Bacteria	Actinobacteria	Acidimicrobiia	uncultured	uncultured	uncultured	unclassified_uncultured
ASV_1350	Bacteria	Proteobacteria	Alphaproteobacteria	Tistrellales	Geminicoccaceae	Candidatus_Alysiosphaera	uncultured_bacterium
ASV_13509	Bacteria	Actinobacteria	Thermoleophilia	Solirubrobacterales	67-14	67-14	uncultured_bacterium
ASV_1366	Bacteria	Firmicutes	Bacilli	Bacillales	Bacillaceae	Bacillus	unclassified_Bacillus
ASV_1379	Bacteria	Chloroflexi	Chloroflexia	Chloroflexales	Roseiflexaceae	uncultured	unclassified_uncultured
ASV_1423	Bacteria	Actinobacteria	Actinobacteria	Propionibacteriales	Nocardioidaceae	Nocardioides	Nocardioides_dilutus
ASV_1434	Bacteria	Proteobacteria	Alphaproteobacteria	unclassified_Alphaproteobacteria	unclassified_Alphaproteobacteria	unclassified_Alphaproteobacteria	unclassified_Alphaproteobacteria
ASV_1437	Bacteria	Actinobacteria	Actinobacteria	Propionibacteriales	Nocardioidaceae	Nocardioides	Nocardioides_salarius
ASV_14434	Bacteria	Actinobacteria	Actinobacteria	Micrococcales	Micrococcaceae	unclassified_Micrococcaceae	unclassified_Micrococcaceae
ASV_147	Bacteria	Actinobacteria	Actinobacteria	Pseudonocardiales	Pseudonocardiaceae	Amycolatopsis	unclassified_Amycolatopsis
ASV_14753	Bacteria	Chloroflexi	Gitt-GS-136	Gitt-GS-136	Gitt-GS-136	Gitt-GS-136	unclassified_Gitt-GS-136
ASV_152	Bacteria	Actinobacteria	Acidimicrobiia	uncultured	uncultured	uncultured	uncultured_Acidimicrobiales
ASV_15964	Bacteria	Proteobacteria	Gammaproteobacteria	Betaproteobacteriales	Burkholderiaceae	unclassified_Burkholderiaceae	unclassified_Burkholderiaceae
ASV_1674	Bacteria	Actinobacteria	Actinobacteria	Micrococcales	Micrococcaceae	Arthrobacter	unclassified_Arthrobacter
ASV_16894	Bacteria	Proteobacteria	Gammaproteobacteria	Betaproteobacteriales	Burkholderiaceae	Aquabacterium	unclassified_Aquabacterium
ASV_1691	Bacteria	Actinobacteria	Acidimicrobiia	Microtrichales	Ilumatobacteraceae	CL500-29_marine_group	unclassified_CL500-29_marine_group
ASV_1694	Bacteria	Proteobacteria	Gammaproteobacteria	Betaproteobacteriales	Nitrosomonadaceae	mle1-7	uncultured_beta
ASV_16974	Bacteria	Chloroflexi	Chloroflexia	Thermomicrobiales	AKYG1722	AKYG1722	unclassified_AKYG1722
ASV_1756	Bacteria	Proteobacteria	Gammaproteobacteria	Betaproteobacteriales	Nitrosomonadaceae	Ellin6067	unclassified_Ellin6067
ASV_1771	Bacteria	Proteobacteria	Deltaproteobacteria	Myxococcales	Polyangiaceae	Pajaroellobacter	unclassified_Pajaroellobacter
ASV_1781	Bacteria	Gemmatimonadetes	AKAU4049	AKAU4049	AKAU4049	AKAU4049	uncultured_bacterium
ASV_1808	Bacteria	Actinobacteria	Actinobacteria	Propionibacteriales	Nocardioidaceae	Nocardioides	unclassified_Nocardioides
ASV_1820	Bacteria	Proteobacteria	Deltaproteobacteria	Myxococcales	Haliangiaceae	Haliangium	unclassified_Haliangium
ASV_1863	Bacteria	Firmicutes	Bacilli	Bacillales	Planococcaceae	Lysinibacillus	unclassified_Lysinibacillus
ASV_1875	Bacteria	Acidobacteria	Subgroup_6	Subgroup_6	Subgroup_6	Subgroup_6	unclassified_Subgroup_6
ASV_1946	Bacteria	Gemmatimonadetes	Longimicrobia	Longimicrobiales	Longimicrobiaceae	Longimicrobiaceae	unclassified_Longimicrobiaceae
ASV_1947	Bacteria	Bacteroidetes	Bacteroidia	Cytophagales	Hymenobacteraceae	Pontibacter	unclassified_Pontibacter
ASV_1958	Bacteria	Proteobacteria	Alphaproteobacteria	Acetobacterales	Acetobacteraceae	unclassified_Acetobacteraceae	unclassified_Acetobacteraceae
ASV_1959	Bacteria	Entotheonellaeota	Entotheonellia	Entotheonellales	Entotheonellaceae	Candidatus_Entotheonella	uncultured_bacterium
ASV_1966	Bacteria	Actinobacteria	Thermoleophilia	Gaiellales	uncultured	uncultured	unclassified_uncultured
ASV_1979	Bacteria	Acidobacteria	Subgroup_6	Subgroup_6	Subgroup_6	Subgroup_6	unclassified_Subgroup_6
ASV_2050	Bacteria	Chloroflexi	Dehalococcoidia	S085	S085	S085	uncultured_soil
ASV_2064	Bacteria	Proteobacteria	Alphaproteobacteria	Elsterales	uncultured	uncultured	unclassified_uncultured
ASV_2071	Bacteria	Proteobacteria	Alphaproteobacteria	Caulobacterales	Caulobacteraceae	Phenylobacterium	uncultured_organism
ASV_2074	Bacteria	Proteobacteria	Alphaproteobacteria	Rhizobiales	Beijerinckiaceae	uncultured	uncultured_bacterium
ASV_2079	Bacteria	Chloroflexi	Chloroflexia	Thermomicrobiales	JG30-KF-CM45	JG30-KF-CM45	uncultured_bacterium
ASV_2199	Bacteria	Acidobacteria	Blastocatellia_(Subgroup_4)	Blastocatellales	Blastocatellaceae	Stenotrophobacter	unclassified_Stenotrophobacter
ASV_2228	Bacteria	Chloroflexi	Dehalococcoidia	SAR202_clade	SAR202_clade	SAR202_clade	unclassified_SAR202_clade
ASV_2333	Bacteria	Actinobacteria	Actinobacteria	Micrococcales	Bogoriellaceae	Georgenia	unclassified_Georgenia
ASV_2335	Bacteria	Actinobacteria	Thermoleophilia	Solirubrobacterales	Solirubrobacteraceae	Parviterribacter	unclassified_Parviterribacter
ASV_234	Bacteria	Proteobacteria	Alphaproteobacteria	Thalassobaculales	uncultured	uncultured	uncultured_bacterium
ASV_2344	Bacteria	Chloroflexi	Chloroflexia	Thermomicrobiales	JG30-KF-CM45	JG30-KF-CM45	uncultured_bacterium
ASV_2356	Bacteria	Acidobacteria	Blastocatellia_(Subgroup_4)	Blastocatellales	Blastocatellaceae	Stenotrophobacter	unclassified_Stenotrophobacter
ASV_2433	Bacteria	Actinobacteria	Actinobacteria	Streptosporangiales	Thermomonosporaceae	unclassified_Thermomonosporaceae	unclassified_Thermomonosporaceae
ASV_2435	Bacteria	Chloroflexi	Anaerolineae	SBR1031	A4b	A4b	uncultured_Caldilineaceae
ASV_2487	Bacteria	Proteobacteria	Gammaproteobacteria	Gammaproteobacteria_Incertae_Sedis	Unknown_Family	Acidibacter	unclassified_Acidibacter
ASV_2492	Bacteria	Actinobacteria	Thermoleophilia	Gaiellales	uncultured	uncultured	metagenome
ASV_2519	Bacteria	Chloroflexi	Chloroflexia	Chloroflexales	Roseiflexaceae	uncultured	unclassified_uncultured
ASV_2534	Bacteria	Actinobacteria	Acidimicrobiia	uncultured	uncultured	uncultured	unclassified_uncultured
ASV_258	Bacteria	Actinobacteria	Actinobacteria	Pseudonocardiales	Pseudonocardiaceae	Actinophytocola	unclassified_Actinophytocola
ASV_2602	Bacteria	Proteobacteria	Alphaproteobacteria	Azospirillales	Azospirillaceae	uncultured	uncultured_Rhodospirillaceae
ASV_2619	Bacteria	Acidobacteria	Subgroup_6	Subgroup_6	Subgroup_6	Subgroup_6	unclassified_Subgroup_6
ASV_2638	Bacteria	Acidobacteria	Subgroup_6	Subgroup_6	Subgroup_6	Subgroup_6	unclassified_Subgroup_6
ASV_2643	Bacteria	Cyanobacteria	Sericytochromatia	Sericytochromatia	Sericytochromatia	Sericytochromatia	uncultured_bacterium
ASV_2652	Bacteria	Actinobacteria	Thermoleophilia	Solirubrobacterales	Solirubrobacteraceae	uncultured	unclassified_uncultured
ASV_266	Bacteria	Actinobacteria	MB-A2-108	MB-A2-108	MB-A2-108	MB-A2-108	uncultured_actinobacterium
ASV_2672	Bacteria	Proteobacteria	Gammaproteobacteria	Steroidobacterales	Steroidobacteraceae	Steroidobacter	unclassified_Steroidobacter
ASV_2719	Bacteria	Proteobacteria	Deltaproteobacteria	Myxococcales	27F-1492R	27F-1492R	uncultured_bacterium
ASV_2808	Bacteria	Proteobacteria	Deltaproteobacteria	Myxococcales	Sandaracinaceae	Sandaracinus	uncultured_bacterium
ASV_283	Bacteria	Actinobacteria	Actinobacteria	Streptosporangiales	Streptosporangiaceae	Planomonospora	unclassified_Planomonospora
ASV_2849	Bacteria	Acidobacteria	Acidobacteriia	Solibacterales	Solibacteraceae_(Subgroup_3)	Bryobacter	unclassified_Bryobacter
ASV_287	Bacteria	Actinobacteria	Acidimicrobiia	Microtrichales	uncultured	uncultured	uncultured_Actinomycetales
ASV_2904	Bacteria	Proteobacteria	Gammaproteobacteria	Betaproteobacteriales	Nitrosomonadaceae	Nitrosospira	unclassified_Nitrosospira
ASV_304	Bacteria	Proteobacteria	Alphaproteobacteria	Rhizobiales	Rhodomicrobiaceae	Rhodomicrobium	uncultured_bacterium
ASV_3044	Bacteria	Proteobacteria	Gammaproteobacteria	Betaproteobacteriales	Nitrosomonadaceae	MND1	unclassified_MND1
ASV_3058	Bacteria	Acidobacteria	Subgroup_6	Subgroup_6	Subgroup_6	Subgroup_6	unclassified_Subgroup_6
ASV_3080	Bacteria	Actinobacteria	Acidimicrobiia	uncultured	uncultured	uncultured	unclassified_uncultured
ASV_3109	Bacteria	Bacteroidetes	Ignavibacteria	OPB56	OPB56	OPB56	uncultured_Chlorobiales
ASV_3118	Bacteria	Entotheonellaeota	Entotheonellia	Entotheonellales	Entotheonellaceae	Candidatus_Entotheonella	uncultured_bacterium
ASV_3267	Bacteria	Proteobacteria	Gammaproteobacteria	Betaproteobacteriales	Burkholderiaceae	unclassified_Burkholderiaceae	unclassified_Burkholderiaceae
ASV_3270	Bacteria	Proteobacteria	Deltaproteobacteria	Bdellovibrionales	Bdellovibrionaceae	OM27_clade	uncultured_bacterium
ASV_3420	Bacteria	Actinobacteria	Actinobacteria	Frankiales	unclassified_Frankiales	unclassified_Frankiales	unclassified_Frankiales
ASV_346	Bacteria	Actinobacteria	Actinobacteria	Micromonosporales	Micromonosporaceae	Luedemannella	uncultured_bacterium
ASV_3583	Bacteria	Proteobacteria	Alphaproteobacteria	Rhizobiales	Rhizobiaceae	unclassified_Rhizobiaceae	unclassified_Rhizobiaceae
ASV_360	Bacteria	Patescibacteria	Saccharimonadia	Saccharimonadales	Saccharimonadales	Saccharimonadales	unclassified_Saccharimonadales
ASV_369	Bacteria	Actinobacteria	0319-7L14	0319-7L14	0319-7L14	0319-7L14	uncultured_bacterium
ASV_377	Bacteria	Chloroflexi	Anaerolineae	SBR1031	A4b	A4b	uncultured_soil
ASV_3822	Bacteria	Acidobacteria	Subgroup_6	Subgroup_6	Subgroup_6	Subgroup_6	unclassified_Subgroup_6
ASV_3825	Bacteria	Gemmatimonadetes	S0134_terrestrial_group	S0134_terrestrial_group	S0134_terrestrial_group	S0134_terrestrial_group	uncultured_Gemmatimonadetes
ASV_3829	Bacteria	Proteobacteria	Deltaproteobacteria	Bdellovibrionales	Bdellovibrionaceae	OM27_clade	uncultured_bacterium
ASV_384	Bacteria	Chloroflexi	Chloroflexia	Thermomicrobiales	JG30-KF-CM45	JG30-KF-CM45	uncultured_bacterium
ASV_3914	Bacteria	Rokubacteria	NC10	Rokubacteriales	Rokubacteriales	Rokubacteriales	unclassified_Rokubacteriales
ASV_4094	Bacteria	Chloroflexi	KD4-96	KD4-96	KD4-96	KD4-96	unclassified_KD4-96
ASV_4113	Bacteria	Proteobacteria	Alphaproteobacteria	Rhizobiales	Beijerinckiaceae	Neo-b11	uncultured_bacterium
ASV_4163	Bacteria	Proteobacteria	Gammaproteobacteria	Gammaproteobacteria_Incertae_Sedis	Unknown_Family	Acidibacter	unclassified_Acidibacter
ASV_462	Bacteria	Chloroflexi	Chloroflexia	Thermomicrobiales	JG30-KF-CM45	JG30-KF-CM45	uncultured_Chloroflexi
ASV_4669	Bacteria	Chloroflexi	Chloroflexia	Thermomicrobiales	JG30-KF-CM45	JG30-KF-CM45	uncultured_bacterium
ASV_4680	Bacteria	Proteobacteria	Alphaproteobacteria	Rhizobiales	Rhodomicrobiaceae	Rhodomicrobium	uncultured_bacterium
ASV_4723	Bacteria	Actinobacteria	Actinobacteria	Micromonosporales	Micromonosporaceae	unclassified_Micromonosporaceae	unclassified_Micromonosporaceae
ASV_5008	Bacteria	Actinobacteria	Thermoleophilia	Solirubrobacterales	67-14	67-14	uncultured_Rubrobacteria
ASV_5109	Bacteria	Gemmatimonadetes	BD2-11_terrestrial_group	BD2-11_terrestrial_group	BD2-11_terrestrial_group	BD2-11_terrestrial_group	metagenome
ASV_5132	Bacteria	Actinobacteria	Actinobacteria	unclassified_Actinobacteria	unclassified_Actinobacteria	unclassified_Actinobacteria	unclassified_Actinobacteria
ASV_516	Bacteria	Actinobacteria	MB-A2-108	MB-A2-108	MB-A2-108	MB-A2-108	uncultured_bacterium
ASV_52	Bacteria	Proteobacteria	Gammaproteobacteria	Pseudomonadales	Pseudomonadaceae	Pseudomonas	unclassified_Pseudomonas
ASV_523	Bacteria	Chloroflexi	Chloroflexia	Thermomicrobiales	JG30-KF-CM45	JG30-KF-CM45	uncultured_bacterium
ASV_5275	Bacteria	Proteobacteria	Deltaproteobacteria	Myxococcales	bacteriap25	bacteriap25	metagenome
ASV_541	Bacteria	Chloroflexi	JG30-KF-CM66	JG30-KF-CM66	JG30-KF-CM66	JG30-KF-CM66	unclassified_JG30-KF-CM66
ASV_5528	Bacteria	Acidobacteria	Subgroup_6	Subgroup_6	Subgroup_6	Subgroup_6	unclassified_Subgroup_6
ASV_563	Bacteria	Actinobacteria	Actinobacteria	Streptomycetales	Streptomycetaceae	Streptomyces	Streptomyces_specialis
ASV_5640	Bacteria	Actinobacteria	Actinobacteria	Micrococcales	Micrococcaceae	Arthrobacter	unclassified_Arthrobacter
ASV_5644	Bacteria	Proteobacteria	Gammaproteobacteria	Betaproteobacteriales	Burkholderiaceae	Aquabacterium	unclassified_Aquabacterium
ASV_587	Bacteria	Acidobacteria	Holophagae	Subgroup_7	Subgroup_7	Subgroup_7	unclassified_Subgroup_7
ASV_588	Bacteria	Actinobacteria	Actinobacteria	Frankiales	unclassified_Frankiales	unclassified_Frankiales	unclassified_Frankiales
ASV_589	Bacteria	Actinobacteria	Actinobacteria	Streptosporangiales	Nocardiopsaceae	Nocardiopsis	unclassified_Nocardiopsis
ASV_5952	Bacteria	Actinobacteria	Actinobacteria	Corynebacteriales	Mycobacteriaceae	Mycobacterium	unclassified_Mycobacterium
ASV_5989	Bacteria	Chloroflexi	KD4-96	KD4-96	KD4-96	KD4-96	uncultured_bacterium
ASV_599	Bacteria	Bacteroidetes	Bacteroidia	Cytophagales	Cyclobacteriaceae	Tunicatimonas	uncultured_bacterium
ASV_601	Bacteria	Acidobacteria	Subgroup_6	Subgroup_6	Subgroup_6	Subgroup_6	unclassified_Subgroup_6
ASV_625	Bacteria	Proteobacteria	Deltaproteobacteria	Myxococcales	Polyangiaceae	uncultured	unclassified_uncultured
ASV_627	Bacteria	unclassified_Bacteria	unclassified_Bacteria	unclassified_Bacteria	unclassified_Bacteria	unclassified_Bacteria	unclassified_Bacteria
ASV_632	Bacteria	Actinobacteria	Thermoleophilia	Solirubrobacterales	67-14	67-14	unclassified_67-14
ASV_650	Bacteria	Bacteroidetes	Bacteroidia	Cytophagales	Microscillaceae	uncultured	unclassified_uncultured
ASV_6731	Bacteria	Proteobacteria	Alphaproteobacteria	Tistrellales	Geminicoccaceae	Candidatus_Alysiosphaera	uncultured_bacterium
ASV_680	Bacteria	Proteobacteria	Alphaproteobacteria	Caulobacterales	Caulobacteraceae	Brevundimonas	unclassified_Brevundimonas
ASV_685	Bacteria	Proteobacteria	Alphaproteobacteria	Caulobacterales	Hyphomonadaceae	SWB02	uncultured_bacterium
ASV_688	Bacteria	Actinobacteria	Thermoleophilia	Solirubrobacterales	Solirubrobacteraceae	uncultured	metagenome
ASV_702	Bacteria	Firmicutes	Bacilli	Bacillales	Paenibacillaceae	Ammoniphilus	unclassified_Ammoniphilus
ASV_7103	Bacteria	Actinobacteria	Actinobacteria	Micrococcales	Micrococcaceae	unclassified_Micrococcaceae	unclassified_Micrococcaceae
ASV_7180	Bacteria	Actinobacteria	Actinobacteria	Pseudonocardiales	Pseudonocardiaceae	Pseudonocardia	unclassified_Pseudonocardia
ASV_7231	Bacteria	Actinobacteria	Actinobacteria	Propionibacteriales	Nocardioidaceae	Nocardioides	unclassified_Nocardioides
ASV_7257	Bacteria	Proteobacteria	Alphaproteobacteria	Sphingomonadales	Sphingomonadaceae	Altererythrobacter	unclassified_Altererythrobacter
ASV_7269	Bacteria	Actinobacteria	Actinobacteria	Micrococcales	Micrococcaceae	unclassified_Micrococcaceae	unclassified_Micrococcaceae
ASV_7298	Bacteria	Chloroflexi	Chloroflexia	Thermomicrobiales	AKYG1722	AKYG1722	unclassified_AKYG1722
ASV_730	Bacteria	Proteobacteria	Alphaproteobacteria	Thalassobaculales	Thalassobaculaceae	Thalassobaculum	uncultured_bacterium
ASV_75	Bacteria	Proteobacteria	Gammaproteobacteria	Pseudomonadales	Pseudomonadaceae	Pseudomonas	unclassified_Pseudomonas
ASV_7564	Bacteria	Proteobacteria	Gammaproteobacteria	Betaproteobacteriales	Burkholderiaceae	Ramlibacter	unclassified_Ramlibacter
ASV_763	Bacteria	Proteobacteria	Deltaproteobacteria	Myxococcales	BIrii41	BIrii41	uncultured_bacterium
ASV_779	Bacteria	Actinobacteria	MB-A2-108	MB-A2-108	MB-A2-108	MB-A2-108	uncultured_actinobacterium
ASV_781	Bacteria	Chloroflexi	Chloroflexia	Thermomicrobiales	JG30-KF-CM45	JG30-KF-CM45	uncultured_bacterium
ASV_7817	Bacteria	Actinobacteria	Actinobacteria	Kineosporiales	Kineosporiaceae	unclassified_Kineosporiaceae	unclassified_Kineosporiaceae
ASV_7825	Bacteria	Proteobacteria	Alphaproteobacteria	Rhizobiales	Beijerinckiaceae	uncultured	uncultured_Rhizobiales
ASV_7856	Bacteria	Actinobacteria	Actinobacteria	Frankiales	Geodermatophilaceae	Blastococcus	unclassified_Blastococcus
ASV_7879	Bacteria	Actinobacteria	Actinobacteria	Micrococcales	Micrococcaceae	unclassified_Micrococcaceae	unclassified_Micrococcaceae
ASV_793	Bacteria	Proteobacteria	Alphaproteobacteria	uncultured	uncultured	uncultured	uncultured_Rhodospirillaceae
ASV_8100	Bacteria	Chloroflexi	JG30-KF-CM66	JG30-KF-CM66	JG30-KF-CM66	JG30-KF-CM66	uncultured_Chloroflexi
ASV_8150	Bacteria	Proteobacteria	Alphaproteobacteria	Sphingomonadales	Sphingomonadaceae	Sphingomonas	unclassified_Sphingomonas
ASV_822	Bacteria	Chloroflexi	Chloroflexia	Thermomicrobiales	JG30-KF-CM45	JG30-KF-CM45	unclassified_JG30-KF-CM45
ASV_8396	Bacteria	Actinobacteria	Thermoleophilia	Gaiellales	uncultured	uncultured	unclassified_uncultured
ASV_8544	Bacteria	Actinobacteria	Actinobacteria	Micrococcales	Microbacteriaceae	unclassified_Microbacteriaceae	unclassified_Microbacteriaceae
ASV_859	Bacteria	Proteobacteria	Deltaproteobacteria	Myxococcales	Haliangiaceae	Haliangium	Kofleria_flava
ASV_860	Bacteria	Actinobacteria	Actinobacteria	Propionibacteriales	Nocardioidaceae	Nocardioides	unclassified_Nocardioides
ASV_885	Bacteria	Rokubacteria	NC10	Rokubacteriales	Rokubacteriales	Rokubacteriales	uncultured_bacterium
ASV_893	Bacteria	Proteobacteria	Alphaproteobacteria	Tistrellales	Geminicoccaceae	uncultured	unclassified_uncultured
ASV_898	Bacteria	Chloroflexi	OLB14	OLB14	OLB14	OLB14	uncultured_bacterium
ASV_9	Bacteria	Cyanobacteria	Oxyphotobacteria	Chloroplast	Chloroplast	Chloroplast	unclassified_Chloroplast
ASV_910	Bacteria	Proteobacteria	Alphaproteobacteria	Rhizobiales	Rhizobiales_Incertae_Sedis	Bauldia	unclassified_Bauldia
ASV_913	Bacteria	Actinobacteria	Acidimicrobiia	Actinomarinales	uncultured	uncultured	uncultured_Actinomycetales
ASV_914	Bacteria	Proteobacteria	Deltaproteobacteria	Myxococcales	Haliangiaceae	Haliangium	uncultured_sludge
ASV_919	Bacteria	Actinobacteria	Thermoleophilia	Solirubrobacterales	67-14	67-14	unclassified_67-14
ASV_935	Bacteria	Proteobacteria	Alphaproteobacteria	Rhizobiales	Beijerinckiaceae	unclassified_Beijerinckiaceae	unclassified_Beijerinckiaceae
ASV_9524	Bacteria	Chloroflexi	KD4-96	KD4-96	KD4-96	KD4-96	unclassified_KD4-96
ASV_9564	Bacteria	Chloroflexi	KD4-96	KD4-96	KD4-96	KD4-96	unclassified_KD4-96
ASV_9574	Bacteria	Actinobacteria	Acidimicrobiia	Microtrichales	Iamiaceae	Iamia	unclassified_Iamia
ASV_9752	Bacteria	Proteobacteria	Alphaproteobacteria	Rhizobiales	Devosiaceae	Devosia	unclassified_Devosia
ASV_980	Bacteria	Chloroflexi	Chloroflexia	Chloroflexales	Chloroflexaceae	Candidatus_Chloroploca	uncultured_bacterium
ASV_997	Bacteria	Nitrospirae	Nitrospira	Nitrospirales	Nitrospiraceae	Nitrospira	unclassified_Nitrospira
ASV_10108	Bacteria	Actinobacteria	Actinobacteria	unclassified_Actinobacteria	unclassified_Actinobacteria	unclassified_Actinobacteria	unclassified_Actinobacteria
ASV_10172	Bacteria	Actinobacteria	Actinobacteria	Micrococcales	Cellulomonadaceae	Cellulomonas	unclassified_Cellulomonas
ASV_1024	Bacteria	Firmicutes	Bacilli	Bacillales	Paenibacillaceae	Paenibacillus	unclassified_Paenibacillus
ASV_10403	Bacteria	Actinobacteria	Thermoleophilia	Solirubrobacterales	67-14	67-14	unclassified_67-14
ASV_1073	Bacteria	Proteobacteria	Gammaproteobacteria	Xanthomonadales	Xanthomonadaceae	Lysobacter	unclassified_Lysobacter
ASV_1081	Bacteria	Chloroflexi	Anaerolineae	Ardenticatenales	uncultured	uncultured	uncultured_Litorilinea
ASV_10819	Bacteria	Actinobacteria	Actinobacteria	Frankiales	Geodermatophilaceae	Blastococcus	unclassified_Blastococcus
ASV_10850	Bacteria	Proteobacteria	Alphaproteobacteria	uncultured	uncultured	uncultured	unclassified_uncultured
ASV_1100	Bacteria	Proteobacteria	Deltaproteobacteria	Myxococcales	Sandaracinaceae	uncultured	unclassified_uncultured
ASV_114	Bacteria	Dependentiae	Babeliae	Babeliales	unclassified_Babeliales	unclassified_Babeliales	unclassified_Babeliales
ASV_1148	Bacteria	Acidobacteria	Acidobacteriia	Solibacterales	Solibacteraceae_(Subgroup_3)	Candidatus_Solibacter	unclassified_Candidatus_Solibacter
ASV_1169	Bacteria	Actinobacteria	Acidimicrobiia	Microtrichales	unclassified_Microtrichales	unclassified_Microtrichales	unclassified_Microtrichales
ASV_1180	Bacteria	Acidobacteria	Acidobacteriia	Solibacterales	Solibacteraceae_(Subgroup_3)	Candidatus_Solibacter	unclassified_Candidatus_Solibacter
ASV_1185	Bacteria	Actinobacteria	Thermoleophilia	Solirubrobacterales	67-14	67-14	unclassified_67-14
ASV_1206	Bacteria	Gemmatimonadetes	Gemmatimonadetes	Gemmatimonadales	Gemmatimonadaceae	Gemmatimonas	unclassified_Gemmatimonas
ASV_1216	Bacteria	Actinobacteria	Thermoleophilia	Gaiellales	uncultured	uncultured	unclassified_uncultured
ASV_1267	Bacteria	unclassified_Bacteria	unclassified_Bacteria	unclassified_Bacteria	unclassified_Bacteria	unclassified_Bacteria	unclassified_Bacteria
ASV_12689	Bacteria	Proteobacteria	Gammaproteobacteria	Gammaproteobacteria_Incertae_Sedis	Unknown_Family	Acidibacter	unclassified_Acidibacter
ASV_12992	Bacteria	Actinobacteria	Actinobacteria	Micrococcales	Micrococcaceae	unclassified_Micrococcaceae	unclassified_Micrococcaceae
ASV_1302	Bacteria	unclassified_Bacteria	unclassified_Bacteria	unclassified_Bacteria	unclassified_Bacteria	unclassified_Bacteria	unclassified_Bacteria
ASV_1325	Bacteria	Bacteroidetes	Bacteroidia	Chitinophagales	Chitinophagaceae	unclassified_Chitinophagaceae	unclassified_Chitinophagaceae
ASV_1337	Bacteria	Acidobacteria	Subgroup_17	Subgroup_17	Subgroup_17	Subgroup_17	unclassified_Subgroup_17
ASV_1377	Bacteria	Firmicutes	Bacilli	Bacillales	Paenibacillaceae	unclassified_Paenibacillaceae	unclassified_Paenibacillaceae
ASV_1385	Bacteria	Proteobacteria	Alphaproteobacteria	Rhizobiales	Beijerinckiaceae	Microvirga	unclassified_Microvirga
ASV_1390	Bacteria	Chloroflexi	Chloroflexia	Kallotenuales	AKIW781	AKIW781	uncultured_bacterium
ASV_1392	Bacteria	Proteobacteria	Alphaproteobacteria	Elsterales	uncultured	uncultured	unclassified_uncultured
ASV_1395	Bacteria	Proteobacteria	Deltaproteobacteria	Myxococcales	bacteriap25	bacteriap25	metagenome
ASV_13961	Bacteria	Actinobacteria	Acidimicrobiia	Microtrichales	Ilumatobacteraceae	Ilumatobacter	unclassified_Ilumatobacter
ASV_1397	Bacteria	Actinobacteria	Actinobacteria	Propionibacteriales	Nocardioidaceae	Nocardioides	unclassified_Nocardioides
ASV_1446	Bacteria	Chloroflexi	Anaerolineae	Caldilineales	Caldilineaceae	uncultured	unclassified_uncultured
ASV_15246	Bacteria	Actinobacteria	Actinobacteria	Kineosporiales	Kineosporiaceae	Quadrisphaera	unclassified_Quadrisphaera
ASV_1538	Bacteria	Verrucomicrobia	Verrucomicrobiae	Verrucomicrobiales	Rubritaleaceae	Luteolibacter	Luteolibacter_sp.
ASV_1550	Bacteria	Actinobacteria	Acidimicrobiia	unclassified_Acidimicrobiia	unclassified_Acidimicrobiia	unclassified_Acidimicrobiia	unclassified_Acidimicrobiia
ASV_1558	Bacteria	Actinobacteria	MB-A2-108	MB-A2-108	MB-A2-108	MB-A2-108	uncultured_bacterium
ASV_1559	Bacteria	Actinobacteria	Acidimicrobiia	unclassified_Acidimicrobiia	unclassified_Acidimicrobiia	unclassified_Acidimicrobiia	unclassified_Acidimicrobiia
ASV_157	Bacteria	Proteobacteria	Gammaproteobacteria	Xanthomonadales	Xanthomonadaceae	Pseudoxanthomonas	unclassified_Pseudoxanthomonas
ASV_15703	Bacteria	Actinobacteria	Actinobacteria	Micrococcales	unclassified_Micrococcales	unclassified_Micrococcales	unclassified_Micrococcales
ASV_16188	Bacteria	Proteobacteria	Gammaproteobacteria	Steroidobacterales	Steroidobacteraceae	Steroidobacter	unclassified_Steroidobacter
ASV_1619	Bacteria	Proteobacteria	Alphaproteobacteria	Rhodobacterales	Rhodobacteraceae	Rubellimicrobium	uncultured_bacterium
ASV_1620	Bacteria	Proteobacteria	Alphaproteobacteria	Tistrellales	Geminicoccaceae	Geminicoccus	uncultured_bacterium
ASV_1622	Bacteria	Actinobacteria	Actinobacteria	Propionibacteriales	Nocardioidaceae	Nocardioides	unclassified_Nocardioides
ASV_17494	Bacteria	Actinobacteria	Actinobacteria	Propionibacteriales	Nocardioidaceae	unclassified_Nocardioidaceae	unclassified_Nocardioidaceae
ASV_1750	Bacteria	Proteobacteria	Alphaproteobacteria	Tistrellales	Geminicoccaceae	uncultured	unclassified_uncultured
ASV_1762	Bacteria	Proteobacteria	Gammaproteobacteria	Betaproteobacteriales	TRA3-20	TRA3-20	uncultured_Nitrosomonadales
ASV_17714	Bacteria	Actinobacteria	Actinobacteria	Propionibacteriales	Nocardioidaceae	Nocardioides	unclassified_Nocardioides
ASV_1776	Bacteria	Chloroflexi	P2-11E	P2-11E	P2-11E	P2-11E	uncultured_bacterium
ASV_1778	Bacteria	Proteobacteria	Alphaproteobacteria	Rhodobacterales	Rhodobacteraceae	unclassified_Rhodobacteraceae	unclassified_Rhodobacteraceae
ASV_1815	Bacteria	Chloroflexi	Chloroflexia	Chloroflexales	Roseiflexaceae	uncultured	uncultured_bacterium
ASV_1825	Bacteria	Verrucomicrobia	Verrucomicrobiae	Pedosphaerales	Pedosphaeraceae	Pedosphaeraceae	unclassified_Pedosphaeraceae
ASV_18350	Bacteria	Actinobacteria	Actinobacteria	Kineosporiales	Kineosporiaceae	Quadrisphaera	unclassified_Quadrisphaera
ASV_1847	Bacteria	Chloroflexi	Chloroflexia	Thermomicrobiales	JG30-KF-CM45	JG30-KF-CM45	unclassified_JG30-KF-CM45
ASV_1860	Bacteria	Actinobacteria	Actinobacteria	Propionibacteriales	Propionibacteriaceae	Microlunatus	uncultured_bacterium
ASV_1871	Bacteria	Chloroflexi	Dehalococcoidia	S085	S085	S085	uncultured_soil
ASV_1919	Bacteria	Proteobacteria	Gammaproteobacteria	Xanthomonadales	Xanthomonadaceae	Luteimonas	unclassified_Luteimonas
ASV_1948	Bacteria	Acidobacteria	Holophagae	Subgroup_7	Subgroup_7	Subgroup_7	unclassified_Subgroup_7
ASV_1952	Bacteria	Actinobacteria	Nitriliruptoria	Euzebyales	Euzebyaceae	uncultured	unclassified_uncultured
ASV_1953	Bacteria	Bacteroidetes	Bacteroidia	Cytophagales	Hymenobacteraceae	Adhaeribacter	unclassified_Adhaeribacter
ASV_1956	Bacteria	Actinobacteria	MB-A2-108	MB-A2-108	MB-A2-108	MB-A2-108	uncultured_actinobacterium
ASV_1961	Bacteria	Chloroflexi	Anaerolineae	SBR1031	SBR1031	SBR1031	uncultured_soil
ASV_1969	Bacteria	Acidobacteria	Holophagae	Subgroup_7	Subgroup_7	Subgroup_7	unclassified_Subgroup_7
ASV_1980	Bacteria	Chloroflexi	Chloroflexia	Thermomicrobiales	JG30-KF-CM45	JG30-KF-CM45	uncultured_bacterium
ASV_1983	Bacteria	Chloroflexi	Chloroflexia	Thermomicrobiales	JG30-KF-CM45	JG30-KF-CM45	unclassified_JG30-KF-CM45
ASV_208	Bacteria	Actinobacteria	Actinobacteria	Corynebacteriales	Nocardiaceae	Rhodococcus	unclassified_Rhodococcus
ASV_2084	Bacteria	Proteobacteria	Alphaproteobacteria	Rhizobiales	Labraceae	Labrys	unclassified_Labrys
ASV_209	Bacteria	Actinobacteria	Acidimicrobiia	Microtrichales	Ilumatobacteraceae	Ilumatobacter	uncultured_actinobacterium
ASV_2091	Bacteria	Proteobacteria	Alphaproteobacteria	unclassified_Alphaproteobacteria	unclassified_Alphaproteobacteria	unclassified_Alphaproteobacteria	unclassified_Alphaproteobacteria
ASV_2191	Bacteria	Chloroflexi	OLB14	OLB14	OLB14	OLB14	unclassified_OLB14
ASV_2192	Bacteria	Actinobacteria	Thermoleophilia	Solirubrobacterales	67-14	67-14	unclassified_67-14
ASV_2197	Bacteria	Proteobacteria	Alphaproteobacteria	Acetobacterales	Acetobacteraceae	Roseomonas	unclassified_Roseomonas
ASV_2204	Bacteria	Gemmatimonadetes	Longimicrobia	Longimicrobiales	Longimicrobiaceae	Longimicrobiaceae	uncultured_bacterium
ASV_2208	Bacteria	Proteobacteria	Gammaproteobacteria	HOC36	HOC36	HOC36	uncultured_bacterium
ASV_2212	Bacteria	Actinobacteria	Thermoleophilia	Solirubrobacterales	67-14	67-14	unclassified_67-14
ASV_2221	Bacteria	Chloroflexi	JG30-KF-CM66	JG30-KF-CM66	JG30-KF-CM66	JG30-KF-CM66	uncultured_bacterium
ASV_2289	Bacteria	Actinobacteria	Actinobacteria	Propionibacteriales	Nocardioidaceae	Nocardioides	unclassified_Nocardioides
ASV_2315	Bacteria	Chloroflexi	Chloroflexia	Thermomicrobiales	AKYG1722	AKYG1722	uncultured_bacterium
ASV_2326	Bacteria	Proteobacteria	Gammaproteobacteria	Nitrosococcales	Nitrosococcaceae	SZB85	uncultured_bacterium
ASV_2455	Bacteria	Chloroflexi	Anaerolineae	SBR1031	SBR1031	SBR1031	uncultured_soil
ASV_2483	Bacteria	Actinobacteria	Thermoleophilia	Solirubrobacterales	67-14	67-14	unclassified_67-14
ASV_2484	Bacteria	Gemmatimonadetes	S0134_terrestrial_group	S0134_terrestrial_group	S0134_terrestrial_group	S0134_terrestrial_group	uncultured_bacterium
ASV_2485	Bacteria	Actinobacteria	Actinobacteria	Propionibacteriales	Nocardioidaceae	Nocardioides	unclassified_Nocardioides
ASV_2491	Bacteria	Verrucomicrobia	Verrucomicrobiae	Chthoniobacterales	Chthoniobacteraceae	Chthoniobacter	uncultured_bacterium
ASV_2514	Bacteria	Gemmatimonadetes	Gemmatimonadetes	Gemmatimonadales	Gemmatimonadaceae	uncultured	unclassified_uncultured
ASV_2520	Bacteria	Actinobacteria	Actinobacteria	Frankiales	Sporichthyaceae	uncultured	uncultured_bacterium
ASV_2527	Bacteria	Chloroflexi	TK10	TK10	TK10	TK10	uncultured_bacterium
ASV_2628	Bacteria	Proteobacteria	Gammaproteobacteria	Betaproteobacteriales	Nitrosomonadaceae	oc32	uncultured_bacterium
ASV_2678	Bacteria	Proteobacteria	Alphaproteobacteria	Rhizobiales	uncultured	uncultured	unclassified_uncultured
ASV_2682	Bacteria	Armatimonadetes	uncultured	uncultured	uncultured	uncultured	metagenome
ASV_271	Bacteria	Firmicutes	Bacilli	Bacillales	Bacillaceae	Bacillus	unclassified_Bacillus
ASV_2712	Bacteria	Proteobacteria	Gammaproteobacteria	Betaproteobacteriales	SC-I-84	SC-I-84	uncultured_bacterium
ASV_2847	Bacteria	Actinobacteria	MB-A2-108	MB-A2-108	MB-A2-108	MB-A2-108	unclassified_MB-A2-108
ASV_2865	Bacteria	Proteobacteria	Gammaproteobacteria	Betaproteobacteriales	Burkholderiaceae	Azohydromonas	unclassified_Azohydromonas
ASV_2871	Bacteria	Proteobacteria	Gammaproteobacteria	Betaproteobacteriales	Burkholderiaceae	Noviherbaspirillum	unclassified_Noviherbaspirillum
ASV_2873	Bacteria	Gemmatimonadetes	Gemmatimonadetes	Gemmatimonadales	Gemmatimonadaceae	uncultured	unclassified_uncultured
ASV_2884	Bacteria	Proteobacteria	Deltaproteobacteria	Myxococcales	unclassified_Myxococcales	unclassified_Myxococcales	unclassified_Myxococcales
ASV_2888	Bacteria	Chloroflexi	Ktedonobacteria	C0119	C0119	C0119	unclassified_C0119
ASV_2889	Bacteria	Gemmatimonadetes	Longimicrobia	Longimicrobiales	Longimicrobiaceae	Longimicrobiaceae	uncultured_bacterium
ASV_2906	Bacteria	Actinobacteria	Thermoleophilia	Solirubrobacterales	67-14	67-14	unclassified_67-14
ASV_2924	Bacteria	Acidobacteria	Subgroup_6	Subgroup_6	Subgroup_6	Subgroup_6	unclassified_Subgroup_6
ASV_2929	Bacteria	Acidobacteria	Acidobacteriia	Solibacterales	Solibacteraceae_(Subgroup_3)	Bryobacter	unclassified_Bryobacter
ASV_300	Bacteria	Proteobacteria	Gammaproteobacteria	Xanthomonadales	Xanthomonadaceae	Luteimonas	unclassified_Luteimonas
ASV_3075	Bacteria	Cyanobacteria	Sericytochromatia	Sericytochromatia	Sericytochromatia	Sericytochromatia	uncultured_bacterium
ASV_3096	Bacteria	Actinobacteria	Actinobacteria	Propionibacteriales	Propionibacteriaceae	Microlunatus	unclassified_Microlunatus
ASV_3120	Bacteria	Proteobacteria	Deltaproteobacteria	Myxococcales	uncultured	uncultured	metagenome
ASV_3127	Bacteria	Chloroflexi	KD4-96	KD4-96	KD4-96	KD4-96	unclassified_KD4-96
ASV_3146	Bacteria	Acidobacteria	Subgroup_17	Subgroup_17	Subgroup_17	Subgroup_17	uncultured_Holophaga
ASV_3148	Bacteria	Actinobacteria	Rubrobacteria	Rubrobacterales	Rubrobacteriaceae	Rubrobacter	unclassified_Rubrobacter
ASV_3185	Bacteria	Chloroflexi	OLB14	OLB14	OLB14	OLB14	metagenome
ASV_3197	Bacteria	Actinobacteria	Acidimicrobiia	uncultured	uncultured	uncultured	uncultured_Acidimicrobiales
ASV_3201	Bacteria	Actinobacteria	Acidimicrobiia	Microtrichales	uncultured	uncultured	unclassified_uncultured
ASV_331	Bacteria	Chloroflexi	Anaerolineae	SBR1031	A4b	A4b	uncultured_bacterium
ASV_3365	Bacteria	Proteobacteria	Deltaproteobacteria	Myxococcales	bacteriap25	bacteriap25	uncultured_Desulfuromonadales
ASV_3372	Bacteria	Proteobacteria	Gammaproteobacteria	Oceanospirillales	Pseudohongiellaceae	BIyi10	unclassified_BIyi10
ASV_3395	Bacteria	Actinobacteria	Actinobacteria	Propionibacteriales	Nocardioidaceae	Nocardioides	unclassified_Nocardioides
ASV_3402	Bacteria	Chloroflexi	KD4-96	KD4-96	KD4-96	KD4-96	uncultured_Chloroflexi
ASV_3429	Bacteria	Chloroflexi	Chloroflexia	Chloroflexales	Roseiflexaceae	uncultured	uncultured_bacterium
ASV_3442	Bacteria	Proteobacteria	Deltaproteobacteria	Myxococcales	Sandaracinaceae	uncultured	uncultured_Polyangiaceae
ASV_3733	Bacteria	Gemmatimonadetes	unclassified_Gemmatimonadetes	unclassified_Gemmatimonadetes	unclassified_Gemmatimonadetes	unclassified_Gemmatimonadetes	unclassified_Gemmatimonadetes
ASV_3734	Bacteria	Actinobacteria	Actinobacteria	Propionibacteriales	Nocardioidaceae	unclassified_Nocardioidaceae	unclassified_Nocardioidaceae
ASV_3781	Bacteria	Actinobacteria	Actinobacteria	Micromonosporales	Micromonosporaceae	unclassified_Micromonosporaceae	unclassified_Micromonosporaceae
ASV_3792	Bacteria	Actinobacteria	Actinobacteria	Micromonosporales	Micromonosporaceae	Actinoplanes	unclassified_Actinoplanes
ASV_3813	Bacteria	Chloroflexi	Dehalococcoidia	S085	S085	S085	unclassified_S085
ASV_3816	Bacteria	Actinobacteria	Nitriliruptoria	Euzebyales	Euzebyaceae	uncultured	uncultured_bacterium
ASV_3860	Bacteria	Gemmatimonadetes	Gemmatimonadetes	Gemmatimonadales	Gemmatimonadaceae	uncultured	unclassified_uncultured
ASV_394	Bacteria	Bacteroidetes	Bacteroidia	Chitinophagales	Chitinophagaceae	Niastella	uncultured_bacterium
ASV_4103	Bacteria	Chloroflexi	Anaerolineae	Caldilineales	Caldilineaceae	uncultured	uncultured_bacterium
ASV_4262	Bacteria	Gemmatimonadetes	Gemmatimonadetes	Gemmatimonadales	Gemmatimonadaceae	uncultured	unclassified_uncultured
ASV_4366	Bacteria	Nitrospirae	Nitrospira	Nitrospirales	Nitrospiraceae	Nitrospira	unclassified_Nitrospira
ASV_4389	Bacteria	Firmicutes	Bacilli	Bacillales	Bacillaceae	Bacillus	Bacillus_funiculus
ASV_4577	Bacteria	Gemmatimonadetes	Longimicrobia	Longimicrobiales	Longimicrobiaceae	Longimicrobiaceae	unclassified_Longimicrobiaceae
ASV_4779	Bacteria	Actinobacteria	Acidimicrobiia	Microtrichales	uncultured	uncultured	uncultured_bacterium
ASV_4801	Bacteria	Firmicutes	Bacilli	Bacillales	Paenibacillaceae	Paenibacillus	uncultured_Firmicutes
ASV_4832	Bacteria	Acidobacteria	Subgroup_6	Subgroup_6	Subgroup_6	Subgroup_6	unclassified_Subgroup_6
ASV_4837	Bacteria	Acidobacteria	Acidobacteriia	Acidobacteriales	uncultured	uncultured	unclassified_uncultured
ASV_501	Bacteria	Actinobacteria	MB-A2-108	MB-A2-108	MB-A2-108	MB-A2-108	uncultured_actinobacterium
ASV_5052	Bacteria	Chloroflexi	Anaerolineae	Caldilineales	Caldilineaceae	uncultured	unclassified_uncultured
ASV_5067	Bacteria	Firmicutes	Bacilli	Bacillales	Paenibacillaceae	Paenibacillus	unclassified_Paenibacillus
ASV_509	Bacteria	unclassified_Bacteria	unclassified_Bacteria	unclassified_Bacteria	unclassified_Bacteria	unclassified_Bacteria	unclassified_Bacteria
ASV_544	Bacteria	Acidobacteria	Acidobacteriia	Solibacterales	Solibacteraceae_(Subgroup_3)	Candidatus_Solibacter	unclassified_Candidatus_Solibacter
ASV_5490	Bacteria	Actinobacteria	Thermoleophilia	Solirubrobacterales	Solirubrobacteraceae	uncultured	unclassified_uncultured
ASV_5557	Bacteria	Proteobacteria	Alphaproteobacteria	Rhizobiales	Rhizobiaceae	unclassified_Rhizobiaceae	unclassified_Rhizobiaceae
ASV_556	Bacteria	Proteobacteria	Alphaproteobacteria	Sphingomonadales	Sphingomonadaceae	unclassified_Sphingomonadaceae	unclassified_Sphingomonadaceae
ASV_5652	Bacteria	Proteobacteria	Gammaproteobacteria	Betaproteobacteriales	Burkholderiaceae	unclassified_Burkholderiaceae	unclassified_Burkholderiaceae
ASV_5953	Bacteria	Chloroflexi	Dehalococcoidia	S085	S085	S085	metagenome
ASV_5960	Bacteria	Proteobacteria	Gammaproteobacteria	Pseudomonadales	Moraxellaceae	Psychrobacter	unclassified_Psychrobacter
ASV_605	Bacteria	Actinobacteria	Thermoleophilia	Solirubrobacterales	Solirubrobacteraceae	JCM_18997	uncultured_bacterium
ASV_611	Bacteria	Actinobacteria	Actinobacteria	Pseudonocardiales	Pseudonocardiaceae	Saccharopolyspora	Saccharopolyspora_erythraea
ASV_6309	Bacteria	Actinobacteria	Actinobacteria	Micromonosporales	Micromonosporaceae	Micromonospora	unclassified_Micromonospora
ASV_64	Bacteria	Proteobacteria	Gammaproteobacteria	Pseudomonadales	Moraxellaceae	Acinetobacter	unclassified_Acinetobacter
ASV_642	Bacteria	Proteobacteria	Deltaproteobacteria	Myxococcales	BIrii41	BIrii41	uncultured_bacterium
ASV_682	Bacteria	unclassified_Bacteria	unclassified_Bacteria	unclassified_Bacteria	unclassified_Bacteria	unclassified_Bacteria	unclassified_Bacteria
ASV_687	Bacteria	Actinobacteria	Acidimicrobiia	unclassified_Acidimicrobiia	unclassified_Acidimicrobiia	unclassified_Acidimicrobiia	unclassified_Acidimicrobiia
ASV_689	Bacteria	Actinobacteria	Acidimicrobiia	Microtrichales	unclassified_Microtrichales	unclassified_Microtrichales	unclassified_Microtrichales
ASV_710	Bacteria	Actinobacteria	Acidimicrobiia	Actinomarinales	uncultured	uncultured	uncultured_Actinomycetales
ASV_7105	Bacteria	Actinobacteria	Thermoleophilia	Solirubrobacterales	unclassified_Solirubrobacterales	unclassified_Solirubrobacterales	unclassified_Solirubrobacterales
ASV_7119	Bacteria	Actinobacteria	Actinobacteria	Micrococcales	Microbacteriaceae	unclassified_Microbacteriaceae	unclassified_Microbacteriaceae
ASV_7238	Bacteria	Actinobacteria	Nitriliruptoria	Euzebyales	Euzebyaceae	uncultured	uncultured_bacterium
ASV_7508	Bacteria	Actinobacteria	Actinobacteria	Micrococcales	unclassified_Micrococcales	unclassified_Micrococcales	unclassified_Micrococcales
ASV_7582	Bacteria	Gemmatimonadetes	Gemmatimonadetes	Gemmatimonadales	Gemmatimonadaceae	unclassified_Gemmatimonadaceae	unclassified_Gemmatimonadaceae
ASV_7644	Bacteria	Actinobacteria	Thermoleophilia	Gaiellales	Gaiellaceae	Gaiella	unclassified_Gaiella
ASV_7651	Bacteria	Actinobacteria	Actinobacteria	Frankiales	Geodermatophilaceae	Geodermatophilus	unclassified_Geodermatophilus
ASV_7697	Bacteria	Proteobacteria	Gammaproteobacteria	Betaproteobacteriales	Nitrosomonadaceae	MND1	unclassified_MND1
ASV_776	Bacteria	Actinobacteria	Thermoleophilia	Solirubrobacterales	67-14	67-14	uncultured_actinobacterium
ASV_7766	Bacteria	Chloroflexi	Dehalococcoidia	S085	S085	S085	unclassified_S085
ASV_778	Bacteria	Proteobacteria	Gammaproteobacteria	Xanthomonadales	Rhodanobacteraceae	uncultured	uncultured_bacterium
ASV_784	Bacteria	Proteobacteria	Gammaproteobacteria	Cellvibrionales	Cellvibrionaceae	Cellvibrio	Cellvibrio_diazotrophicus
ASV_7861	Bacteria	Actinobacteria	Thermoleophilia	Solirubrobacterales	unclassified_Solirubrobacterales	unclassified_Solirubrobacterales	unclassified_Solirubrobacterales
ASV_7899	Bacteria	Actinobacteria	Actinobacteria	Frankiales	Geodermatophilaceae	unclassified_Geodermatophilaceae	unclassified_Geodermatophilaceae
ASV_801	Bacteria	Chloroflexi	Chloroflexia	Chloroflexales	Herpetosiphonaceae	Herpetosiphon	uncultured_bacterium
ASV_806	Bacteria	Proteobacteria	Gammaproteobacteria	Betaproteobacteriales	Nitrosomonadaceae	mle1-7	unclassified_mle1-7
ASV_8151	Bacteria	Actinobacteria	Actinobacteria	Pseudonocardiales	Pseudonocardiaceae	Actinophytocola	unclassified_Actinophytocola
ASV_8236	Bacteria	Actinobacteria	Actinobacteria	Micrococcales	Microbacteriaceae	unclassified_Microbacteriaceae	unclassified_Microbacteriaceae
ASV_8284	Bacteria	Actinobacteria	Actinobacteria	Frankiales	Geodermatophilaceae	Geodermatophilus	unclassified_Geodermatophilus
ASV_829	Bacteria	Actinobacteria	Acidimicrobiia	uncultured	uncultured	uncultured	unclassified_uncultured
ASV_846	Bacteria	Chloroflexi	Chloroflexia	Thermomicrobiales	JG30-KF-CM45	JG30-KF-CM45	unclassified_JG30-KF-CM45
ASV_8533	Bacteria	Actinobacteria	Thermoleophilia	Solirubrobacterales	Solirubrobacteraceae	Solirubrobacter	uncultured_bacterium
ASV_863	Bacteria	Proteobacteria	Deltaproteobacteria	Myxococcales	Sandaracinaceae	Sandaracinus	uncultured_bacterium
ASV_9127	Bacteria	Chloroflexi	Dehalococcoidia	S085	S085	S085	uncultured_soil
ASV_9144	Bacteria	Proteobacteria	Alphaproteobacteria	Rhizobiales	Devosiaceae	unclassified_Devosiaceae	unclassified_Devosiaceae
ASV_9169	Bacteria	Chloroflexi	Chloroflexia	Thermomicrobiales	AKYG1722	AKYG1722	unclassified_AKYG1722
ASV_930	Bacteria	Bacteroidetes	Bacteroidia	Cytophagales	Hymenobacteraceae	Pontibacter	unclassified_Pontibacter
ASV_937	Bacteria	Actinobacteria	Acidimicrobiia	IMCC26256	IMCC26256	IMCC26256	unclassified_IMCC26256
ASV_9547	Bacteria	Actinobacteria	Actinobacteria	Micromonosporales	Micromonosporaceae	unclassified_Micromonosporaceae	unclassified_Micromonosporaceae
ASV_9559	Bacteria	Proteobacteria	Gammaproteobacteria	Betaproteobacteriales	Nitrosomonadaceae	MND1	unclassified_MND1
ASV_9656	Bacteria	Acidobacteria	Subgroup_6	Subgroup_6	Subgroup_6	Subgroup_6	unclassified_Subgroup_6
ASV_968	Bacteria	Chloroflexi	Anaerolineae	Ardenticatenales	uncultured	uncultured	uncultured_bacterium
ASV_970	Bacteria	Proteobacteria	Alphaproteobacteria	Azospirillales	Azospirillaceae	unclassified_Azospirillaceae	unclassified_Azospirillaceae
ASV_971	Bacteria	Chloroflexi	Anaerolineae	SBR1031	A4b	A4b	unclassified_A4b
ASV_973	Bacteria	Proteobacteria	Gammaproteobacteria	Betaproteobacteriales	Nitrosomonadaceae	Ellin6067	unclassified_Ellin6067
ASV_981	Bacteria	Actinobacteria	0319-7L14	0319-7L14	0319-7L14	0319-7L14	uncultured_bacterium
ASV_10024	Bacteria	Actinobacteria	Nitriliruptoria	Euzebyales	Euzebyaceae	uncultured	unclassified_uncultured
ASV_1005	Bacteria	Proteobacteria	Alphaproteobacteria	uncultured	uncultured	uncultured	unclassified_uncultured
ASV_10205	Bacteria	Proteobacteria	Gammaproteobacteria	HOC36	HOC36	HOC36	uncultured_bacterium
ASV_10795	Bacteria	Actinobacteria	Actinobacteria	Propionibacteriales	Nocardioidaceae	Nocardioides	unclassified_Nocardioides
ASV_10875	Bacteria	Actinobacteria	Thermoleophilia	Solirubrobacterales	Solirubrobacteraceae	Solirubrobacter	uncultured_bacterium
ASV_1104	Bacteria	Gemmatimonadetes	Gemmatimonadetes	Gemmatimonadales	Gemmatimonadaceae	unclassified_Gemmatimonadaceae	unclassified_Gemmatimonadaceae
ASV_1134	Bacteria	Proteobacteria	Deltaproteobacteria	Myxococcales	Nannocystaceae	Nannocystis	unclassified_Nannocystis
ASV_1146	Bacteria	Acidobacteria	Holophagae	Subgroup_7	Subgroup_7	Subgroup_7	unclassified_Subgroup_7
ASV_1163	Bacteria	Proteobacteria	Deltaproteobacteria	Myxococcales	bacteriap25	bacteriap25	metagenome
ASV_1174	Bacteria	Firmicutes	Bacilli	Bacillales	Bacillaceae	Bacillus	unclassified_Bacillus
ASV_118	Bacteria	Actinobacteria	Actinobacteria	Streptosporangiales	Thermomonosporaceae	Actinomadura	unclassified_Actinomadura
ASV_1182	Bacteria	Nitrospirae	Nitrospira	Nitrospirales	Nitrospiraceae	Nitrospira	unclassified_Nitrospira
ASV_1217	Bacteria	Actinobacteria	Acidimicrobiia	uncultured	uncultured	uncultured	metagenome
ASV_1219	Bacteria	Acidobacteria	Subgroup_6	Subgroup_6	Subgroup_6	Subgroup_6	unclassified_Subgroup_6
ASV_1254	Bacteria	Actinobacteria	Thermoleophilia	Solirubrobacterales	Solirubrobacteraceae	Conexibacter	unclassified_Conexibacter
ASV_1256	Bacteria	Actinobacteria	MB-A2-108	MB-A2-108	MB-A2-108	MB-A2-108	unclassified_MB-A2-108
ASV_12678	Bacteria	Proteobacteria	Alphaproteobacteria	Sphingomonadales	Sphingomonadaceae	unclassified_Sphingomonadaceae	unclassified_Sphingomonadaceae
ASV_12701	Bacteria	Proteobacteria	Gammaproteobacteria	Betaproteobacteriales	Nitrosomonadaceae	MND1	unclassified_MND1
ASV_12799	Bacteria	Actinobacteria	Actinobacteria	Micrococcales	Microbacteriaceae	unclassified_Microbacteriaceae	unclassified_Microbacteriaceae
ASV_12950	Bacteria	Chloroflexi	KD4-96	KD4-96	KD4-96	KD4-96	uncultured_Anaerolineaceae
ASV_1303	Bacteria	Fibrobacteres	Fibrobacteria	Fibrobacterales	Fibrobacteraceae	unclassified_Fibrobacteraceae	unclassified_Fibrobacteraceae
ASV_13156	Bacteria	Proteobacteria	Alphaproteobacteria	Rhodobacterales	Rhodobacteraceae	Rubellimicrobium	unclassified_Rubellimicrobium
ASV_13460	Bacteria	Chloroflexi	Chloroflexia	Thermomicrobiales	AKYG1722	AKYG1722	uncultured_alpha
ASV_1370	Bacteria	Proteobacteria	Alphaproteobacteria	Elsterales	uncultured	uncultured	unclassified_uncultured
ASV_1374	Bacteria	Acidobacteria	Blastocatellia_(Subgroup_4)	Blastocatellales	Blastocatellaceae	uncultured	unclassified_uncultured
ASV_13751	Bacteria	Proteobacteria	Alphaproteobacteria	Rhizobiales	Rhizobiales_Incertae_Sedis	Bauldia	unclassified_Bauldia
ASV_13865	Bacteria	Actinobacteria	Actinobacteria	Frankiales	Geodermatophilaceae	unclassified_Geodermatophilaceae	unclassified_Geodermatophilaceae
ASV_1419	Bacteria	Firmicutes	Bacilli	Bacillales	Bacillaceae	Terribacillus	unclassified_Terribacillus
ASV_14280	Bacteria	Proteobacteria	Alphaproteobacteria	Sphingomonadales	Sphingomonadaceae	Sphingomonas	unclassified_Sphingomonas
ASV_1488	Bacteria	Proteobacteria	Deltaproteobacteria	Myxococcales	Sandaracinaceae	uncultured	metagenome
ASV_1493	Bacteria	Actinobacteria	Acidimicrobiia	unclassified_Acidimicrobiia	unclassified_Acidimicrobiia	unclassified_Acidimicrobiia	unclassified_Acidimicrobiia
ASV_1497	Bacteria	Chloroflexi	Chloroflexia	Chloroflexales	Roseiflexaceae	uncultured	uncultured_soil
ASV_1540	Bacteria	Verrucomicrobia	Verrucomicrobiae	Opitutales	Opitutaceae	Opitutus	unclassified_Opitutus
ASV_1556	Bacteria	Actinobacteria	Nitriliruptoria	Euzebyales	Euzebyaceae	uncultured	unclassified_uncultured
ASV_15562	Bacteria	Actinobacteria	Actinobacteria	Propionibacteriales	Nocardioidaceae	unclassified_Nocardioidaceae	unclassified_Nocardioidaceae
ASV_1560	Bacteria	Chloroflexi	Chloroflexia	Thermomicrobiales	JG30-KF-CM45	JG30-KF-CM45	uncultured_bacterium
ASV_15684	Bacteria	Actinobacteria	Actinobacteria	Micrococcales	Micrococcaceae	Kocuria	unclassified_Kocuria
ASV_1602	Bacteria	Proteobacteria	Alphaproteobacteria	Rhizobiales	D05-2	D05-2	unclassified_D05-2
ASV_1626	Bacteria	Acidobacteria	Subgroup_17	Subgroup_17	Subgroup_17	Subgroup_17	unclassified_Subgroup_17
ASV_1635	Bacteria	Chloroflexi	Chloroflexia	Chloroflexales	Roseiflexaceae	uncultured	uncultured_bacterium
ASV_16537	Bacteria	Actinobacteria	Actinobacteria	Propionibacteriales	Nocardioidaceae	unclassified_Nocardioidaceae	unclassified_Nocardioidaceae
ASV_17059	Bacteria	Actinobacteria	Actinobacteria	Micrococcales	Micrococcaceae	unclassified_Micrococcaceae	unclassified_Micrococcaceae
ASV_173	Bacteria	Chloroflexi	Chloroflexia	Thermomicrobiales	AKYG1722	AKYG1722	uncultured_bacterium
ASV_1751	Bacteria	Firmicutes	Bacilli	Bacillales	Planococcaceae	Solibacillus	unclassified_Solibacillus
ASV_17545	Bacteria	Proteobacteria	Alphaproteobacteria	Rhizobiales	uncultured	uncultured	unclassified_uncultured
ASV_1838	Bacteria	Chloroflexi	JG30-KF-CM66	JG30-KF-CM66	JG30-KF-CM66	JG30-KF-CM66	unclassified_JG30-KF-CM66
ASV_1859	Bacteria	Actinobacteria	MB-A2-108	MB-A2-108	MB-A2-108	MB-A2-108	uncultured_bacterium
ASV_1862	Bacteria	Actinobacteria	Acidimicrobiia	IMCC26256	IMCC26256	IMCC26256	unclassified_IMCC26256
ASV_1864	Bacteria	Acidobacteria	Subgroup_6	Subgroup_6	Subgroup_6	Subgroup_6	unclassified_Subgroup_6
ASV_1867	Bacteria	Proteobacteria	Alphaproteobacteria	Acetobacterales	Acetobacteraceae	Craurococcus	uncultured_bacterium
ASV_1927	Bacteria	Verrucomicrobia	Verrucomicrobiae	Verrucomicrobiales	Verrucomicrobiaceae	Roseimicrobium	Roseimicrobium_gellanilyticum
ASV_1942	Bacteria	Actinobacteria	Acidimicrobiia	uncultured	uncultured	uncultured	uncultured_Aciditerrimonas
ASV_1970	Bacteria	Acidobacteria	Subgroup_17	Subgroup_17	Subgroup_17	Subgroup_17	unclassified_Subgroup_17
ASV_2078	Bacteria	Actinobacteria	Thermoleophilia	Gaiellales	uncultured	uncultured	unclassified_uncultured
ASV_2082	Bacteria	Chloroflexi	Anaerolineae	SBR1031	SBR1031	SBR1031	uncultured_bacterium
ASV_2089	Bacteria	Actinobacteria	Rubrobacteria	Rubrobacterales	Rubrobacteriaceae	Rubrobacter	unclassified_Rubrobacter
ASV_221	Bacteria	Proteobacteria	Gammaproteobacteria	Xanthomonadales	Rhodanobacteraceae	Pseudofulvimonas	uncultured_bacterium
ASV_2274	Bacteria	Acidobacteria	Acidobacteriia	Solibacterales	Solibacteraceae_(Subgroup_3)	Bryobacter	unclassified_Bryobacter
ASV_2288	Bacteria	Chloroflexi	Chloroflexia	Chloroflexales	Chloroflexaceae	unclassified_Chloroflexaceae	unclassified_Chloroflexaceae
ASV_2295	Bacteria	Actinobacteria	Actinobacteria	Micrococcales	Cellulomonadaceae	Pseudactinotalea	unclassified_Pseudactinotalea
ASV_2309	Bacteria	Acidobacteria	Subgroup_6	Subgroup_6	Subgroup_6	Subgroup_6	unclassified_Subgroup_6
ASV_2317	Bacteria	Actinobacteria	Actinobacteria	unclassified_Actinobacteria	unclassified_Actinobacteria	unclassified_Actinobacteria	unclassified_Actinobacteria
ASV_2441	Bacteria	Proteobacteria	Alphaproteobacteria	Caulobacterales	Hyphomonadaceae	SWB02	uncultured_bacterium
ASV_2442	Bacteria	Proteobacteria	Alphaproteobacteria	Rhizobiales	Rhizobiaceae	Allorhizobium-Neorhizobium-Pararhizobium-Rhizobium	unclassified_Allorhizobium-Neorhizobium-Pararhizobium-Rhizobium
ASV_2446	Bacteria	Gemmatimonadetes	Gemmatimonadetes	Gemmatimonadales	Gemmatimonadaceae	uncultured	unclassified_uncultured
ASV_2478	Bacteria	Proteobacteria	Alphaproteobacteria	Puniceispirillales	Puniceispirillales_Incertae_Sedis	Constrictibacter	uncultured_bacterium
ASV_2546	Bacteria	Proteobacteria	Alphaproteobacteria	unclassified_Alphaproteobacteria	unclassified_Alphaproteobacteria	unclassified_Alphaproteobacteria	unclassified_Alphaproteobacteria
ASV_2658	Bacteria	Proteobacteria	Alphaproteobacteria	Caulobacterales	Caulobacteraceae	PMMR1	uncultured_bacterium
ASV_2667	Bacteria	Proteobacteria	Gammaproteobacteria	Xanthomonadales	Rhodanobacteraceae	uncultured	uncultured_bacterium
ASV_269	Bacteria	Proteobacteria	Gammaproteobacteria	Betaproteobacteriales	Burkholderiaceae	Xenophilus	unclassified_Xenophilus
ASV_2710	Bacteria	Actinobacteria	0319-7L14	0319-7L14	0319-7L14	0319-7L14	uncultured_bacterium
ASV_2716	Bacteria	Verrucomicrobia	Verrucomicrobiae	Opitutales	Opitutaceae	Lacunisphaera	unclassified_Lacunisphaera
ASV_2722	Bacteria	Chloroflexi	Chloroflexia	Thermomicrobiales	JG30-KF-CM45	JG30-KF-CM45	uncultured_bacterium
ASV_276	Bacteria	Bacteroidetes	Bacteroidia	Cytophagales	Microscillaceae	unclassified_Microscillaceae	unclassified_Microscillaceae
ASV_2797	Bacteria	Entotheonellaeota	Entotheonellia	Entotheonellales	Entotheonellaceae	Candidatus_Entotheonella	uncultured_bacterium
ASV_2839	Bacteria	Planctomycetes	Phycisphaerae	Phycisphaerales	Phycisphaeraceae	I-8	uncultured_bacterium
ASV_2844	Bacteria	Proteobacteria	Alphaproteobacteria	Elsterales	uncultured	uncultured	unclassified_uncultured
ASV_2850	Bacteria	Proteobacteria	Alphaproteobacteria	uncultured	uncultured	uncultured	unclassified_uncultured
ASV_2853	Bacteria	Planctomycetes	OM190	OM190	OM190	OM190	unclassified_OM190
ASV_2882	Bacteria	Proteobacteria	Gammaproteobacteria	Betaproteobacteriales	Burkholderiaceae	Noviherbaspirillum	unclassified_Noviherbaspirillum
ASV_2896	Bacteria	Chloroflexi	Dehalococcoidia	S085	S085	S085	unclassified_S085
ASV_2913	Bacteria	Proteobacteria	Gammaproteobacteria	Pseudomonadales	Moraxellaceae	Psychrobacter	unclassified_Psychrobacter
ASV_2922	Bacteria	Actinobacteria	Acidimicrobiia	unclassified_Acidimicrobiia	unclassified_Acidimicrobiia	unclassified_Acidimicrobiia	unclassified_Acidimicrobiia
ASV_2944	Bacteria	Chloroflexi	Anaerolineae	Ardenticatenales	Ardenticatenaceae	uncultured	unclassified_uncultured
ASV_2949	Bacteria	Actinobacteria	Thermoleophilia	Gaiellales	uncultured	uncultured	unclassified_uncultured
ASV_297	Bacteria	Actinobacteria	Actinobacteria	Streptomycetales	Streptomycetaceae	Streptomyces	unclassified_Streptomyces
ASV_3018	Bacteria	Proteobacteria	Gammaproteobacteria	Pseudomonadales	Pseudomonadaceae	Pseudomonas	unclassified_Pseudomonas
ASV_3084	Bacteria	Proteobacteria	Deltaproteobacteria	Myxococcales	Sandaracinaceae	Sandaracinus	uncultured_bacterium
ASV_3087	Bacteria	Chloroflexi	Anaerolineae	Ardenticatenales	Ardenticatenaceae	uncultured	uncultured_bacterium
ASV_3090	Bacteria	Proteobacteria	Deltaproteobacteria	Myxococcales	Nannocystaceae	Nannocystis	uncultured_bacterium
ASV_310	Bacteria	Patescibacteria	Saccharimonadia	Saccharimonadales	Saccharimonadaceae	Saccharimonadaceae	Candidatus_Saccharibacteria
ASV_3137	Bacteria	Chloroflexi	JG30-KF-CM66	JG30-KF-CM66	JG30-KF-CM66	JG30-KF-CM66	uncultured_bacterium
ASV_3141	Bacteria	Actinobacteria	Acidimicrobiia	unclassified_Acidimicrobiia	unclassified_Acidimicrobiia	unclassified_Acidimicrobiia	unclassified_Acidimicrobiia
ASV_3173	Bacteria	Actinobacteria	Actinobacteria	Micromonosporales	Micromonosporaceae	unclassified_Micromonosporaceae	unclassified_Micromonosporaceae
ASV_3195	Bacteria	Acidobacteria	Subgroup_6	Subgroup_6	Subgroup_6	Subgroup_6	unclassified_Subgroup_6
ASV_320	Bacteria	Actinobacteria	Actinobacteria	Frankiales	Cryptosporangiaceae	Cryptosporangium	unclassified_Cryptosporangium
ASV_3334	Bacteria	Proteobacteria	Alphaproteobacteria	Elsterales	uncultured	uncultured	unclassified_uncultured
ASV_3350	Bacteria	Actinobacteria	Thermoleophilia	Solirubrobacterales	67-14	67-14	unclassified_67-14
ASV_3500	Bacteria	Actinobacteria	Acidimicrobiia	uncultured	uncultured	uncultured	unclassified_uncultured
ASV_3602	Bacteria	Chloroflexi	JG30-KF-CM66	JG30-KF-CM66	JG30-KF-CM66	JG30-KF-CM66	unclassified_JG30-KF-CM66
ASV_3643	Bacteria	Proteobacteria	Gammaproteobacteria	Xanthomonadales	uncultured	uncultured	uncultured_Xanthomonadaceae
ASV_365	Bacteria	Actinobacteria	Actinobacteria	Corynebacteriales	Nocardiaceae	Nocardia	unclassified_Nocardia
ASV_3658	Bacteria	Proteobacteria	Alphaproteobacteria	Rhizobiales	Rhizobiaceae	Chelativorans	unclassified_Chelativorans
ASV_3659	Bacteria	Chloroflexi	Chloroflexia	Kallotenuales	AKIW781	AKIW781	uncultured_bacterium
ASV_3673	Bacteria	Cyanobacteria	Sericytochromatia	Sericytochromatia	Sericytochromatia	Sericytochromatia	metagenome
ASV_3702	Bacteria	Planctomycetes	OM190	OM190	OM190	OM190	uncultured_bacterium
ASV_3738	Bacteria	Chloroflexi	JG30-KF-CM66	JG30-KF-CM66	JG30-KF-CM66	JG30-KF-CM66	uncultured_Chloroflexi
ASV_3756	Bacteria	Proteobacteria	Gammaproteobacteria	unclassified_Gammaproteobacteria	unclassified_Gammaproteobacteria	unclassified_Gammaproteobacteria	unclassified_Gammaproteobacteria
ASV_3801	Bacteria	Proteobacteria	Gammaproteobacteria	Betaproteobacteriales	Burkholderiaceae	Lautropia	uncultured_Derxia
ASV_389	Bacteria	Proteobacteria	Deltaproteobacteria	Myxococcales	bacteriap25	bacteriap25	unclassified_bacteriap25
ASV_4051	Bacteria	Actinobacteria	Actinobacteria	Micrococcales	Microbacteriaceae	Microbacterium	unclassified_Microbacterium
ASV_4176	Bacteria	Chloroflexi	OLB14	OLB14	OLB14	OLB14	uncultured_bacterium
ASV_4332	Bacteria	Acidobacteria	Subgroup_6	Subgroup_6	Subgroup_6	Subgroup_6	unclassified_Subgroup_6
ASV_4359	Bacteria	Fibrobacteres	Fibrobacteria	Fibrobacterales	Fibrobacteraceae	possible_genus_04	uncultured_bacterium
ASV_436	Bacteria	Chloroflexi	Anaerolineae	SBR1031	A4b	A4b	unclassified_A4b
ASV_4660	Bacteria	Actinobacteria	Actinobacteria	Corynebacteriales	Mycobacteriaceae	Mycobacterium	unclassified_Mycobacterium
ASV_467	Bacteria	Proteobacteria	Gammaproteobacteria	Cellvibrionales	Cellvibrionaceae	Cellvibrio	unclassified_Cellvibrio
ASV_4698	Bacteria	Proteobacteria	Deltaproteobacteria	Myxococcales	Polyangiaceae	Pajaroellobacter	unclassified_Pajaroellobacter
ASV_4743	Bacteria	Verrucomicrobia	Verrucomicrobiae	Opitutales	Opitutaceae	unclassified_Opitutaceae	unclassified_Opitutaceae
ASV_5014	Bacteria	Proteobacteria	Alphaproteobacteria	uncultured	uncultured	uncultured	uncultured_Bradyrhizobiaceae
ASV_5147	Bacteria	Firmicutes	Clostridia	Clostridiales	Ruminococcaceae	Ruminococcaceae_UCG-005	unclassified_Ruminococcaceae_UCG-005
ASV_5287	Bacteria	Proteobacteria	Deltaproteobacteria	Myxococcales	27F-1492R	27F-1492R	uncultured_bacterium
ASV_543	Bacteria	Bacteroidetes	Bacteroidia	Chitinophagales	Chitinophagaceae	Terrimonas	unclassified_Terrimonas
ASV_545	Bacteria	Actinobacteria	Actinobacteria	Pseudonocardiales	Pseudonocardiaceae	Saccharothrix	unclassified_Saccharothrix
ASV_5469	Bacteria	Actinobacteria	Actinobacteria	Micrococcales	Dermabacteraceae	Brachybacterium	unclassified_Brachybacterium
ASV_5481	Bacteria	Chloroflexi	KD4-96	KD4-96	KD4-96	KD4-96	unclassified_KD4-96
ASV_5618	Bacteria	Actinobacteria	Actinobacteria	Micromonosporales	Micromonosporaceae	unclassified_Micromonosporaceae	unclassified_Micromonosporaceae
ASV_579	Bacteria	Firmicutes	Bacilli	Bacillales	Bacillaceae	Aureibacillus	unclassified_Aureibacillus
ASV_591	Bacteria	Actinobacteria	Actinobacteria	Micromonosporales	Micromonosporaceae	Dactylosporangium	unclassified_Dactylosporangium
ASV_5914	Bacteria	Actinobacteria	Thermoleophilia	Gaiellales	Gaiellaceae	Gaiella	unclassified_Gaiella
ASV_6031	Bacteria	Proteobacteria	Deltaproteobacteria	Myxococcales	Haliangiaceae	Haliangium	unclassified_Haliangium
ASV_7094	Bacteria	Actinobacteria	Acidimicrobiia	Microtrichales	Iamiaceae	Iamia	unclassified_Iamia
ASV_7259	Bacteria	Chloroflexi	KD4-96	KD4-96	KD4-96	KD4-96	unclassified_KD4-96
ASV_7323	Bacteria	Actinobacteria	Thermoleophilia	Solirubrobacterales	Solirubrobacteraceae	Parviterribacter	uncultured_bacterium
ASV_7333	Bacteria	Proteobacteria	Alphaproteobacteria	Rhizobiales	Rhizobiaceae	Allorhizobium-Neorhizobium-Pararhizobium-Rhizobium	unclassified_Allorhizobium-Neorhizobium-Pararhizobium-Rhizobium
ASV_734	Bacteria	Actinobacteria	Actinobacteria	Streptosporangiales	Thermomonosporaceae	Actinocorallia	unclassified_Actinocorallia
ASV_7340	Bacteria	Actinobacteria	Actinobacteria	Micrococcales	Micrococcaceae	unclassified_Micrococcaceae	unclassified_Micrococcaceae
ASV_7409	Bacteria	Actinobacteria	Actinobacteria	Micrococcales	unclassified_Micrococcales	unclassified_Micrococcales	unclassified_Micrococcales
ASV_7416	Bacteria	Proteobacteria	Alphaproteobacteria	Rhodovibrionales	Kiloniellaceae	Pelagibius	unclassified_Pelagibius
ASV_7463	Bacteria	Firmicutes	Bacilli	Bacillales	Bacillaceae	Bacillus	unclassified_Bacillus
ASV_759	Bacteria	Proteobacteria	Deltaproteobacteria	Myxococcales	Nannocystaceae	Pseudenhygromyxa	uncultured_bacterium
ASV_7590	Bacteria	Actinobacteria	Actinobacteria	Micrococcales	Microbacteriaceae	Microbacterium	unclassified_Microbacterium
ASV_761	Bacteria	Chloroflexi	Chloroflexia	Chloroflexales	Roseiflexaceae	uncultured	unclassified_uncultured
ASV_7636	Bacteria	Actinobacteria	Actinobacteria	Propionibacteriales	Nocardioidaceae	Nocardioides	unclassified_Nocardioides
ASV_7675	Bacteria	Chloroflexi	Chloroflexia	Thermomicrobiales	JG30-KF-CM45	JG30-KF-CM45	uncultured_bacterium
ASV_8088	Bacteria	Actinobacteria	Acidimicrobiia	unclassified_Acidimicrobiia	unclassified_Acidimicrobiia	unclassified_Acidimicrobiia	unclassified_Acidimicrobiia
ASV_825	Bacteria	Acidobacteria	Blastocatellia_(Subgroup_4)	Blastocatellales	Blastocatellaceae	Stenotrophobacter	uncultured_bacterium
ASV_827	Bacteria	Chloroflexi	Anaerolineae	SBR1031	A4b	A4b	unclassified_A4b
ASV_8338	Bacteria	Actinobacteria	MB-A2-108	MB-A2-108	MB-A2-108	MB-A2-108	unclassified_MB-A2-108
ASV_850	Bacteria	Bacteroidetes	Bacteroidia	Cytophagales	Hymenobacteraceae	Pontibacter	unclassified_Pontibacter
ASV_8540	Bacteria	Actinobacteria	Actinobacteria	Micrococcales	Micrococcaceae	Arthrobacter	unclassified_Arthrobacter
ASV_867	Bacteria	Proteobacteria	Deltaproteobacteria	Myxococcales	Phaselicystidaceae	Phaselicystis	unclassified_Phaselicystis
ASV_873	Bacteria	Rokubacteria	NC10	Rokubacteriales	Rokubacteriales	Rokubacteriales	uncultured_bacterium
ASV_8752	Bacteria	Chloroflexi	Dehalococcoidia	S085	S085	S085	unclassified_S085
ASV_8963	Bacteria	Proteobacteria	Alphaproteobacteria	Rhizobiales	Beijerinckiaceae	Microvirga	unclassified_Microvirga
ASV_916	Bacteria	Chloroflexi	Anaerolineae	SBR1031	A4b	A4b	uncultured_bacterium
ASV_917	Bacteria	Actinobacteria	Thermoleophilia	Solirubrobacterales	67-14	67-14	uncultured_bacterium
ASV_9247	Bacteria	Chloroflexi	TK10	TK10	TK10	TK10	uncultured_bacterium
ASV_948	Bacteria	Chloroflexi	Anaerolineae	SBR1031	A4b	A4b	unclassified_A4b
ASV_956	Bacteria	Chloroflexi	KD4-96	KD4-96	KD4-96	KD4-96	unclassified_KD4-96
ASV_969	Bacteria	Proteobacteria	Alphaproteobacteria	Reyranellales	Reyranellaceae	uncultured	uncultured_Rhodospirillales
ASV_9707	Bacteria	Proteobacteria	Alphaproteobacteria	Rhizobiales	Xanthobacteraceae	uncultured	unclassified_uncultured
ASV_975	Bacteria	Deinococcus-Thermus	Deinococci	Deinococcales	Trueperaceae	Truepera	uncultured_Deinococcales
ASV_9836	Bacteria	Proteobacteria	Alphaproteobacteria	uncultured	uncultured	uncultured	uncultured_Rhizobiales
ASV_9878	Bacteria	Proteobacteria	Gammaproteobacteria	Betaproteobacteriales	Nitrosomonadaceae	MND1	uncultured_Burkholderiaceae
ASV_10052	Bacteria	Bacteroidetes	Bacteroidia	Chitinophagales	37-13	37-13	uncultured_bacterium
ASV_10324	Bacteria	Chloroflexi	Chloroflexia	Thermomicrobiales	JG30-KF-CM45	JG30-KF-CM45	uncultured_bacterium
ASV_1050	Bacteria	Actinobacteria	Acidimicrobiia	uncultured	uncultured	uncultured	unclassified_uncultured
ASV_10524	Bacteria	Actinobacteria	Thermoleophilia	Solirubrobacterales	Solirubrobacteraceae	Solirubrobacter	unclassified_Solirubrobacter
ASV_10767	Bacteria	Proteobacteria	Alphaproteobacteria	Elsterales	uncultured	uncultured	unclassified_uncultured
ASV_1086	Bacteria	Actinobacteria	Acidimicrobiia	uncultured	uncultured	uncultured	uncultured_Aciditerrimonas
ASV_1106	Bacteria	Actinobacteria	Acidimicrobiia	IMCC26256	IMCC26256	IMCC26256	unclassified_IMCC26256
ASV_1168	Bacteria	Proteobacteria	Gammaproteobacteria	Betaproteobacteriales	Burkholderiaceae	unclassified_Burkholderiaceae	unclassified_Burkholderiaceae
ASV_1212	Bacteria	Acidobacteria	Blastocatellia_(Subgroup_4)	Pyrinomonadales	Pyrinomonadaceae	RB41	unclassified_RB41
ASV_1242	Bacteria	Proteobacteria	Deltaproteobacteria	Myxococcales	Polyangiaceae	uncultured	unclassified_uncultured
ASV_12570	Bacteria	Acidobacteria	Subgroup_6	Subgroup_6	Subgroup_6	Subgroup_6	unclassified_Subgroup_6
ASV_1259	Bacteria	Proteobacteria	Deltaproteobacteria	Myxococcales	P3OB-42	P3OB-42	uncultured_bacterium
ASV_1270	Bacteria	Rokubacteria	NC10	Rokubacteriales	Rokubacteriales	Rokubacteriales	uncultured_Firmicutes
ASV_12897	Bacteria	Actinobacteria	Thermoleophilia	Gaiellales	Gaiellaceae	Gaiella	unclassified_Gaiella
ASV_12949	Bacteria	Proteobacteria	Deltaproteobacteria	Myxococcales	P3OB-42	P3OB-42	uncultured_bacterium
ASV_13159	Bacteria	Acidobacteria	Subgroup_6	Subgroup_6	Subgroup_6	Subgroup_6	unclassified_Subgroup_6
ASV_1329	Bacteria	Chloroflexi	Anaerolineae	SBR1031	A4b	A4b	unclassified_A4b
ASV_13368	Bacteria	Actinobacteria	Actinobacteria	Propionibacteriales	unclassified_Propionibacteriales	unclassified_Propionibacteriales	unclassified_Propionibacteriales
ASV_1338	Bacteria	Gemmatimonadetes	Gemmatimonadetes	Gemmatimonadales	Gemmatimonadaceae	Gemmatirosa	uncultured_bacterium
ASV_1343	Bacteria	Chloroflexi	Anaerolineae	SBR1031	A4b	A4b	uncultured_bacterium
ASV_1381	Bacteria	Actinobacteria	Actinobacteria	Kineosporiales	Kineosporiaceae	Kineococcus	unclassified_Kineococcus
ASV_1389	Bacteria	Chloroflexi	Anaerolineae	RBG-13-54-9	RBG-13-54-9	RBG-13-54-9	uncultured_sludge
ASV_13954	Bacteria	Actinobacteria	Thermoleophilia	Solirubrobacterales	Solirubrobacteraceae	Solirubrobacter	unclassified_Solirubrobacter
ASV_14154	Bacteria	Chloroflexi	Anaerolineae	unclassified_Anaerolineae	unclassified_Anaerolineae	unclassified_Anaerolineae	unclassified_Anaerolineae
ASV_14174	Bacteria	Proteobacteria	Gammaproteobacteria	Betaproteobacteriales	Nitrosomonadaceae	MND1	unclassified_MND1
ASV_14184	Bacteria	Actinobacteria	Actinobacteria	Streptomycetales	Streptomycetaceae	Streptomyces	unclassified_Streptomyces
ASV_14275	Bacteria	Actinobacteria	Actinobacteria	Pseudonocardiales	Pseudonocardiaceae	Pseudonocardia	unclassified_Pseudonocardia
ASV_1436	Bacteria	Proteobacteria	Alphaproteobacteria	Rhizobiales	Rhizobiaceae	unclassified_Rhizobiaceae	unclassified_Rhizobiaceae
ASV_1439	Bacteria	Acidobacteria	Subgroup_6	Subgroup_6	Subgroup_6	Subgroup_6	unclassified_Subgroup_6
ASV_14412	Bacteria	Proteobacteria	Deltaproteobacteria	Myxococcales	Polyangiaceae	uncultured	uncultured_delta
ASV_14810	Bacteria	Proteobacteria	Alphaproteobacteria	Rhizobiales	Beijerinckiaceae	Microvirga	unclassified_Microvirga
ASV_1509	Bacteria	Actinobacteria	Thermoleophilia	Solirubrobacterales	67-14	67-14	uncultured_bacterium
ASV_15742	Bacteria	Actinobacteria	Actinobacteria	Propionibacteriales	Propionibacteriaceae	Microlunatus	unclassified_Microlunatus
ASV_1606	Bacteria	Actinobacteria	Acidimicrobiia	unclassified_Acidimicrobiia	unclassified_Acidimicrobiia	unclassified_Acidimicrobiia	unclassified_Acidimicrobiia
ASV_1627	Bacteria	Acidobacteria	Thermoanaerobaculia	Thermoanaerobaculales	Thermoanaerobaculaceae	Subgroup_10	uncultured_Holophaga
ASV_1628	Bacteria	Gemmatimonadetes	BD2-11_terrestrial_group	BD2-11_terrestrial_group	BD2-11_terrestrial_group	BD2-11_terrestrial_group	unclassified_BD2-11_terrestrial_group
ASV_16783	Bacteria	Proteobacteria	Alphaproteobacteria	Sphingomonadales	Sphingomonadaceae	Novosphingobium	unclassified_Novosphingobium
ASV_1737	Bacteria	Proteobacteria	Deltaproteobacteria	Myxococcales	Sandaracinaceae	uncultured	delta_proteobacterium
ASV_1753	Bacteria	Acidobacteria	Subgroup_6	Subgroup_6	Subgroup_6	Subgroup_6	unclassified_Subgroup_6
ASV_1759	Bacteria	Chloroflexi	Chloroflexia	Thermomicrobiales	JG30-KF-CM45	JG30-KF-CM45	uncultured_bacterium
ASV_177	Bacteria	Proteobacteria	Gammaproteobacteria	Betaproteobacteriales	Burkholderiaceae	Rhizobacter	unclassified_Rhizobacter
ASV_17773	Bacteria	Actinobacteria	Actinobacteria	Micrococcales	Microbacteriaceae	unclassified_Microbacteriaceae	unclassified_Microbacteriaceae
ASV_17830	Bacteria	Proteobacteria	Alphaproteobacteria	Rhodobacterales	Rhodobacteraceae	uncultured	uncultured_organism
ASV_1787	Bacteria	Proteobacteria	Deltaproteobacteria	Myxococcales	Nannocystaceae	uncultured	uncultured_bacterium
ASV_1810	Bacteria	Bacteroidetes	Bacteroidia	Cytophagales	Cytophagaceae	Rhodocytophaga	unclassified_Rhodocytophaga
ASV_1816	Bacteria	Bacteroidetes	Bacteroidia	Chitinophagales	Chitinophagaceae	unclassified_Chitinophagaceae	unclassified_Chitinophagaceae
ASV_18421	Bacteria	Gemmatimonadetes	Gemmatimonadetes	Gemmatimonadales	Gemmatimonadaceae	uncultured	unclassified_uncultured
ASV_18472	Bacteria	Actinobacteria	Thermoleophilia	Solirubrobacterales	67-14	67-14	unclassified_67-14
ASV_18519	Bacteria	Actinobacteria	Actinobacteria	Micrococcales	Micrococcaceae	unclassified_Micrococcaceae	unclassified_Micrococcaceae
ASV_18534	Bacteria	Proteobacteria	Gammaproteobacteria	Betaproteobacteriales	Nitrosomonadaceae	MND1	unclassified_MND1
ASV_1858	Bacteria	Chloroflexi	Anaerolineae	unclassified_Anaerolineae	unclassified_Anaerolineae	unclassified_Anaerolineae	unclassified_Anaerolineae
ASV_1931	Bacteria	Chloroflexi	Chloroflexia	Chloroflexales	Roseiflexaceae	uncultured	uncultured_bacterium
ASV_19572	Bacteria	Actinobacteria	Actinobacteria	Micrococcales	Micrococcaceae	unclassified_Micrococcaceae	unclassified_Micrococcaceae
ASV_1963	Bacteria	Chloroflexi	unclassified_Chloroflexi	unclassified_Chloroflexi	unclassified_Chloroflexi	unclassified_Chloroflexi	unclassified_Chloroflexi
ASV_2033	Bacteria	Actinobacteria	Acidimicrobiia	unclassified_Acidimicrobiia	unclassified_Acidimicrobiia	unclassified_Acidimicrobiia	unclassified_Acidimicrobiia
ASV_2045	Bacteria	Chloroflexi	KD4-96	KD4-96	KD4-96	KD4-96	uncultured_Chloroflexi
ASV_2166	Bacteria	Gemmatimonadetes	Gemmatimonadetes	Gemmatimonadales	Gemmatimonadaceae	unclassified_Gemmatimonadaceae	unclassified_Gemmatimonadaceae
ASV_2169	Bacteria	Chloroflexi	Anaerolineae	SBR1031	A4b	A4b	uncultured_bacterium
ASV_2224	Bacteria	Proteobacteria	Deltaproteobacteria	Myxococcales	Polyangiaceae	Pajaroellobacter	unclassified_Pajaroellobacter
ASV_2233	Bacteria	Bacteroidetes	Bacteroidia	Cytophagales	Hymenobacteraceae	Adhaeribacter	uncultured_bacterium
ASV_2310	Bacteria	Proteobacteria	Gammaproteobacteria	Betaproteobacteriales	Burkholderiaceae	Piscinibacter	unclassified_Piscinibacter
ASV_2316	Bacteria	Proteobacteria	Alphaproteobacteria	Tistrellales	Geminicoccaceae	Geminicoccus	unclassified_Geminicoccus
ASV_2332	Bacteria	Chloroflexi	Chloroflexia	Chloroflexales	Chloroflexaceae	FFCH7168	uncultured_bacterium
ASV_2336	Bacteria	Chloroflexi	TK10	TK10	TK10	TK10	uncultured_bacterium
ASV_2338	Bacteria	Actinobacteria	Thermoleophilia	Solirubrobacterales	Solirubrobacteraceae	unclassified_Solirubrobacteraceae	unclassified_Solirubrobacteraceae
ASV_2339	Bacteria	Chloroflexi	Anaerolineae	Ardenticatenales	Ardenticatenaceae	uncultured	unclassified_uncultured
ASV_2354	Bacteria	Acidobacteria	Subgroup_6	Subgroup_6	Subgroup_6	Subgroup_6	Acidobacteria_bacterium
ASV_2453	Bacteria	Proteobacteria	Deltaproteobacteria	Myxococcales	Nannocystaceae	Nannocystis	uncultured_Myxococcales
ASV_2494	Bacteria	Chloroflexi	Anaerolineae	SBR1031	A4b	A4b	uncultured_Caldilineaceae
ASV_2497	Bacteria	Gemmatimonadetes	Longimicrobia	Longimicrobiales	Longimicrobiaceae	Longimicrobiaceae	uncultured_bacterium
ASV_2502	Bacteria	Chloroflexi	Chloroflexia	Chloroflexales	Roseiflexaceae	uncultured	uncultured_bacterium
ASV_2524	Bacteria	Acidobacteria	Acidobacteriia	Solibacterales	Solibacteraceae_(Subgroup_3)	Bryobacter	unclassified_Bryobacter
ASV_2529	Bacteria	Actinobacteria	Acidimicrobiia	Microtrichales	uncultured	uncultured	uncultured_bacterium
ASV_2535	Bacteria	Acidobacteria	Subgroup_6	Subgroup_6	Subgroup_6	Subgroup_6	unclassified_Subgroup_6
ASV_2686	Bacteria	Planctomycetes	Phycisphaerae	Phycisphaerales	Phycisphaeraceae	AKYG587	uncultured_bacterium
ASV_2688	Bacteria	Acidobacteria	Acidobacteriia	Acidobacteriales	uncultured	uncultured	unclassified_uncultured
ASV_2720	Bacteria	Actinobacteria	Thermoleophilia	Gaiellales	uncultured	uncultured	uncultured_organism
ASV_2821	Bacteria	Proteobacteria	Gammaproteobacteria	Acidiferrobacterales	Acidiferrobacteraceae	Sulfurifustis	unclassified_Sulfurifustis
ASV_2825	Bacteria	Chloroflexi	Chloroflexia	Chloroflexales	Roseiflexaceae	uncultured	uncultured_bacterium
ASV_2837	Bacteria	Chloroflexi	Chloroflexia	Chloroflexales	Roseiflexaceae	uncultured	uncultured_bacterium
ASV_2908	Bacteria	Proteobacteria	Gammaproteobacteria	HOC36	HOC36	HOC36	uncultured_bacterium
ASV_2938	Bacteria	unclassified_Bacteria	unclassified_Bacteria	unclassified_Bacteria	unclassified_Bacteria	unclassified_Bacteria	unclassified_Bacteria
ASV_2953	Bacteria	Actinobacteria	Thermoleophilia	Solirubrobacterales	Solirubrobacteraceae	unclassified_Solirubrobacteraceae	unclassified_Solirubrobacteraceae
ASV_3035	Bacteria	Proteobacteria	Deltaproteobacteria	Myxococcales	unclassified_Myxococcales	unclassified_Myxococcales	unclassified_Myxococcales
ASV_3065	Bacteria	Actinobacteria	Acidimicrobiia	IMCC26256	IMCC26256	IMCC26256	unclassified_IMCC26256
ASV_3070	Bacteria	Chloroflexi	Anaerolineae	Caldilineales	Caldilineaceae	uncultured	uncultured_soil
ASV_3071	Bacteria	Bacteroidetes	Bacteroidia	Sphingobacteriales	env.OPS_17	env.OPS_17	unclassified_env.OPS_17
ASV_3104	Bacteria	Proteobacteria	Alphaproteobacteria	Sphingomonadales	Sphingomonadaceae	Sphingoaurantiacus	unclassified_Sphingoaurantiacus
ASV_3106	Bacteria	Acidobacteria	Subgroup_6	Subgroup_6	Subgroup_6	Subgroup_6	unclassified_Subgroup_6
ASV_312	Bacteria	Acidobacteria	Thermoanaerobaculia	Thermoanaerobaculales	Thermoanaerobaculaceae	Subgroup_10	uncultured_alpha
ASV_3126	Bacteria	Proteobacteria	Alphaproteobacteria	Tistrellales	Geminicoccaceae	Candidatus_Alysiosphaera	unclassified_Candidatus_Alysiosphaera
ASV_3196	Bacteria	Actinobacteria	0319-7L14	0319-7L14	0319-7L14	0319-7L14	uncultured_bacterium
ASV_3198	Bacteria	Chloroflexi	Chloroflexia	Thermomicrobiales	JG30-KF-CM45	JG30-KF-CM45	uncultured_bacterium
ASV_328	Bacteria	Actinobacteria	Acidimicrobiia	unclassified_Acidimicrobiia	unclassified_Acidimicrobiia	unclassified_Acidimicrobiia	unclassified_Acidimicrobiia
ASV_3282	Bacteria	Actinobacteria	Actinobacteria	Pseudonocardiales	Pseudonocardiaceae	Pseudonocardia	unclassified_Pseudonocardia
ASV_3286	Bacteria	Acidobacteria	Subgroup_6	Subgroup_6	Subgroup_6	Subgroup_6	unclassified_Subgroup_6
ASV_3290	Bacteria	Chloroflexi	Chloroflexia	Chloroflexales	Roseiflexaceae	uncultured	uncultured_Chloroflexi
ASV_33	Bacteria	Proteobacteria	Alphaproteobacteria	Rhizobiales	Rhizobiaceae	Ochrobactrum	unclassified_Ochrobactrum
ASV_3330	Bacteria	Acidobacteria	Subgroup_17	Subgroup_17	Subgroup_17	Subgroup_17	unclassified_Subgroup_17
ASV_3409	Bacteria	Planctomycetes	Planctomycetacia	Gemmatales	Gemmataceae	uncultured	unclassified_uncultured
ASV_3448	Bacteria	Proteobacteria	Alphaproteobacteria	Caulobacterales	Hyphomonadaceae	SWB02	unclassified_SWB02
ASV_3477	Bacteria	Gemmatimonadetes	Gemmatimonadetes	Gemmatimonadales	Gemmatimonadaceae	uncultured	unclassified_uncultured
ASV_3667	Bacteria	Chloroflexi	Anaerolineae	SBR1031	SBR1031	SBR1031	uncultured_soil
ASV_370	Bacteria	Acidobacteria	Thermoanaerobaculia	Thermoanaerobaculales	Thermoanaerobaculaceae	Subgroup_10	unclassified_Subgroup_10
ASV_3762	Bacteria	Acidobacteria	Blastocatellia_(Subgroup_4)	Pyrinomonadales	Pyrinomonadaceae	RB41	unclassified_RB41
ASV_3768	Bacteria	Actinobacteria	MB-A2-108	MB-A2-108	MB-A2-108	MB-A2-108	unclassified_MB-A2-108
ASV_3779	Bacteria	Chloroflexi	Chloroflexia	Thermomicrobiales	JG30-KF-CM45	JG30-KF-CM45	unclassified_JG30-KF-CM45
ASV_3788	Bacteria	Actinobacteria	Actinobacteria	Propionibacteriales	Nocardioidaceae	Nocardioides	unclassified_Nocardioides
ASV_385	Bacteria	Bacteroidetes	Bacteroidia	Cytophagales	MWH-CFBk5	MWH-CFBk5	uncultured_bacterium
ASV_3871	Bacteria	Chloroflexi	Chloroflexia	Kallotenuales	AKIW781	AKIW781	uncultured_bacterium
ASV_393	Bacteria	Actinobacteria	Actinobacteria	Pseudonocardiales	Pseudonocardiaceae	Saccharopolyspora	unclassified_Saccharopolyspora
ASV_4008	Bacteria	Proteobacteria	Deltaproteobacteria	Myxococcales	Polyangiaceae	uncultured	unclassified_uncultured
ASV_4042	Bacteria	Gemmatimonadetes	Longimicrobia	Longimicrobiales	Longimicrobiaceae	Longimicrobiaceae	uncultured_bacterium
ASV_4120	Bacteria	Gemmatimonadetes	Gemmatimonadetes	Gemmatimonadales	Gemmatimonadaceae	unclassified_Gemmatimonadaceae	unclassified_Gemmatimonadaceae
ASV_4124	Bacteria	Acidobacteria	Subgroup_6	Subgroup_6	Subgroup_6	Subgroup_6	unclassified_Subgroup_6
ASV_4160	Bacteria	Chloroflexi	Anaerolineae	Anaerolineales	Anaerolineaceae	UTCFX1	unclassified_UTCFX1
ASV_4171	Bacteria	Proteobacteria	Alphaproteobacteria	Rhizobiales	Beijerinckiaceae	unclassified_Beijerinckiaceae	unclassified_Beijerinckiaceae
ASV_4179	Bacteria	Firmicutes	Bacilli	Bacillales	Paenibacillaceae	Paenibacillus	unclassified_Paenibacillus
ASV_419	Bacteria	Firmicutes	Clostridia	Clostridiales	Peptostreptococcaceae	Romboutsia	unclassified_Romboutsia
ASV_4193	Bacteria	Bacteroidetes	Rhodothermia	Rhodothermales	Rhodothermaceae	uncultured	uncultured_bacterium
ASV_4246	Bacteria	Actinobacteria	Acidimicrobiia	Microtrichales	uncultured	uncultured	unclassified_uncultured
ASV_4384	Bacteria	Cyanobacteria	Sericytochromatia	Sericytochromatia	Sericytochromatia	Sericytochromatia	uncultured_bacterium
ASV_4455	Bacteria	Gemmatimonadetes	S0134_terrestrial_group	S0134_terrestrial_group	S0134_terrestrial_group	S0134_terrestrial_group	unclassified_S0134_terrestrial_group
ASV_4465	Bacteria	Gemmatimonadetes	S0134_terrestrial_group	S0134_terrestrial_group	S0134_terrestrial_group	S0134_terrestrial_group	uncultured_bacterium
ASV_4585	Bacteria	Actinobacteria	Actinobacteria	Frankiales	unclassified_Frankiales	unclassified_Frankiales	unclassified_Frankiales
ASV_4591	Bacteria	Chloroflexi	Chloroflexia	Kallotenuales	Kallotenuaceae	Kallotenue	uncultured_organism
ASV_4633	Bacteria	Proteobacteria	Deltaproteobacteria	Myxococcales	Vulgatibacteraceae	Vulgatibacter	uncultured_bacterium
ASV_4640	Bacteria	Gemmatimonadetes	Longimicrobia	Longimicrobiales	Longimicrobiaceae	Longimicrobiaceae	unclassified_Longimicrobiaceae
ASV_4646	Bacteria	Bacteroidetes	Bacteroidia	Cytophagales	Hymenobacteraceae	Pontibacter	unclassified_Pontibacter
ASV_4967	Bacteria	Proteobacteria	Alphaproteobacteria	Acetobacterales	Acetobacteraceae	Roseomonas	unclassified_Roseomonas
ASV_4981	Bacteria	Actinobacteria	Actinobacteria	Streptosporangiales	Thermomonosporaceae	Actinomadura	unclassified_Actinomadura
ASV_4994	Bacteria	Actinobacteria	Nitriliruptoria	Euzebyales	Euzebyaceae	uncultured	uncultured_bacterium
ASV_4999	Bacteria	Proteobacteria	Gammaproteobacteria	Betaproteobacteriales	Burkholderiaceae	unclassified_Burkholderiaceae	unclassified_Burkholderiaceae
ASV_515	Bacteria	Actinobacteria	0319-7L14	0319-7L14	0319-7L14	0319-7L14	uncultured_Actinomycetales
ASV_524	Bacteria	Actinobacteria	MB-A2-108	MB-A2-108	MB-A2-108	MB-A2-108	uncultured_bacterium
ASV_5502	Bacteria	Firmicutes	Bacilli	Bacillales	Bacillaceae	Bacillus	unclassified_Bacillus
ASV_554	Bacteria	Bacteroidetes	Bacteroidia	Cytophagales	Microscillaceae	Ohtaekwangia	unclassified_Ohtaekwangia
ASV_5619	Bacteria	Acidobacteria	Subgroup_6	Subgroup_6	Subgroup_6	Subgroup_6	unclassified_Subgroup_6
ASV_564	Bacteria	Chloroflexi	Anaerolineae	unclassified_Anaerolineae	unclassified_Anaerolineae	unclassified_Anaerolineae	unclassified_Anaerolineae
ASV_5650	Bacteria	Proteobacteria	Gammaproteobacteria	CCD24	CCD24	CCD24	uncultured_bacterium
ASV_5745	Bacteria	Proteobacteria	Alphaproteobacteria	Rhizobiales	Devosiaceae	Devosia	unclassified_Devosia
ASV_5770	Bacteria	Acidobacteria	Blastocatellia_(Subgroup_4)	Blastocatellales	Blastocatellaceae	unclassified_Blastocatellaceae	unclassified_Blastocatellaceae
ASV_5978	Bacteria	Actinobacteria	Actinobacteria	unclassified_Actinobacteria	unclassified_Actinobacteria	unclassified_Actinobacteria	unclassified_Actinobacteria
ASV_6044	Bacteria	Actinobacteria	Thermoleophilia	Solirubrobacterales	67-14	67-14	unclassified_67-14
ASV_6260	Bacteria	Actinobacteria	Actinobacteria	Frankiales	Geodermatophilaceae	Geodermatophilus	Geodermatophilus_sabuli
ASV_633	Bacteria	Chloroflexi	Anaerolineae	SBR1031	A4b	A4b	unclassified_A4b
ASV_634	Bacteria	unclassified_Bacteria	unclassified_Bacteria	unclassified_Bacteria	unclassified_Bacteria	unclassified_Bacteria	unclassified_Bacteria
ASV_6343	Bacteria	Actinobacteria	Thermoleophilia	Gaiellales	Gaiellaceae	Gaiella	unclassified_Gaiella
ASV_6426	Bacteria	Proteobacteria	Alphaproteobacteria	Sphingomonadales	Sphingomonadaceae	Sphingomonas	unclassified_Sphingomonas
ASV_6711	Bacteria	Proteobacteria	Deltaproteobacteria	Myxococcales	Haliangiaceae	Haliangium	unclassified_Haliangium
ASV_7075	Bacteria	Gemmatimonadetes	Gemmatimonadetes	Gemmatimonadales	Gemmatimonadaceae	uncultured	unclassified_uncultured
ASV_7099	Bacteria	Proteobacteria	Gammaproteobacteria	Betaproteobacteriales	Nitrosomonadaceae	MND1	unclassified_MND1
ASV_718	Bacteria	Chloroflexi	Chloroflexia	Chloroflexales	Roseiflexaceae	uncultured	unclassified_uncultured
ASV_728	Bacteria	Proteobacteria	Deltaproteobacteria	Myxococcales	unclassified_Myxococcales	unclassified_Myxococcales	unclassified_Myxococcales
ASV_7344	Bacteria	Proteobacteria	Alphaproteobacteria	unclassified_Alphaproteobacteria	unclassified_Alphaproteobacteria	unclassified_Alphaproteobacteria	unclassified_Alphaproteobacteria
ASV_745	Bacteria	Proteobacteria	Deltaproteobacteria	Bdellovibrionales	Bdellovibrionaceae	OM27_clade	uncultured_bacterium
ASV_7513	Bacteria	Actinobacteria	Actinobacteria	Propionibacteriales	Nocardioidaceae	Nocardioides	unclassified_Nocardioides
ASV_7719	Bacteria	Proteobacteria	Alphaproteobacteria	uncultured	uncultured	uncultured	unclassified_uncultured
ASV_7758	Bacteria	Proteobacteria	Alphaproteobacteria	Rhodobacterales	Rhodobacteraceae	uncultured	unclassified_uncultured
ASV_7837	Bacteria	Actinobacteria	Thermoleophilia	Gaiellales	unclassified_Gaiellales	unclassified_Gaiellales	unclassified_Gaiellales
ASV_786	Bacteria	Proteobacteria	Gammaproteobacteria	Steroidobacterales	Steroidobacteraceae	Steroidobacter	metagenome
ASV_7907	Bacteria	Actinobacteria	Actinobacteria	Corynebacteriales	Mycobacteriaceae	Mycobacterium	unclassified_Mycobacterium
ASV_794	Bacteria	Actinobacteria	Thermoleophilia	Gaiellales	Gaiellaceae	Gaiella	unclassified_Gaiella
ASV_7959	Bacteria	Proteobacteria	Gammaproteobacteria	Betaproteobacteriales	Burkholderiaceae	unclassified_Burkholderiaceae	unclassified_Burkholderiaceae
ASV_803	Bacteria	Proteobacteria	Alphaproteobacteria	uncultured	uncultured	uncultured	uncultured_Rhodobacteraceae
ASV_8107	Bacteria	Actinobacteria	Actinobacteria	Micromonosporales	Micromonosporaceae	Virgisporangium	unclassified_Virgisporangium
ASV_8115	Bacteria	Acidobacteria	Subgroup_6	Subgroup_6	Subgroup_6	Subgroup_6	unclassified_Subgroup_6
ASV_8317	Bacteria	Firmicutes	Bacilli	Bacillales	Bacillaceae	Bacillus	unclassified_Bacillus
ASV_8402	Bacteria	Actinobacteria	Actinobacteria	Corynebacteriales	Nocardiaceae	Rhodococcus	unclassified_Rhodococcus
ASV_858	Bacteria	Bacteroidetes	Bacteroidia	Cytophagales	Microscillaceae	unclassified_Microscillaceae	unclassified_Microscillaceae
ASV_8633	Bacteria	Actinobacteria	Thermoleophilia	Gaiellales	Gaiellaceae	Gaiella	uncultured_actinobacterium
ASV_8665	Bacteria	Actinobacteria	Thermoleophilia	Gaiellales	unclassified_Gaiellales	unclassified_Gaiellales	unclassified_Gaiellales
ASV_870	Bacteria	Bacteroidetes	Bacteroidia	Cytophagales	Spirosomaceae	Rhabdobacter	Telluribacter_humicola
ASV_872	Bacteria	Chloroflexi	Anaerolineae	SBR1031	A4b	A4b	uncultured_bacterium
ASV_8763	Bacteria	Chloroflexi	Dehalococcoidia	S085	S085	S085	metagenome
ASV_8804	Bacteria	Actinobacteria	Actinobacteria	Micrococcales	Microbacteriaceae	unclassified_Microbacteriaceae	unclassified_Microbacteriaceae
ASV_8866	Bacteria	Proteobacteria	Alphaproteobacteria	Rhizobiales	unclassified_Rhizobiales	unclassified_Rhizobiales	unclassified_Rhizobiales
ASV_8881	Bacteria	Actinobacteria	Thermoleophilia	Solirubrobacterales	Solirubrobacteraceae	Solirubrobacter	uncultured_bacterium
ASV_9306	Bacteria	Proteobacteria	Alphaproteobacteria	Rhizobiales	Devosiaceae	Devosia	unclassified_Devosia
ASV_931	Bacteria	Actinobacteria	Actinobacteria	Micromonosporales	Micromonosporaceae	uncultured	uncultured_bacterium
ASV_9344	Bacteria	Actinobacteria	Actinobacteria	Frankiales	Geodermatophilaceae	Geodermatophilus	unclassified_Geodermatophilus
ASV_9355	Bacteria	Actinobacteria	Nitriliruptoria	Euzebyales	Euzebyaceae	Euzebya	uncultured_bacterium
ASV_9516	Bacteria	Actinobacteria	Actinobacteria	Micromonosporales	Micromonosporaceae	unclassified_Micromonosporaceae	unclassified_Micromonosporaceae
ASV_958	Bacteria	Planctomycetes	Phycisphaerae	Phycisphaerales	Phycisphaeraceae	unclassified_Phycisphaeraceae	unclassified_Phycisphaeraceae
ASV_9609	Bacteria	Actinobacteria	Thermoleophilia	Solirubrobacterales	Solirubrobacteraceae	uncultured	unclassified_uncultured
ASV_9624	Bacteria	Proteobacteria	Gammaproteobacteria	Betaproteobacteriales	Burkholderiaceae	Ramlibacter	unclassified_Ramlibacter
ASV_9638	Bacteria	Actinobacteria	Actinobacteria	Micromonosporales	Micromonosporaceae	unclassified_Micromonosporaceae	unclassified_Micromonosporaceae
ASV_9648	Bacteria	Proteobacteria	Alphaproteobacteria	uncultured	uncultured	uncultured	unclassified_uncultured
ASV_999	Bacteria	Actinobacteria	Acidimicrobiia	Microtrichales	unclassified_Microtrichales	unclassified_Microtrichales	unclassified_Microtrichales
ASV_10071	Bacteria	Firmicutes	Bacilli	Bacillales	Bacillaceae	Bacillus	unclassified_Bacillus
ASV_1020	Bacteria	Bacteroidetes	Bacteroidia	Cytophagales	Microscillaceae	uncultured	unclassified_uncultured
ASV_1026	Bacteria	Planctomycetes	Planctomycetacia	uncultured	uncultured	uncultured	uncultured_planctomycete
ASV_10265	Bacteria	Actinobacteria	Thermoleophilia	Solirubrobacterales	67-14	67-14	uncultured_bacterium
ASV_10475	Bacteria	Proteobacteria	Gammaproteobacteria	Betaproteobacteriales	Burkholderiaceae	unclassified_Burkholderiaceae	unclassified_Burkholderiaceae
ASV_1049	Bacteria	Proteobacteria	Gammaproteobacteria	Salinisphaerales	Solimonadaceae	Polycyclovorans	uncultured_bacterium
ASV_1051	Bacteria	Actinobacteria	Thermoleophilia	Solirubrobacterales	Solirubrobacteraceae	Conexibacter	unclassified_Conexibacter
ASV_10747	Bacteria	Chloroflexi	KD4-96	KD4-96	KD4-96	KD4-96	unclassified_KD4-96
ASV_1076	Bacteria	Chloroflexi	Anaerolineae	SBR1031	A4b	A4b	uncultured_bacterium
ASV_10884	Bacteria	Proteobacteria	Gammaproteobacteria	Betaproteobacteriales	Nitrosomonadaceae	MND1	unclassified_MND1
ASV_10885	Bacteria	Actinobacteria	Actinobacteria	Frankiales	Geodermatophilaceae	Blastococcus	unclassified_Blastococcus
ASV_1099	Bacteria	Proteobacteria	Alphaproteobacteria	Rhizobiales	Methyloligellaceae	Methyloceanibacter	unclassified_Methyloceanibacter
ASV_1112	Bacteria	Proteobacteria	Alphaproteobacteria	Tistrellales	Geminicoccaceae	Candidatus_Alysiosphaera	uncultured_bacterium
ASV_1133	Bacteria	Proteobacteria	Alphaproteobacteria	Rhizobiales	Xanthobacteraceae	unclassified_Xanthobacteraceae	unclassified_Xanthobacteraceae
ASV_1136	Bacteria	Proteobacteria	Alphaproteobacteria	Caulobacterales	Caulobacteraceae	Brevundimonas	unclassified_Brevundimonas
ASV_1181	Bacteria	Firmicutes	Bacilli	Bacillales	Alicyclobacillaceae	Tumebacillus	unclassified_Tumebacillus
ASV_1255	Bacteria	Bacteroidetes	Bacteroidia	Chitinophagales	Chitinophagaceae	unclassified_Chitinophagaceae	unclassified_Chitinophagaceae
ASV_1260	Bacteria	Proteobacteria	Gammaproteobacteria	Salinisphaerales	Solimonadaceae	Polycyclovorans	uncultured_bacterium
ASV_12892	Bacteria	Actinobacteria	Actinobacteria	unclassified_Actinobacteria	unclassified_Actinobacteria	unclassified_Actinobacteria	unclassified_Actinobacteria
ASV_133	Bacteria	Chloroflexi	Anaerolineae	SBR1031	A4b	A4b	metagenome
ASV_13448	Bacteria	Firmicutes	Bacilli	Bacillales	Planococcaceae	Planococcus	unclassified_Planococcus
ASV_1346	Bacteria	Verrucomicrobia	Verrucomicrobiae	Pedosphaerales	Pedosphaeraceae	Pedosphaeraceae	unclassified_Pedosphaeraceae
ASV_13461	Bacteria	Proteobacteria	Alphaproteobacteria	Rhizobiales	Xanthobacteraceae	unclassified_Xanthobacteraceae	unclassified_Xanthobacteraceae
ASV_13516	Bacteria	Firmicutes	Bacilli	Bacillales	Paenibacillaceae	Paenibacillus	uncultured_Firmicutes
ASV_1353	Bacteria	Actinobacteria	Acidimicrobiia	Microtrichales	Ilumatobacteraceae	uncultured	unclassified_uncultured
ASV_1371	Bacteria	Chloroflexi	Dehalococcoidia	S085	S085	S085	unclassified_S085
ASV_13750	Bacteria	Acidobacteria	Holophagae	Subgroup_7	Subgroup_7	Subgroup_7	unclassified_Subgroup_7
ASV_1380	Bacteria	Actinobacteria	Actinobacteria	Pseudonocardiales	Pseudonocardiaceae	Saccharomonospora	unclassified_Saccharomonospora
ASV_13947	Bacteria	Proteobacteria	Gammaproteobacteria	Betaproteobacteriales	Nitrosomonadaceae	MND1	unclassified_MND1
ASV_1396	Bacteria	Acidobacteria	Holophagae	Subgroup_7	Subgroup_7	Subgroup_7	unclassified_Subgroup_7
ASV_14018	Bacteria	Proteobacteria	Alphaproteobacteria	Rhizobiales	Rhizobiaceae	unclassified_Rhizobiaceae	unclassified_Rhizobiaceae
ASV_14062	Bacteria	Proteobacteria	Alphaproteobacteria	Rhizobiales	Hyphomicrobiaceae	unclassified_Hyphomicrobiaceae	unclassified_Hyphomicrobiaceae
ASV_14579	Bacteria	Actinobacteria	Actinobacteria	Micrococcales	Micrococcaceae	unclassified_Micrococcaceae	unclassified_Micrococcaceae
ASV_1477	Bacteria	Bacteroidetes	Bacteroidia	Cytophagales	Cyclobacteriaceae	Catalinimonas	unclassified_Catalinimonas
ASV_1485	Bacteria	Proteobacteria	Deltaproteobacteria	Myxococcales	Haliangiaceae	Haliangium	unclassified_Haliangium
ASV_14863	Bacteria	Proteobacteria	Alphaproteobacteria	Azospirillales	Azospirillaceae	Skermanella	unclassified_Skermanella
ASV_1494	Bacteria	Actinobacteria	Acidimicrobiia	uncultured	uncultured	uncultured	unclassified_uncultured
ASV_1505	Bacteria	Proteobacteria	Alphaproteobacteria	Rhizobiales	Hyphomicrobiaceae	Pedomicrobium	unclassified_Pedomicrobium
ASV_15230	Bacteria	Actinobacteria	Actinobacteria	Streptomycetales	Streptomycetaceae	Streptomyces	unclassified_Streptomyces
ASV_1533	Bacteria	Patescibacteria	Saccharimonadia	Saccharimonadales	Saccharimonadaceae	Saccharimonadaceae	uncultured_bacterium
ASV_15425	Bacteria	Actinobacteria	Actinobacteria	Micrococcales	Intrasporangiaceae	Aquipuribacter	uncultured_bacterium
ASV_15433	Bacteria	Firmicutes	Bacilli	Bacillales	Paenibacillaceae	Ammoniphilus	Ammoniphilus_sp.
ASV_1557	Bacteria	Proteobacteria	Alphaproteobacteria	Rhizobiales	Amb-16S-1323	Amb-16S-1323	uncultured_bacterium
ASV_15706	Bacteria	Actinobacteria	Actinobacteria	Micrococcales	Cellulomonadaceae	Actinotalea	unclassified_Actinotalea
ASV_15904	Bacteria	Actinobacteria	Acidimicrobiia	Microtrichales	Ilumatobacteraceae	CL500-29_marine_group	unclassified_CL500-29_marine_group
ASV_16576	Bacteria	Actinobacteria	Actinobacteria	Streptomycetales	Streptomycetaceae	Streptomyces	unclassified_Streptomyces
ASV_16621	Bacteria	Actinobacteria	Thermoleophilia	Solirubrobacterales	67-14	67-14	unclassified_67-14
ASV_1673	Bacteria	Gemmatimonadetes	Gemmatimonadetes	Gemmatimonadales	Gemmatimonadaceae	Gemmatimonas	unclassified_Gemmatimonas
ASV_1683	Bacteria	Bacteroidetes	Bacteroidia	Chitinophagales	Chitinophagaceae	Niastella	unclassified_Niastella
ASV_17223	Bacteria	Acidobacteria	Subgroup_6	Subgroup_6	Subgroup_6	Subgroup_6	unclassified_Subgroup_6
ASV_17353	Bacteria	Actinobacteria	Actinobacteria	Propionibacteriales	Nocardioidaceae	unclassified_Nocardioidaceae	unclassified_Nocardioidaceae
ASV_17606	Bacteria	Actinobacteria	Actinobacteria	Micrococcales	Micrococcaceae	unclassified_Micrococcaceae	unclassified_Micrococcaceae
ASV_1766	Bacteria	Gemmatimonadetes	Gemmatimonadetes	Gemmatimonadales	Gemmatimonadaceae	Gemmatimonas	unclassified_Gemmatimonas
ASV_1773	Bacteria	Patescibacteria	Saccharimonadia	Saccharimonadales	Saccharimonadales	Saccharimonadales	unclassified_Saccharimonadales
ASV_1783	Bacteria	unclassified_Bacteria	unclassified_Bacteria	unclassified_Bacteria	unclassified_Bacteria	unclassified_Bacteria	unclassified_Bacteria
ASV_1788	Bacteria	Actinobacteria	MB-A2-108	MB-A2-108	MB-A2-108	MB-A2-108	uncultured_actinobacterium
ASV_1792	Bacteria	Rokubacteria	NC10	Rokubacteriales	Rokubacteriales	Rokubacteriales	uncultured_bacterium
ASV_180	Bacteria	Proteobacteria	Gammaproteobacteria	Pseudomonadales	Moraxellaceae	Acinetobacter	unclassified_Acinetobacter
ASV_1812	Bacteria	Actinobacteria	Thermoleophilia	Solirubrobacterales	unclassified_Solirubrobacterales	unclassified_Solirubrobacterales	unclassified_Solirubrobacterales
ASV_1814	Bacteria	Deinococcus-Thermus	Deinococci	Deinococcales	Trueperaceae	Truepera	uncultured_bacterium
ASV_1826	Bacteria	Actinobacteria	Actinobacteria	Micromonosporales	Micromonosporaceae	unclassified_Micromonosporaceae	unclassified_Micromonosporaceae
ASV_1827	Bacteria	Proteobacteria	Gammaproteobacteria	Xanthomonadales	Xanthomonadaceae	unclassified_Xanthomonadaceae	unclassified_Xanthomonadaceae
ASV_1828	Bacteria	Bacteroidetes	Bacteroidia	Cytophagales	Microscillaceae	uncultured	Sorangium_cellulosum
ASV_18388	Bacteria	Actinobacteria	Thermoleophilia	Solirubrobacterales	Solirubrobacteraceae	Solirubrobacter	uncultured_bacterium
ASV_19239	Bacteria	Proteobacteria	Alphaproteobacteria	Rhizobiales	Beijerinckiaceae	Microvirga	unclassified_Microvirga
ASV_1944	Bacteria	Actinobacteria	Acidimicrobiia	Microtrichales	Ilumatobacteraceae	uncultured	uncultured_organism
ASV_1985	Bacteria	Proteobacteria	Deltaproteobacteria	Myxococcales	Sandaracinaceae	unclassified_Sandaracinaceae	unclassified_Sandaracinaceae
ASV_2036	Bacteria	Gemmatimonadetes	S0134_terrestrial_group	S0134_terrestrial_group	S0134_terrestrial_group	S0134_terrestrial_group	uncultured_bacterium
ASV_2057	Bacteria	Actinobacteria	Thermoleophilia	Solirubrobacterales	67-14	67-14	unclassified_67-14
ASV_2067	Bacteria	Actinobacteria	Nitriliruptoria	Euzebyales	Euzebyaceae	uncultured	uncultured_bacterium
ASV_207	Bacteria	Acidobacteria	Blastocatellia_(Subgroup_4)	Pyrinomonadales	Pyrinomonadaceae	RB41	unclassified_RB41
ASV_216	Bacteria	Proteobacteria	Gammaproteobacteria	Xanthomonadales	Xanthomonadaceae	Lysobacter	unclassified_Lysobacter
ASV_21795	Bacteria	Firmicutes	Bacilli	Bacillales	Bacillaceae	Bacillus	unclassified_Bacillus
ASV_2203	Bacteria	Patescibacteria	Saccharimonadia	Saccharimonadales	Saccharimonadaceae	Saccharimonadaceae	unclassified_Saccharimonadaceae
ASV_22045	Bacteria	Chloroflexi	KD4-96	KD4-96	KD4-96	KD4-96	unclassified_KD4-96
ASV_2225	Bacteria	Acidobacteria	Holophagae	Subgroup_7	Subgroup_7	Subgroup_7	unclassified_Subgroup_7
ASV_2281	Bacteria	Proteobacteria	Gammaproteobacteria	Xanthomonadales	Xanthomonadaceae	unclassified_Xanthomonadaceae	unclassified_Xanthomonadaceae
ASV_2469	Bacteria	Deinococcus-Thermus	Deinococci	Deinococcales	Trueperaceae	Truepera	uncultured_bacterium
ASV_2477	Bacteria	Acidobacteria	Subgroup_6	Subgroup_6	Subgroup_6	Subgroup_6	unclassified_Subgroup_6
ASV_248	Bacteria	unclassified_Bacteria	unclassified_Bacteria	unclassified_Bacteria	unclassified_Bacteria	unclassified_Bacteria	unclassified_Bacteria
ASV_2513	Bacteria	Actinobacteria	MB-A2-108	MB-A2-108	MB-A2-108	MB-A2-108	uncultured_bacterium
ASV_2537	Bacteria	Actinobacteria	Thermoleophilia	Solirubrobacterales	Solirubrobacteraceae	Conexibacter	unclassified_Conexibacter
ASV_2614	Bacteria	Proteobacteria	Deltaproteobacteria	Myxococcales	Myxococcaceae	Myxococcus	unclassified_Myxococcus
ASV_2640	Bacteria	Actinobacteria	Acidimicrobiia	uncultured	uncultured	uncultured	unclassified_uncultured
ASV_2662	Bacteria	Actinobacteria	Acidimicrobiia	unclassified_Acidimicrobiia	unclassified_Acidimicrobiia	unclassified_Acidimicrobiia	unclassified_Acidimicrobiia
ASV_2663	Bacteria	Proteobacteria	Alphaproteobacteria	Rhizobiales	uncultured	uncultured	unclassified_uncultured
ASV_2675	Bacteria	Proteobacteria	Alphaproteobacteria	unclassified_Alphaproteobacteria	unclassified_Alphaproteobacteria	unclassified_Alphaproteobacteria	unclassified_Alphaproteobacteria
ASV_2698	Bacteria	Proteobacteria	Deltaproteobacteria	Myxococcales	Polyangiaceae	Sorangium	Sorangium_cellulosum
ASV_274	Bacteria	Proteobacteria	Alphaproteobacteria	Dongiales	Dongiaceae	Dongia	unclassified_Dongia
ASV_2806	Bacteria	Actinobacteria	Actinobacteria	Bifidobacteriales	Bifidobacteriaceae	Bifidobacterium	unclassified_Bifidobacterium
ASV_2807	Bacteria	Bacteroidetes	Bacteroidia	Cytophagales	Cytophagaceae	Rhodocytophaga	uncultured_bacterium
ASV_2838	Bacteria	Cyanobacteria	Sericytochromatia	Sericytochromatia	Sericytochromatia	Sericytochromatia	uncultured_bacterium
ASV_2870	Bacteria	Proteobacteria	Deltaproteobacteria	Myxococcales	Myxococcaceae	unclassified_Myxococcaceae	unclassified_Myxococcaceae
ASV_2903	Bacteria	Chloroflexi	TK10	TK10	TK10	TK10	unclassified_TK10
ASV_2905	Bacteria	Nitrospirae	Nitrospira	Nitrospirales	Nitrospiraceae	Nitrospira	uncultured_organism
ASV_2932	Bacteria	Acidobacteria	Subgroup_6	Subgroup_6	Subgroup_6	Subgroup_6	unclassified_Subgroup_6
ASV_2950	Bacteria	Proteobacteria	Alphaproteobacteria	Rhizobiales	uncultured	uncultured	uncultured_proteobacterium
ASV_3033	Bacteria	Verrucomicrobia	Verrucomicrobiae	Opitutales	Opitutaceae	uncultured	uncultured_Opitutus
ASV_3066	Bacteria	Chloroflexi	Chloroflexia	Kallotenuales	AKIW781	AKIW781	uncultured_bacterium
ASV_3180	Bacteria	Acidobacteria	Subgroup_6	Subgroup_6	Subgroup_6	Subgroup_6	unclassified_Subgroup_6
ASV_3182	Bacteria	Actinobacteria	Thermoleophilia	Gaiellales	uncultured	uncultured	unclassified_uncultured
ASV_3268	Bacteria	Gemmatimonadetes	Longimicrobia	Longimicrobiales	Longimicrobiaceae	Longimicrobiaceae	uncultured_bacterium
ASV_3275	Bacteria	Gemmatimonadetes	unclassified_Gemmatimonadetes	unclassified_Gemmatimonadetes	unclassified_Gemmatimonadetes	unclassified_Gemmatimonadetes	unclassified_Gemmatimonadetes
ASV_3284	Bacteria	Proteobacteria	Gammaproteobacteria	Betaproteobacteriales	Burkholderiaceae	Noviherbaspirillum	unclassified_Noviherbaspirillum
ASV_329	Bacteria	Proteobacteria	Gammaproteobacteria	Betaproteobacteriales	Burkholderiaceae	unclassified_Burkholderiaceae	unclassified_Burkholderiaceae
ASV_3312	Bacteria	Gemmatimonadetes	Gemmatimonadetes	Gemmatimonadales	Gemmatimonadaceae	uncultured	unclassified_uncultured
ASV_3347	Bacteria	Gemmatimonadetes	Gemmatimonadetes	Gemmatimonadales	Gemmatimonadaceae	unclassified_Gemmatimonadaceae	unclassified_Gemmatimonadaceae
ASV_3381	Bacteria	Proteobacteria	Deltaproteobacteria	Myxococcales	Polyangiaceae	Pajaroellobacter	unclassified_Pajaroellobacter
ASV_3382	Bacteria	Proteobacteria	Alphaproteobacteria	Tistrellales	Geminicoccaceae	Geminicoccus	uncultured_bacterium
ASV_3392	Bacteria	Chloroflexi	JG30-KF-CM66	JG30-KF-CM66	JG30-KF-CM66	JG30-KF-CM66	uncultured_bacterium
ASV_3447	Bacteria	Chloroflexi	Chloroflexia	Thermomicrobiales	JG30-KF-CM45	JG30-KF-CM45	metagenome
ASV_3492	Bacteria	Chloroflexi	Chloroflexia	Thermomicrobiales	JG30-KF-CM45	JG30-KF-CM45	uncultured_Chloroflexi
ASV_3499	Bacteria	Proteobacteria	Deltaproteobacteria	Myxococcales	Haliangiaceae	Haliangium	unclassified_Haliangium
ASV_3574	Bacteria	Verrucomicrobia	Verrucomicrobiae	UA11	UA11	UA11	uncultured_bacterium
ASV_3575	Bacteria	Proteobacteria	Alphaproteobacteria	Rhodospirillales	Rhodospirillaceae	uncultured	unclassified_uncultured
ASV_3593	Bacteria	Proteobacteria	Gammaproteobacteria	KI89A_clade	KI89A_clade	KI89A_clade	unclassified_KI89A_clade
ASV_361	Bacteria	Bacteroidetes	Bacteroidia	Cytophagales	Spirosomaceae	Dyadobacter	unclassified_Dyadobacter
ASV_3652	Bacteria	Gemmatimonadetes	Gemmatimonadetes	Gemmatimonadales	Gemmatimonadaceae	uncultured	unclassified_uncultured
ASV_3694	Bacteria	Proteobacteria	Deltaproteobacteria	Myxococcales	27F-1492R	27F-1492R	uncultured_bacterium
ASV_378	Bacteria	Proteobacteria	Gammaproteobacteria	Betaproteobacteriales	Burkholderiaceae	Hydrogenophaga	Hydrogenophaga_intermedia
ASV_3799	Bacteria	Chloroflexi	Chloroflexia	Thermomicrobiales	JG30-KF-CM45	JG30-KF-CM45	uncultured_Chloroflexi
ASV_3803	Bacteria	Chloroflexi	Chloroflexia	Thermomicrobiales	JG30-KF-CM45	JG30-KF-CM45	unclassified_JG30-KF-CM45
ASV_3815	Bacteria	Actinobacteria	Acidimicrobiia	uncultured	uncultured	uncultured	uncultured_actinobacterium
ASV_3833	Bacteria	Gemmatimonadetes	Gemmatimonadetes	Gemmatimonadales	Gemmatimonadaceae	unclassified_Gemmatimonadaceae	unclassified_Gemmatimonadaceae
ASV_3837	Bacteria	Actinobacteria	Acidimicrobiia	Microtrichales	unclassified_Microtrichales	unclassified_Microtrichales	unclassified_Microtrichales
ASV_3838	Bacteria	Chloroflexi	Anaerolineae	SBR1031	SBR1031	SBR1031	uncultured_soil
ASV_3845	Bacteria	Proteobacteria	Deltaproteobacteria	Myxococcales	BIrii41	BIrii41	unclassified_BIrii41
ASV_3853	Bacteria	Proteobacteria	Gammaproteobacteria	Enterobacteriales	Enterobacteriaceae	Enterobacter	unclassified_Enterobacter
ASV_3876	Bacteria	Proteobacteria	Alphaproteobacteria	Rhodospirillales	Rhodospirillaceae	uncultured	unclassified_uncultured
ASV_4002	Bacteria	Actinobacteria	Thermoleophilia	Solirubrobacterales	Solirubrobacteraceae	JCM_18997	unclassified_JCM_18997
ASV_4074	Bacteria	Proteobacteria	Alphaproteobacteria	Sphingomonadales	Sphingomonadaceae	Sphingomonas	unclassified_Sphingomonas
ASV_4077	Bacteria	Verrucomicrobia	Verrucomicrobiae	Opitutales	Opitutaceae	Alterococcus	uncultured_bacterium
ASV_4108	Bacteria	WS2	WS2	WS2	WS2	WS2	uncultured_soil
ASV_4260	Bacteria	Gemmatimonadetes	Gemmatimonadetes	Gemmatimonadales	Gemmatimonadaceae	unclassified_Gemmatimonadaceae	unclassified_Gemmatimonadaceae
ASV_4295	Bacteria	Actinobacteria	0319-7L14	0319-7L14	0319-7L14	0319-7L14	unclassified_0319-7L14
ASV_4313	Bacteria	Chloroflexi	Chloroflexia	Thermomicrobiales	AKYG1722	AKYG1722	uncultured_bacterium
ASV_443	Bacteria	Chloroflexi	Chloroflexia	Thermomicrobiales	JG30-KF-CM45	JG30-KF-CM45	uncultured_bacterium
ASV_450	Bacteria	Firmicutes	Clostridia	Clostridiales	Family_XVIII	uncultured	unclassified_uncultured
ASV_4651	Bacteria	Gemmatimonadetes	BD2-11_terrestrial_group	BD2-11_terrestrial_group	BD2-11_terrestrial_group	BD2-11_terrestrial_group	metagenome
ASV_4857	Bacteria	Proteobacteria	Deltaproteobacteria	Myxococcales	Vulgatibacteraceae	Vulgatibacter	uncultured_bacterium
ASV_4866	Bacteria	Bacteroidetes	Rhodothermia	Rhodothermales	Rhodothermaceae	unclassified_Rhodothermaceae	unclassified_Rhodothermaceae
ASV_4931	Bacteria	Chloroflexi	Chloroflexia	Kallotenuales	AKIW781	AKIW781	uncultured_bacterium
ASV_5075	Bacteria	Firmicutes	Bacilli	Bacillales	Bacillaceae	Ornithinibacillus	unclassified_Ornithinibacillus
ASV_5116	Bacteria	Proteobacteria	Alphaproteobacteria	Tistrellales	Geminicoccaceae	uncultured	uncultured_Rhodospirillales
ASV_5146	Bacteria	Actinobacteria	Actinobacteria	Propionibacteriales	Nocardioidaceae	Nocardioides	unclassified_Nocardioides
ASV_5265	Bacteria	Chloroflexi	Anaerolineae	SBR1031	A4b	A4b	uncultured_bacterium
ASV_530	Bacteria	Acidobacteria	Acidobacteriia	Solibacterales	Solibacteraceae_(Subgroup_3)	Bryobacter	unclassified_Bryobacter
ASV_5318	Bacteria	Firmicutes	Bacilli	Bacillales	Paenibacillaceae	Paenibacillus	Paenibacillus_lacus
ASV_5533	Bacteria	Actinobacteria	Acidimicrobiia	Microtrichales	Iamiaceae	Iamia	unclassified_Iamia
ASV_5566	Bacteria	Proteobacteria	Deltaproteobacteria	Myxococcales	BIrii41	BIrii41	unclassified_BIrii41
ASV_5695	Bacteria	Proteobacteria	Alphaproteobacteria	Rhizobiales	Beijerinckiaceae	Microvirga	unclassified_Microvirga
ASV_573	Bacteria	Actinobacteria	Acidimicrobiia	Microtrichales	uncultured	uncultured	uncultured_bacterium
ASV_5995	Bacteria	Acidobacteria	Subgroup_6	Subgroup_6	Subgroup_6	Subgroup_6	unclassified_Subgroup_6
ASV_6006	Bacteria	Proteobacteria	Alphaproteobacteria	Rhizobiales	Xanthobacteraceae	unclassified_Xanthobacteraceae	unclassified_Xanthobacteraceae
ASV_6105	Bacteria	Chloroflexi	Anaerolineae	SBR1031	A4b	A4b	uncultured_bacterium
ASV_6135	Bacteria	Actinobacteria	Actinobacteria	Propionibacteriales	Nocardioidaceae	Nocardioides	unclassified_Nocardioides
ASV_616	Bacteria	unclassified_Bacteria	unclassified_Bacteria	unclassified_Bacteria	unclassified_Bacteria	unclassified_Bacteria	unclassified_Bacteria
ASV_6366	Bacteria	Proteobacteria	Alphaproteobacteria	Rhizobiales	Devosiaceae	Devosia	unclassified_Devosia
ASV_6409	Bacteria	Actinobacteria	Actinobacteria	Frankiales	Geodermatophilaceae	Geodermatophilus	unclassified_Geodermatophilus
ASV_644	Bacteria	Chloroflexi	Anaerolineae	SBR1031	A4b	A4b	unclassified_A4b
ASV_679	Bacteria	Proteobacteria	Alphaproteobacteria	Rhodobacterales	Rhodobacteraceae	Rubellimicrobium	uncultured_bacterium
ASV_7084	Bacteria	Proteobacteria	Gammaproteobacteria	Betaproteobacteriales	TRA3-20	TRA3-20	uncultured_Nitrosomonadales
ASV_7258	Bacteria	Acidobacteria	Holophagae	Subgroup_7	Subgroup_7	Subgroup_7	unclassified_Subgroup_7
ASV_7320	Bacteria	Actinobacteria	Actinobacteria	Micrococcales	unclassified_Micrococcales	unclassified_Micrococcales	unclassified_Micrococcales
ASV_7335	Bacteria	Actinobacteria	Actinobacteria	Pseudonocardiales	Pseudonocardiaceae	Pseudonocardia	unclassified_Pseudonocardia
ASV_7376	Bacteria	Chloroflexi	Chloroflexia	Thermomicrobiales	JG30-KF-CM45	JG30-KF-CM45	uncultured_bacterium
ASV_7441	Bacteria	Actinobacteria	MB-A2-108	MB-A2-108	MB-A2-108	MB-A2-108	uncultured_actinobacterium
ASV_7528	Bacteria	Actinobacteria	Acidimicrobiia	unclassified_Acidimicrobiia	unclassified_Acidimicrobiia	unclassified_Acidimicrobiia	unclassified_Acidimicrobiia
ASV_7592	Bacteria	Actinobacteria	Actinobacteria	Propionibacteriales	Nocardioidaceae	unclassified_Nocardioidaceae	unclassified_Nocardioidaceae
ASV_760	Bacteria	Bacteroidetes	Bacteroidia	Cytophagales	Cytophagaceae	Rhodocytophaga	unclassified_Rhodocytophaga
ASV_7642	Bacteria	Chloroflexi	Chloroflexia	Thermomicrobiales	AKYG1722	AKYG1722	uncultured_bacterium
ASV_7648	Bacteria	Actinobacteria	Actinobacteria	Micromonosporales	Micromonosporaceae	unclassified_Micromonosporaceae	unclassified_Micromonosporaceae
ASV_7795	Bacteria	Actinobacteria	Actinobacteria	Micrococcales	Micrococcaceae	unclassified_Micrococcaceae	unclassified_Micrococcaceae
ASV_780	Bacteria	Chloroflexi	Chloroflexia	Chloroflexales	Roseiflexaceae	uncultured	uncultured_Chloroflexi
ASV_8015	Bacteria	Actinobacteria	Actinobacteria	Micrococcales	Microbacteriaceae	unclassified_Microbacteriaceae	unclassified_Microbacteriaceae
ASV_8038	Bacteria	Proteobacteria	Gammaproteobacteria	Betaproteobacteriales	Burkholderiaceae	unclassified_Burkholderiaceae	unclassified_Burkholderiaceae
ASV_8076	Bacteria	Actinobacteria	Actinobacteria	Streptomycetales	Streptomycetaceae	Streptomyces	unclassified_Streptomyces
ASV_8079	Bacteria	Proteobacteria	Alphaproteobacteria	Rhizobiales	Hyphomicrobiaceae	uncultured	uncultured_bacterium
ASV_8138	Bacteria	Proteobacteria	Alphaproteobacteria	Rhizobiales	Xanthobacteraceae	unclassified_Xanthobacteraceae	unclassified_Xanthobacteraceae
ASV_8139	Bacteria	Bacteroidetes	Bacteroidia	Cytophagales	Microscillaceae	uncultured	unclassified_uncultured
ASV_8264	Bacteria	Proteobacteria	Alphaproteobacteria	Rhizobiales	Devosiaceae	Devosia	unclassified_Devosia
ASV_8292	Bacteria	Actinobacteria	Actinobacteria	Propionibacteriales	Nocardioidaceae	Nocardioides	unclassified_Nocardioides
ASV_861	Bacteria	Actinobacteria	Actinobacteria	Propionibacteriales	Nocardioidaceae	Nocardioides	unclassified_Nocardioides
ASV_866	Bacteria	Proteobacteria	Deltaproteobacteria	Myxococcales	Haliangiaceae	Haliangium	unclassified_Haliangium
ASV_8749	Bacteria	Actinobacteria	Actinobacteria	Corynebacteriales	Mycobacteriaceae	Mycobacterium	unclassified_Mycobacterium
ASV_8797	Bacteria	Actinobacteria	Actinobacteria	Micrococcales	Microbacteriaceae	unclassified_Microbacteriaceae	unclassified_Microbacteriaceae
ASV_883	Bacteria	Bacteroidetes	Bacteroidia	Chitinophagales	Chitinophagaceae	Niastella	unclassified_Niastella
ASV_8908	Bacteria	Actinobacteria	Actinobacteria	Frankiales	Geodermatophilaceae	unclassified_Geodermatophilaceae	unclassified_Geodermatophilaceae
ASV_8949	Bacteria	Actinobacteria	Thermoleophilia	Solirubrobacterales	Solirubrobacteraceae	unclassified_Solirubrobacteraceae	unclassified_Solirubrobacteraceae
ASV_8975	Bacteria	Proteobacteria	Gammaproteobacteria	Betaproteobacteriales	Burkholderiaceae	unclassified_Burkholderiaceae	unclassified_Burkholderiaceae
ASV_8993	Bacteria	Proteobacteria	Gammaproteobacteria	Betaproteobacteriales	Nitrosomonadaceae	MND1	unclassified_MND1
ASV_9018	Bacteria	Actinobacteria	Actinobacteria	unclassified_Actinobacteria	unclassified_Actinobacteria	unclassified_Actinobacteria	unclassified_Actinobacteria
ASV_9067	Bacteria	Actinobacteria	Thermoleophilia	Solirubrobacterales	Solirubrobacteraceae	Solirubrobacter	uncultured_bacterium
ASV_9073	Bacteria	Actinobacteria	Actinobacteria	Propionibacteriales	Nocardioidaceae	unclassified_Nocardioidaceae	unclassified_Nocardioidaceae
ASV_9261	Bacteria	Deinococcus-Thermus	Deinococci	Deinococcales	Trueperaceae	Truepera	uncultured_bacterium
ASV_9279	Bacteria	Actinobacteria	Thermoleophilia	Solirubrobacterales	67-14	67-14	unclassified_67-14
ASV_9432	Bacteria	Proteobacteria	Alphaproteobacteria	Sphingomonadales	Sphingomonadaceae	Sphingomonas	unclassified_Sphingomonas
ASV_9490	Bacteria	Actinobacteria	0319-7L14	0319-7L14	0319-7L14	0319-7L14	uncultured_actinobacterium
ASV_9501	Bacteria	Proteobacteria	Gammaproteobacteria	Betaproteobacteriales	TRA3-20	TRA3-20	uncultured_Nitrosomonadales
ASV_959	Bacteria	Gemmatimonadetes	AKAU4049	AKAU4049	AKAU4049	AKAU4049	unclassified_AKAU4049
ASV_10043	Bacteria	Proteobacteria	Alphaproteobacteria	Rhizobiales	Devosiaceae	Devosia	unclassified_Devosia
ASV_10111	Bacteria	Actinobacteria	Actinobacteria	Micrococcales	Cellulomonadaceae	Cellulomonas	unclassified_Cellulomonas
ASV_10126	Bacteria	Chloroflexi	Anaerolineae	unclassified_Anaerolineae	unclassified_Anaerolineae	unclassified_Anaerolineae	unclassified_Anaerolineae
ASV_10150	Bacteria	Chloroflexi	Gitt-GS-136	Gitt-GS-136	Gitt-GS-136	Gitt-GS-136	unclassified_Gitt-GS-136
ASV_10428	Bacteria	Actinobacteria	Acidimicrobiia	Microtrichales	unclassified_Microtrichales	unclassified_Microtrichales	unclassified_Microtrichales
ASV_1068	Bacteria	Bacteroidetes	Bacteroidia	Chitinophagales	Chitinophagaceae	Niastella	unclassified_Niastella
ASV_10686	Bacteria	Actinobacteria	Actinobacteria	Propionibacteriales	Nocardioidaceae	unclassified_Nocardioidaceae	unclassified_Nocardioidaceae
ASV_1069	Bacteria	Acidobacteria	Blastocatellia_(Subgroup_4)	Blastocatellales	Blastocatellaceae	unclassified_Blastocatellaceae	unclassified_Blastocatellaceae
ASV_1080	Bacteria	Chloroflexi	Anaerolineae	Ardenticatenales	uncultured	uncultured	uncultured_bacterium
ASV_10838	Bacteria	Actinobacteria	Nitriliruptoria	Euzebyales	Euzebyaceae	uncultured	unclassified_uncultured
ASV_10868	Bacteria	Actinobacteria	Actinobacteria	Micrococcales	Microbacteriaceae	unclassified_Microbacteriaceae	unclassified_Microbacteriaceae
ASV_10879	Bacteria	Proteobacteria	Alphaproteobacteria	Sphingomonadales	Sphingomonadaceae	Sphingomonas	unclassified_Sphingomonas
ASV_1111	Bacteria	Bacteroidetes	Bacteroidia	Cytophagales	Hymenobacteraceae	Nibribacter	unclassified_Nibribacter
ASV_1117	Bacteria	Chloroflexi	Chloroflexia	Chloroflexales	Roseiflexaceae	uncultured	uncultured_Chloroflexi
ASV_1147	Bacteria	Proteobacteria	Deltaproteobacteria	NB1-j	NB1-j	NB1-j	unclassified_NB1-j
ASV_1184	Bacteria	Acidobacteria	Subgroup_6	Subgroup_6	Subgroup_6	Subgroup_6	uncultured_Acidobacteriaceae
ASV_1201	Bacteria	Proteobacteria	Deltaproteobacteria	Myxococcales	Sandaracinaceae	Sandaracinus	unclassified_Sandaracinus
ASV_1208	Bacteria	Actinobacteria	Actinobacteria	Micromonosporales	Micromonosporaceae	unclassified_Micromonosporaceae	unclassified_Micromonosporaceae
ASV_1245	Bacteria	Chloroflexi	Anaerolineae	SBR1031	A4b	A4b	uncultured_sludge
ASV_1247	Bacteria	Proteobacteria	Deltaproteobacteria	Myxococcales	Haliangiaceae	Haliangium	unclassified_Haliangium
ASV_12804	Bacteria	Firmicutes	Bacilli	Bacillales	Planococcaceae	Planomicrobium	Planococcus_massiliensis
ASV_12836	Bacteria	Actinobacteria	Actinobacteria	Kineosporiales	Kineosporiaceae	Quadrisphaera	unclassified_Quadrisphaera
ASV_1292	Bacteria	Rokubacteria	NC10	Rokubacteriales	Rokubacteriales	Rokubacteriales	uncultured_bacterium
ASV_12937	Bacteria	Actinobacteria	Acidimicrobiia	Microtrichales	Ilumatobacteraceae	uncultured	unclassified_uncultured
ASV_1300	Bacteria	Acidobacteria	Thermoanaerobaculia	Thermoanaerobaculales	Thermoanaerobaculaceae	Subgroup_10	unclassified_Subgroup_10
ASV_13288	Bacteria	Proteobacteria	Alphaproteobacteria	Rhodobacterales	Rhodobacteraceae	Rubellimicrobium	unclassified_Rubellimicrobium
ASV_13381	Bacteria	Proteobacteria	Alphaproteobacteria	Rhizobiales	Xanthobacteraceae	Rhodoplanes	unclassified_Rhodoplanes
ASV_13418	Bacteria	Actinobacteria	Thermoleophilia	Gaiellales	uncultured	uncultured	unclassified_uncultured
ASV_13437	Bacteria	Acidobacteria	Acidobacteriia	Solibacterales	Solibacteraceae_(Subgroup_3)	Bryobacter	unclassified_Bryobacter
ASV_13449	Bacteria	Actinobacteria	Thermoleophilia	Solirubrobacterales	67-14	67-14	unclassified_67-14
ASV_1345	Bacteria	Chloroflexi	Chloroflexia	Chloroflexales	Roseiflexaceae	uncultured	uncultured_bacterium
ASV_1349	Bacteria	Proteobacteria	Gammaproteobacteria	Salinisphaerales	Solimonadaceae	Polycyclovorans	unclassified_Polycyclovorans
ASV_13490	Bacteria	Actinobacteria	Actinobacteria	Propionibacteriales	Nocardioidaceae	unclassified_Nocardioidaceae	unclassified_Nocardioidaceae
ASV_1354	Bacteria	Bacteroidetes	Bacteroidia	Chitinophagales	Chitinophagaceae	Flavitalea	unclassified_Flavitalea
ASV_13543	Bacteria	Proteobacteria	Alphaproteobacteria	Elsterales	uncultured	uncultured	unclassified_uncultured
ASV_1355	Bacteria	Proteobacteria	Deltaproteobacteria	Myxococcales	BIrii41	BIrii41	uncultured_delta
ASV_13601	Bacteria	Bacteroidetes	Bacteroidia	Cytophagales	Hymenobacteraceae	Adhaeribacter	unclassified_Adhaeribacter
ASV_13717	Bacteria	Actinobacteria	Actinobacteria	Frankiales	Geodermatophilaceae	Geodermatophilus	unclassified_Geodermatophilus
ASV_14116	Bacteria	Actinobacteria	Actinobacteria	Streptomycetales	Streptomycetaceae	Streptomyces	unclassified_Streptomyces
ASV_14244	Bacteria	Firmicutes	Bacilli	Bacillales	Bacillaceae	Bacillus	unclassified_Bacillus
ASV_1443	Bacteria	Acidobacteria	Blastocatellia_(Subgroup_4)	Pyrinomonadales	Pyrinomonadaceae	RB41	unclassified_RB41
ASV_1444	Bacteria	Actinobacteria	0319-7L14	0319-7L14	0319-7L14	0319-7L14	uncultured_bacterium
ASV_14507	Bacteria	Proteobacteria	Alphaproteobacteria	Rhodobacterales	Rhodobacteraceae	unclassified_Rhodobacteraceae	unclassified_Rhodobacteraceae
ASV_14618	Bacteria	Firmicutes	Bacilli	Bacillales	Bacillaceae	Bacillus	unclassified_Bacillus
ASV_1489	Bacteria	Proteobacteria	Alphaproteobacteria	Rhizobiales	Beijerinckiaceae	unclassified_Beijerinckiaceae	unclassified_Beijerinckiaceae
ASV_15045	Bacteria	Firmicutes	Bacilli	Bacillales	Bacillaceae	Bacillus	unclassified_Bacillus
ASV_1510	Bacteria	Gemmatimonadetes	S0134_terrestrial_group	S0134_terrestrial_group	S0134_terrestrial_group	S0134_terrestrial_group	uncultured_Gemmatimonadetes
ASV_15249	Bacteria	Actinobacteria	Actinobacteria	Propionibacteriales	Nocardioidaceae	unclassified_Nocardioidaceae	unclassified_Nocardioidaceae
ASV_15350	Bacteria	Proteobacteria	Gammaproteobacteria	Betaproteobacteriales	Burkholderiaceae	unclassified_Burkholderiaceae	unclassified_Burkholderiaceae
ASV_15359	Bacteria	Acidobacteria	Subgroup_6	Subgroup_6	Subgroup_6	Subgroup_6	unclassified_Subgroup_6
ASV_15366	Bacteria	Actinobacteria	Actinobacteria	Frankiales	Geodermatophilaceae	unclassified_Geodermatophilaceae	unclassified_Geodermatophilaceae
ASV_15448	Bacteria	Proteobacteria	Alphaproteobacteria	Sphingomonadales	Sphingomonadaceae	Sphingomonas	unclassified_Sphingomonas
ASV_15450	Bacteria	Actinobacteria	Actinobacteria	Propionibacteriales	Nocardioidaceae	unclassified_Nocardioidaceae	unclassified_Nocardioidaceae
ASV_15564	Bacteria	Actinobacteria	Actinobacteria	Micrococcales	unclassified_Micrococcales	unclassified_Micrococcales	unclassified_Micrococcales
ASV_1561	Bacteria	Chloroflexi	Anaerolineae	SBR1031	A4b	A4b	unclassified_A4b
ASV_1565	Bacteria	Proteobacteria	Gammaproteobacteria	Betaproteobacteriales	Burkholderiaceae	Massilia	unclassified_Massilia
ASV_15752	Bacteria	Actinobacteria	Actinobacteria	Streptomycetales	Streptomycetaceae	Streptomyces	unclassified_Streptomyces
ASV_15791	Bacteria	Actinobacteria	Acidimicrobiia	unclassified_Acidimicrobiia	unclassified_Acidimicrobiia	unclassified_Acidimicrobiia	unclassified_Acidimicrobiia
ASV_1610	Bacteria	Chloroflexi	Chloroflexia	Thermomicrobiales	AKYG1722	AKYG1722	uncultured_bacterium
ASV_1618	Bacteria	Firmicutes	Clostridia	Clostridiales	Ruminococcaceae	Subdoligranulum	unclassified_Subdoligranulum
ASV_1631	Bacteria	Chloroflexi	Anaerolineae	SBR1031	SBR1031	SBR1031	uncultured_soil
ASV_16381	Bacteria	Proteobacteria	Alphaproteobacteria	Sphingomonadales	Sphingomonadaceae	Sphingopyxis	unclassified_Sphingopyxis
ASV_16659	Bacteria	Actinobacteria	Thermoleophilia	Gaiellales	uncultured	uncultured	unclassified_uncultured
ASV_1684	Bacteria	Proteobacteria	Alphaproteobacteria	Tistrellales	Geminicoccaceae	Candidatus_Alysiosphaera	unclassified_Candidatus_Alysiosphaera
ASV_1699	Bacteria	Chloroflexi	Chloroflexia	Chloroflexales	Roseiflexaceae	uncultured	uncultured_bacterium
ASV_17268	Bacteria	Acidobacteria	Subgroup_6	Subgroup_6	Subgroup_6	Subgroup_6	unclassified_Subgroup_6
ASV_17431	Bacteria	Chloroflexi	TK10	TK10	TK10	TK10	unclassified_TK10
ASV_1755	Bacteria	Acidobacteria	Blastocatellia_(Subgroup_4)	Blastocatellales	Blastocatellaceae	JGI_0001001-H03	unclassified_JGI_0001001-H03
ASV_1757	Bacteria	Actinobacteria	MB-A2-108	MB-A2-108	MB-A2-108	MB-A2-108	unclassified_MB-A2-108
ASV_1764	Bacteria	Chloroflexi	Chloroflexia	Thermomicrobiales	JG30-KF-CM45	JG30-KF-CM45	uncultured_bacterium
ASV_1780	Bacteria	Chloroflexi	Chloroflexia	Chloroflexales	Roseiflexaceae	uncultured	uncultured_Chloroflexi
ASV_17818	Bacteria	Gemmatimonadetes	S0134_terrestrial_group	S0134_terrestrial_group	S0134_terrestrial_group	S0134_terrestrial_group	uncultured_bacterium
ASV_17823	Bacteria	Actinobacteria	Actinobacteria	Streptosporangiales	Thermomonosporaceae	Actinomadura	unclassified_Actinomadura
ASV_1833	Bacteria	Actinobacteria	0319-7L14	0319-7L14	0319-7L14	0319-7L14	uncultured_bacterium
ASV_1842	Bacteria	Chloroflexi	Chloroflexia	Chloroflexales	Roseiflexaceae	uncultured	uncultured_bacterium
ASV_1848	Bacteria	Gemmatimonadetes	S0134_terrestrial_group	S0134_terrestrial_group	S0134_terrestrial_group	S0134_terrestrial_group	unclassified_S0134_terrestrial_group
ASV_18645	Bacteria	Actinobacteria	Acidimicrobiia	Microtrichales	Ilumatobacteraceae	CL500-29_marine_group	unclassified_CL500-29_marine_group
ASV_1932	Bacteria	Chloroflexi	Anaerolineae	SBR1031	SBR1031	SBR1031	uncultured_soil
ASV_1973	Bacteria	Proteobacteria	Alphaproteobacteria	uncultured	uncultured	uncultured	unclassified_uncultured
ASV_19940	Bacteria	Proteobacteria	Alphaproteobacteria	Rhizobiales	Devosiaceae	unclassified_Devosiaceae	unclassified_Devosiaceae
ASV_2029	Bacteria	Proteobacteria	Alphaproteobacteria	Rhodovibrionales	Fodinicurvataceae	uncultured	uncultured_alpha
ASV_2056	Bacteria	Bacteroidetes	Bacteroidia	Chitinophagales	Chitinophagaceae	Niastella	uncultured_bacterium
ASV_2065	Bacteria	Firmicutes	Bacilli	Bacillales	Bacillaceae	Halobacillus	unclassified_Halobacillus
ASV_2081	Bacteria	Proteobacteria	Alphaproteobacteria	Acetobacterales	Acetobacteraceae	Craurococcus	uncultured_bacterium
ASV_2157	Bacteria	Bacteroidetes	Bacteroidia	Chitinophagales	Saprospiraceae	uncultured	unclassified_uncultured
ASV_2158	Bacteria	Acidobacteria	Subgroup_6	Subgroup_6	Subgroup_6	Subgroup_6	unclassified_Subgroup_6
ASV_21628	Bacteria	Actinobacteria	Actinobacteria	Corynebacteriales	Mycobacteriaceae	Mycobacterium	unclassified_Mycobacterium
ASV_2180	Bacteria	Chloroflexi	Chloroflexia	Kallotenuales	AKIW781	AKIW781	uncultured_Kouleothrix
ASV_2328	Bacteria	Proteobacteria	Alphaproteobacteria	Tistrellales	Geminicoccaceae	Candidatus_Alysiosphaera	uncultured_bacterium
ASV_2331	Bacteria	Cyanobacteria	Sericytochromatia	Sericytochromatia	Sericytochromatia	Sericytochromatia	Cyanobacteria/Melainabacteria_group
ASV_23690	Bacteria	Proteobacteria	Gammaproteobacteria	Steroidobacterales	Steroidobacteraceae	Steroidobacter	Steroidobacter_agariperforans
ASV_2436	Bacteria	Proteobacteria	Deltaproteobacteria	Myxococcales	Haliangiaceae	Haliangium	unclassified_Haliangium
ASV_2438	Bacteria	Actinobacteria	Actinobacteria	Propionibacteriales	Nocardioidaceae	Nocardioides	unclassified_Nocardioides
ASV_2447	Bacteria	Chloroflexi	Chloroflexia	Thermomicrobiales	JG30-KF-CM45	JG30-KF-CM45	unclassified_JG30-KF-CM45
ASV_2473	Bacteria	Gemmatimonadetes	Gemmatimonadetes	Gemmatimonadales	Gemmatimonadaceae	unclassified_Gemmatimonadaceae	unclassified_Gemmatimonadaceae
ASV_2488	Bacteria	Chloroflexi	OLB14	OLB14	OLB14	OLB14	unclassified_OLB14
ASV_2499	Bacteria	Acidobacteria	Acidobacteriia	Solibacterales	Solibacteraceae_(Subgroup_3)	unclassified_Solibacteraceae_(Subgroup_3)	unclassified_Solibacteraceae_(Subgroup_3)
ASV_2515	Bacteria	unclassified_Bacteria	unclassified_Bacteria	unclassified_Bacteria	unclassified_Bacteria	unclassified_Bacteria	unclassified_Bacteria
ASV_2630	Bacteria	Acidobacteria	Holophagae	Subgroup_7	Subgroup_7	Subgroup_7	unclassified_Subgroup_7
ASV_2664	Bacteria	Chloroflexi	Chloroflexia	Thermomicrobiales	Thermomicrobiaceae	Nitrolancea	uncultured_bacterium
ASV_2674	Bacteria	Patescibacteria	Saccharimonadia	Saccharimonadales	Saccharimonadales	Saccharimonadales	unclassified_Saccharimonadales
ASV_2692	Bacteria	Actinobacteria	Thermoleophilia	Solirubrobacterales	67-14	67-14	uncultured_actinobacterium
ASV_2695	Bacteria	Chloroflexi	Anaerolineae	Ardenticatenales	Ardenticatenaceae	uncultured	uncultured_bacterium
ASV_2706	Bacteria	Acidobacteria	Subgroup_25	Subgroup_25	Subgroup_25	Subgroup_25	uncultured_bacterium
ASV_2854	Bacteria	Verrucomicrobia	Verrucomicrobiae	Chthoniobacterales	Chthoniobacteraceae	Chthoniobacter	unclassified_Chthoniobacter
ASV_2866	Bacteria	Chloroflexi	OLB14	OLB14	OLB14	OLB14	uncultured_bacterium
ASV_2876	Bacteria	Actinobacteria	Actinobacteria	Frankiales	uncultured	uncultured	unclassified_uncultured
ASV_2887	Bacteria	Chloroflexi	Chloroflexia	Chloroflexales	Roseiflexaceae	uncultured	uncultured_bacterium
ASV_3045	Bacteria	Proteobacteria	Deltaproteobacteria	Myxococcales	Blfdi19	Blfdi19	uncultured_bacterium
ASV_3116	Bacteria	Chloroflexi	TK10	TK10	TK10	TK10	uncultured_bacterium
ASV_3122	Bacteria	Verrucomicrobia	Verrucomicrobiae	Verrucomicrobiales	Verrucomicrobiaceae	Roseimicrobium	Verrucomicrobiaceae_bacterium
ASV_3155	Bacteria	Proteobacteria	Alphaproteobacteria	Reyranellales	Reyranellaceae	uncultured	uncultured_bacterium
ASV_3175	Bacteria	Actinobacteria	Thermoleophilia	Solirubrobacterales	67-14	67-14	uncultured_actinobacterium
ASV_3189	Bacteria	Planctomycetes	OM190	OM190	OM190	OM190	planctomycete_A-2
ASV_3279	Bacteria	Planctomycetes	Phycisphaerae	Tepidisphaerales	Tepidisphaerales	Tepidisphaerales	uncultured_Planctomycetales
ASV_3354	Bacteria	Bacteroidetes	Bacteroidia	Cytophagales	Hymenobacteraceae	Pontibacter	unclassified_Pontibacter
ASV_3356	Bacteria	Proteobacteria	Deltaproteobacteria	Myxococcales	Blfdi19	Blfdi19	uncultured_bacterium
ASV_3375	Bacteria	Proteobacteria	Deltaproteobacteria	Myxococcales	BIrii41	BIrii41	unclassified_BIrii41
ASV_3397	Bacteria	Bacteroidetes	Rhodothermia	Rhodothermales	Rhodothermaceae	uncultured	unclassified_uncultured
ASV_3433	Bacteria	Chloroflexi	Anaerolineae	SBR1031	A4b	A4b	unclassified_A4b
ASV_3449	Bacteria	Acidobacteria	Subgroup_6	Subgroup_6	Subgroup_6	Subgroup_6	unclassified_Subgroup_6
ASV_3483	Bacteria	Chloroflexi	P2-11E	P2-11E	P2-11E	P2-11E	uncultured_bacterium
ASV_3494	Bacteria	Actinobacteria	MB-A2-108	MB-A2-108	MB-A2-108	MB-A2-108	uncultured_actinobacterium
ASV_3497	Bacteria	Gemmatimonadetes	Gemmatimonadetes	Gemmatimonadales	Gemmatimonadaceae	uncultured	unclassified_uncultured
ASV_3611	Bacteria	Acidobacteria	Subgroup_6	Subgroup_6	Subgroup_6	Subgroup_6	unclassified_Subgroup_6
ASV_3620	Bacteria	Verrucomicrobia	Verrucomicrobiae	Pedosphaerales	Pedosphaeraceae	Pedosphaeraceae	uncultured_soil
ASV_3653	Bacteria	unclassified_Bacteria	unclassified_Bacteria	unclassified_Bacteria	unclassified_Bacteria	unclassified_Bacteria	unclassified_Bacteria
ASV_3730	Bacteria	Proteobacteria	Deltaproteobacteria	Oligoflexales	Oligoflexaceae	Oligoflexus	uncultured_bacterium
ASV_3771	Bacteria	Actinobacteria	Nitriliruptoria	Euzebyales	Euzebyaceae	uncultured	uncultured_actinobacterium
ASV_3776	Bacteria	Acidobacteria	Subgroup_6	Subgroup_6	Subgroup_6	Subgroup_6	unclassified_Subgroup_6
ASV_380	Bacteria	Chloroflexi	Chloroflexia	Chloroflexales	Roseiflexaceae	uncultured	uncultured_bacterium
ASV_3839	Bacteria	Planctomycetes	Phycisphaerae	Phycisphaerales	Phycisphaeraceae	uncultured	uncultured_bacterium
ASV_3854	Bacteria	Bacteroidetes	Rhodothermia	Rhodothermales	Rhodothermaceae	Rhodothermaceae	metagenome
ASV_3900	Bacteria	Chloroflexi	KD4-96	KD4-96	KD4-96	KD4-96	uncultured_bacterium
ASV_4003	Bacteria	Actinobacteria	Thermoleophilia	Solirubrobacterales	67-14	67-14	metagenome
ASV_4035	Bacteria	Gemmatimonadetes	BD2-11_terrestrial_group	BD2-11_terrestrial_group	BD2-11_terrestrial_group	BD2-11_terrestrial_group	unclassified_BD2-11_terrestrial_group
ASV_4066	Bacteria	Acidobacteria	Subgroup_6	Subgroup_6	Subgroup_6	Subgroup_6	unclassified_Subgroup_6
ASV_4082	Bacteria	Actinobacteria	Acidimicrobiia	IMCC26256	IMCC26256	IMCC26256	unclassified_IMCC26256
ASV_4133	Bacteria	Firmicutes	Bacilli	Bacillales	Bacillaceae	Oceanobacillus	unclassified_Oceanobacillus
ASV_4212	Bacteria	Proteobacteria	Alphaproteobacteria	Rhizobiales	Devosiaceae	unclassified_Devosiaceae	unclassified_Devosiaceae
ASV_4230	Bacteria	Chloroflexi	Anaerolineae	Caldilineales	Caldilineaceae	uncultured	unclassified_uncultured
ASV_4265	Bacteria	Acidobacteria	Subgroup_6	Subgroup_6	Subgroup_6	Subgroup_6	unclassified_Subgroup_6
ASV_4288	Bacteria	Chloroflexi	JG30-KF-CM66	JG30-KF-CM66	JG30-KF-CM66	JG30-KF-CM66	metagenome
ASV_4330	Bacteria	Chloroflexi	TK10	TK10	TK10	TK10	uncultured_bacterium
ASV_4361	Bacteria	Actinobacteria	Thermoleophilia	Solirubrobacterales	67-14	67-14	unclassified_67-14
ASV_4418	Bacteria	Chloroflexi	unclassified_Chloroflexi	unclassified_Chloroflexi	unclassified_Chloroflexi	unclassified_Chloroflexi	unclassified_Chloroflexi
ASV_4419	Bacteria	Nitrospirae	Nitrospira	Nitrospirales	Nitrospiraceae	Nitrospira	unclassified_Nitrospira
ASV_4753	Bacteria	Actinobacteria	Thermoleophilia	Gaiellales	uncultured	uncultured	unclassified_uncultured
ASV_4797	Bacteria	Acidobacteria	Subgroup_6	Subgroup_6	Subgroup_6	Subgroup_6	unclassified_Subgroup_6
ASV_4799	Bacteria	Actinobacteria	Actinobacteria	Streptomycetales	Streptomycetaceae	Streptomyces	unclassified_Streptomyces
ASV_4804	Bacteria	Chloroflexi	Anaerolineae	SBR1031	A4b	A4b	unclassified_A4b
ASV_4814	Bacteria	Proteobacteria	Alphaproteobacteria	unclassified_Alphaproteobacteria	unclassified_Alphaproteobacteria	unclassified_Alphaproteobacteria	unclassified_Alphaproteobacteria
ASV_4923	Bacteria	Bacteroidetes	Bacteroidia	Sphingobacteriales	S15-21	S15-21	uncultured_bacterium
ASV_4941	Bacteria	Patescibacteria	Saccharimonadia	Saccharimonadales	Saccharimonadales	Saccharimonadales	unclassified_Saccharimonadales
ASV_498	Bacteria	Actinobacteria	Actinobacteria	Micrococcales	Microbacteriaceae	Agromyces	unclassified_Agromyces
ASV_5004	Bacteria	Proteobacteria	Alphaproteobacteria	Rhodobacterales	Rhodobacteraceae	unclassified_Rhodobacteraceae	unclassified_Rhodobacteraceae
ASV_5053	Bacteria	Chloroflexi	Anaerolineae	SBR1031	SBR1031	SBR1031	uncultured_soil
ASV_5063	Bacteria	Acidobacteria	Subgroup_6	Subgroup_6	Subgroup_6	Subgroup_6	unclassified_Subgroup_6
ASV_5192	Bacteria	Chloroflexi	Anaerolineae	SBR1031	SBR1031	SBR1031	uncultured_bacterium
ASV_5202	Bacteria	Planctomycetes	Planctomycetacia	Gemmatales	Gemmataceae	uncultured	unclassified_uncultured
ASV_5239	Bacteria	Firmicutes	Bacilli	Bacillales	Bacillaceae	Bacillus	unclassified_Bacillus
ASV_5252	Bacteria	Actinobacteria	Actinobacteria	Frankiales	unclassified_Frankiales	unclassified_Frankiales	unclassified_Frankiales
ASV_5541	Bacteria	Actinobacteria	Actinobacteria	Frankiales	unclassified_Frankiales	unclassified_Frankiales	unclassified_Frankiales
ASV_5575	Bacteria	Acidobacteria	Subgroup_6	Subgroup_6	Subgroup_6	Subgroup_6	unclassified_Subgroup_6
ASV_5632	Bacteria	Proteobacteria	Gammaproteobacteria	Betaproteobacteriales	Nitrosomonadaceae	MND1	unclassified_MND1
ASV_5657	Bacteria	Actinobacteria	Actinobacteria	Micromonosporales	Micromonosporaceae	Actinoplanes	unclassified_Actinoplanes
ASV_5732	Bacteria	Proteobacteria	Alphaproteobacteria	Rhizobiales	unclassified_Rhizobiales	unclassified_Rhizobiales	unclassified_Rhizobiales
ASV_5762	Bacteria	Proteobacteria	Alphaproteobacteria	Rhizobiales	Xanthobacteraceae	uncultured	unclassified_uncultured
ASV_597	Bacteria	Proteobacteria	Gammaproteobacteria	Salinisphaerales	Solimonadaceae	Polycyclovorans	uncultured_bacterium
ASV_6757	Bacteria	Chloroflexi	Anaerolineae	SBR1031	A4b	A4b	uncultured_bacterium
ASV_701	Bacteria	Patescibacteria	Saccharimonadia	Saccharimonadales	Saccharimonadales	Saccharimonadales	unidentified
ASV_7081	Bacteria	Actinobacteria	Actinobacteria	Propionibacteriales	Nocardioidaceae	Nocardioides	unclassified_Nocardioides
ASV_7121	Bacteria	Proteobacteria	Alphaproteobacteria	Rhizobiales	Rhizobiaceae	Mesorhizobium	unclassified_Mesorhizobium
ASV_7184	Bacteria	Actinobacteria	Actinobacteria	Streptosporangiales	Thermomonosporaceae	Actinomadura	unclassified_Actinomadura
ASV_7290	Bacteria	Actinobacteria	Actinobacteria	Propionibacteriales	Nocardioidaceae	Nocardioides	unclassified_Nocardioides
ASV_7801	Bacteria	Actinobacteria	Acidimicrobiia	Microtrichales	Ilumatobacteraceae	Ilumatobacter	unclassified_Ilumatobacter
ASV_785	Bacteria	Proteobacteria	Deltaproteobacteria	Myxococcales	BIrii41	BIrii41	uncultured_bacterium
ASV_7924	Bacteria	Actinobacteria	Actinobacteria	Micrococcales	Promicromonosporaceae	unclassified_Promicromonosporaceae	unclassified_Promicromonosporaceae
ASV_7929	Bacteria	Actinobacteria	Actinobacteria	Streptosporangiales	Streptosporangiaceae	Streptosporangium	unclassified_Streptosporangium
ASV_799	Bacteria	Proteobacteria	Gammaproteobacteria	Steroidobacterales	Woeseiaceae	Woeseia	unclassified_Woeseia
ASV_8124	Bacteria	Acidobacteria	Acidobacteriia	Solibacterales	Solibacteraceae_(Subgroup_3)	Bryobacter	unclassified_Bryobacter
ASV_8554	Bacteria	Actinobacteria	Actinobacteria	Micromonosporales	Micromonosporaceae	Dactylosporangium	unclassified_Dactylosporangium
ASV_8602	Bacteria	Proteobacteria	Alphaproteobacteria	Sphingomonadales	Sphingomonadaceae	Sphingomonas	unclassified_Sphingomonas
ASV_890	Bacteria	unclassified_Bacteria	unclassified_Bacteria	unclassified_Bacteria	unclassified_Bacteria	unclassified_Bacteria	unclassified_Bacteria
ASV_895	Bacteria	Proteobacteria	Alphaproteobacteria	Caulobacterales	Parvularculaceae	Amphiplicatus	uncultured_bacterium
ASV_8984	Bacteria	Actinobacteria	Actinobacteria	Frankiales	Geodermatophilaceae	Geodermatophilus	unclassified_Geodermatophilus
ASV_9075	Bacteria	Actinobacteria	Acidimicrobiia	IMCC26256	IMCC26256	IMCC26256	unclassified_IMCC26256
ASV_915	Bacteria	Planctomycetes	OM190	OM190	OM190	OM190	unclassified_OM190
ASV_9321	Bacteria	Chloroflexi	Anaerolineae	unclassified_Anaerolineae	unclassified_Anaerolineae	unclassified_Anaerolineae	unclassified_Anaerolineae
ASV_9446	Bacteria	Actinobacteria	MB-A2-108	MB-A2-108	MB-A2-108	MB-A2-108	uncultured_bacterium
ASV_9471	Bacteria	Actinobacteria	Thermoleophilia	Solirubrobacterales	Solirubrobacteraceae	Conexibacter	unclassified_Conexibacter
ASV_9859	Bacteria	Actinobacteria	Actinobacteria	Frankiales	Geodermatophilaceae	Geodermatophilus	unclassified_Geodermatophilus
ASV_9948	Bacteria	Actinobacteria	Thermoleophilia	Solirubrobacterales	Solirubrobacteraceae	Solirubrobacter	unclassified_Solirubrobacter
ASV_996	Bacteria	Bacteroidetes	Bacteroidia	Cytophagales	Microscillaceae	Ohtaekwangia	uncultured_bacterium
ASV_9969	Bacteria	Actinobacteria	Actinobacteria	Frankiales	unclassified_Frankiales	unclassified_Frankiales	unclassified_Frankiales
ASV_10117	Bacteria	Actinobacteria	Thermoleophilia	Gaiellales	uncultured	uncultured	unclassified_uncultured
ASV_10222	Bacteria	Proteobacteria	Alphaproteobacteria	Rhodobacterales	Rhodobacteraceae	unclassified_Rhodobacteraceae	unclassified_Rhodobacteraceae
ASV_10241	Bacteria	Actinobacteria	Actinobacteria	Propionibacteriales	Nocardioidaceae	Nocardioides	unclassified_Nocardioides
ASV_1046	Bacteria	Proteobacteria	Deltaproteobacteria	Myxococcales	BIrii41	BIrii41	uncultured_bacterium
ASV_10718	Bacteria	Actinobacteria	Actinobacteria	Micrococcales	Micrococcaceae	unclassified_Micrococcaceae	unclassified_Micrococcaceae
ASV_10764	Bacteria	Actinobacteria	MB-A2-108	MB-A2-108	MB-A2-108	MB-A2-108	uncultured_actinobacterium
ASV_10909	Bacteria	Proteobacteria	Gammaproteobacteria	Pseudomonadales	Pseudomonadaceae	Pseudomonas	unclassified_Pseudomonas
ASV_1101	Bacteria	Bacteroidetes	Bacteroidia	Chitinophagales	Chitinophagaceae	Terrimonas	unclassified_Terrimonas
ASV_1183	Bacteria	Acidobacteria	Subgroup_17	Subgroup_17	Subgroup_17	Subgroup_17	uncultured_bacterium
ASV_1211	Bacteria	Proteobacteria	Gammaproteobacteria	Betaproteobacteriales	Methylophilaceae	unclassified_Methylophilaceae	unclassified_Methylophilaceae
ASV_1220	Bacteria	Actinobacteria	Thermoleophilia	Gaiellales	uncultured	uncultured	uncultured_bacterium
ASV_1250	Bacteria	Actinobacteria	0319-7L14	0319-7L14	0319-7L14	0319-7L14	uncultured_bacterium
ASV_126	Bacteria	Proteobacteria	Alphaproteobacteria	Rickettsiales	Mitochondria	Mitochondria	Artemisia_annua
ASV_1289	Bacteria	Planctomycetes	Phycisphaerae	Phycisphaerales	Phycisphaeraceae	uncultured	uncultured_bacterium
ASV_13132	Bacteria	Actinobacteria	MB-A2-108	MB-A2-108	MB-A2-108	MB-A2-108	uncultured_actinobacterium
ASV_13141	Bacteria	Actinobacteria	Actinobacteria	Micromonosporales	Micromonosporaceae	unclassified_Micromonosporaceae	unclassified_Micromonosporaceae
ASV_13143	Bacteria	Chloroflexi	KD4-96	KD4-96	KD4-96	KD4-96	unclassified_KD4-96
ASV_13166	Bacteria	Actinobacteria	Actinobacteria	Micrococcales	unclassified_Micrococcales	unclassified_Micrococcales	unclassified_Micrococcales
ASV_13273	Bacteria	Actinobacteria	Acidimicrobiia	Microtrichales	Ilumatobacteraceae	CL500-29_marine_group	unclassified_CL500-29_marine_group
ASV_13316	Bacteria	Proteobacteria	Alphaproteobacteria	Rhizobiales	uncultured	uncultured	uncultured_bacterium
ASV_1332	Bacteria	Proteobacteria	Gammaproteobacteria	Betaproteobacteriales	Rhodocyclaceae	Dechloromonas	unclassified_Dechloromonas
ASV_13350	Bacteria	Actinobacteria	Thermoleophilia	Solirubrobacterales	67-14	67-14	unclassified_67-14
ASV_13440	Bacteria	Actinobacteria	Thermoleophilia	Gaiellales	uncultured	uncultured	unclassified_uncultured
ASV_13508	Bacteria	Proteobacteria	Alphaproteobacteria	Rhizobiales	Xanthobacteraceae	unclassified_Xanthobacteraceae	unclassified_Xanthobacteraceae
ASV_1351	Bacteria	Gemmatimonadetes	Gemmatimonadetes	Gemmatimonadales	Gemmatimonadaceae	uncultured	unclassified_uncultured
ASV_13560	Bacteria	Actinobacteria	Actinobacteria	unclassified_Actinobacteria	unclassified_Actinobacteria	unclassified_Actinobacteria	unclassified_Actinobacteria
ASV_13721	Bacteria	Proteobacteria	Alphaproteobacteria	Rhizobiales	Xanthobacteraceae	Pseudolabrys	unclassified_Pseudolabrys
ASV_13743	Bacteria	Proteobacteria	Alphaproteobacteria	Caulobacterales	Hyphomonadaceae	Hirschia	uncultured_bacterium
ASV_13778	Bacteria	Chloroflexi	KD4-96	KD4-96	KD4-96	KD4-96	unclassified_KD4-96
ASV_1378	Bacteria	Actinobacteria	MB-A2-108	MB-A2-108	MB-A2-108	MB-A2-108	uncultured_bacterium
ASV_1384	Bacteria	Actinobacteria	Actinobacteria	Micromonosporales	Micromonosporaceae	unclassified_Micromonosporaceae	unclassified_Micromonosporaceae
ASV_14058	Bacteria	Proteobacteria	Gammaproteobacteria	Xanthomonadales	Xanthomonadaceae	Lysobacter	unclassified_Lysobacter
ASV_14074	Bacteria	Actinobacteria	Thermoleophilia	Solirubrobacterales	Solirubrobacteraceae	Solirubrobacter	unclassified_Solirubrobacter
ASV_14128	Bacteria	Chloroflexi	KD4-96	KD4-96	KD4-96	KD4-96	unclassified_KD4-96
ASV_1427	Bacteria	Proteobacteria	Alphaproteobacteria	uncultured	uncultured	uncultured	unclassified_uncultured
ASV_14325	Bacteria	Actinobacteria	Actinobacteria	Frankiales	unclassified_Frankiales	unclassified_Frankiales	unclassified_Frankiales
ASV_1448	Bacteria	Chloroflexi	Dehalococcoidia	SAR202_clade	SAR202_clade	SAR202_clade	unclassified_SAR202_clade
ASV_14501	Bacteria	Actinobacteria	Thermoleophilia	Gaiellales	Gaiellaceae	Gaiella	unclassified_Gaiella
ASV_14505	Bacteria	Actinobacteria	Thermoleophilia	Solirubrobacterales	67-14	67-14	unclassified_67-14
ASV_14550	Bacteria	Actinobacteria	0319-7L14	0319-7L14	0319-7L14	0319-7L14	uncultured_actinobacterium
ASV_14573	Bacteria	Proteobacteria	Gammaproteobacteria	Betaproteobacteriales	Burkholderiaceae	Aquabacterium	unclassified_Aquabacterium
ASV_14637	Bacteria	Firmicutes	Bacilli	Bacillales	Paenibacillaceae	Paenibacillus	unclassified_Paenibacillus
ASV_1498	Bacteria	Chloroflexi	Chloroflexia	Chloroflexales	Roseiflexaceae	uncultured	unclassified_uncultured
ASV_1504	Bacteria	Proteobacteria	Alphaproteobacteria	Elsterales	uncultured	uncultured	metagenome
ASV_1508	Bacteria	Verrucomicrobia	Verrucomicrobiae	Pedosphaerales	Pedosphaeraceae	Pedosphaeraceae	unclassified_Pedosphaeraceae
ASV_15233	Bacteria	Bacteroidetes	Bacteroidia	Cytophagales	Hymenobacteraceae	Pontibacter	unclassified_Pontibacter
ASV_1544	Bacteria	Actinobacteria	Actinobacteria	Kineosporiales	Kineosporiaceae	Kineococcus	unclassified_Kineococcus
ASV_1548	Bacteria	Gemmatimonadetes	Gemmatimonadetes	Gemmatimonadales	Gemmatimonadaceae	uncultured	unclassified_uncultured
ASV_1549	Bacteria	Chloroflexi	Chloroflexia	Chloroflexales	Chloroflexaceae	FFCH7168	uncultured_bacterium
ASV_1552	Bacteria	Bacteroidetes	Bacteroidia	Cytophagales	Cyclobacteriaceae	Rhodonellum	Rhodonellum_psychrophilum
ASV_1564	Bacteria	Chloroflexi	Anaerolineae	SBR1031	A4b	A4b	uncultured_bacterium
ASV_1596	Bacteria	Proteobacteria	Deltaproteobacteria	Myxococcales	Phaselicystidaceae	Phaselicystis	metagenome
ASV_1608	Bacteria	Actinobacteria	Thermoleophilia	Gaiellales	uncultured	uncultured	unclassified_uncultured
ASV_16102	Bacteria	Acidobacteria	Subgroup_6	Subgroup_6	Subgroup_6	Subgroup_6	unclassified_Subgroup_6
ASV_1615	Bacteria	Proteobacteria	Alphaproteobacteria	Rhodobacterales	Rhodobacteraceae	Cereibacter	unclassified_Cereibacter
ASV_16303	Bacteria	Firmicutes	Bacilli	Bacillales	Bacillaceae	Bacillus	unclassified_Bacillus
ASV_1681	Bacteria	Chloroflexi	Anaerolineae	Caldilineales	Caldilineaceae	uncultured	uncultured_bacterium
ASV_1682	Bacteria	Acidobacteria	Acidobacteriia	Solibacterales	Solibacteraceae_(Subgroup_3)	Bryobacter	unclassified_Bryobacter
ASV_16901	Bacteria	Proteobacteria	Alphaproteobacteria	Rhizobiales	Beijerinckiaceae	Microvirga	unclassified_Microvirga
ASV_17416	Bacteria	Proteobacteria	Alphaproteobacteria	Rhizobiales	Rhizobiaceae	unclassified_Rhizobiaceae	unclassified_Rhizobiaceae
ASV_17549	Bacteria	Proteobacteria	Gammaproteobacteria	Betaproteobacteriales	Burkholderiaceae	Aquabacterium	unclassified_Aquabacterium
ASV_1819	Bacteria	Bacteroidetes	Bacteroidia	Cytophagales	Microscillaceae	unclassified_Microscillaceae	unclassified_Microscillaceae
ASV_1837	Bacteria	Deinococcus-Thermus	Deinococci	Deinococcales	Trueperaceae	Truepera	uncultured_Truepera
ASV_18403	Bacteria	Actinobacteria	Actinobacteria	Micrococcales	Micrococcaceae	unclassified_Micrococcaceae	unclassified_Micrococcaceae
ASV_18554	Bacteria	Actinobacteria	Thermoleophilia	Solirubrobacterales	Solirubrobacteraceae	Conexibacter	unclassified_Conexibacter
ASV_18595	Bacteria	Actinobacteria	Actinobacteria	Micrococcales	Cellulomonadaceae	Cellulomonas	unclassified_Cellulomonas
ASV_1876	Bacteria	Proteobacteria	Deltaproteobacteria	Myxococcales	P3OB-42	P3OB-42	unclassified_P3OB-42
ASV_18850	Bacteria	Proteobacteria	Alphaproteobacteria	Rhizobiales	Xanthobacteraceae	uncultured	unclassified_uncultured
ASV_18999	Bacteria	Actinobacteria	Actinobacteria	Corynebacteriales	Mycobacteriaceae	Mycobacterium	unclassified_Mycobacterium
ASV_1922	Bacteria	Proteobacteria	Gammaproteobacteria	Betaproteobacteriales	Methylophilaceae	UBA6140	methylotrophic_bacterium
ASV_19258	Bacteria	Actinobacteria	Actinobacteria	Micrococcales	Micrococcaceae	unclassified_Micrococcaceae	unclassified_Micrococcaceae
ASV_1930	Bacteria	Proteobacteria	Gammaproteobacteria	Betaproteobacteriales	Burkholderiaceae	unclassified_Burkholderiaceae	unclassified_Burkholderiaceae
ASV_1954	Bacteria	Proteobacteria	Alphaproteobacteria	Rhizobiales	Devosiaceae	Pelagibacterium	unclassified_Pelagibacterium
ASV_1975	Bacteria	Chloroflexi	Chloroflexia	Thermomicrobiales	JG30-KF-CM45	JG30-KF-CM45	unclassified_JG30-KF-CM45
ASV_2058	Bacteria	Actinobacteria	MB-A2-108	MB-A2-108	MB-A2-108	MB-A2-108	unclassified_MB-A2-108
ASV_2061	Bacteria	Chloroflexi	Chloroflexia	Chloroflexales	Chloroflexaceae	Candidatus_Chloroploca	unclassified_Candidatus_Chloroploca
ASV_2083	Bacteria	Chloroflexi	Chloroflexia	Chloroflexales	Chloroflexaceae	Candidatus_Chloroploca	uncultured_bacterium
ASV_21338	Bacteria	Chloroflexi	Anaerolineae	SBR1031	SBR1031	SBR1031	uncultured_bacterium
ASV_21401	Bacteria	Actinobacteria	Actinobacteria	Propionibacteriales	Nocardioidaceae	unclassified_Nocardioidaceae	unclassified_Nocardioidaceae
ASV_2170	Bacteria	Proteobacteria	Alphaproteobacteria	Tistrellales	Geminicoccaceae	uncultured	uncultured_bacterium
ASV_2188	Bacteria	unclassified_Bacteria	unclassified_Bacteria	unclassified_Bacteria	unclassified_Bacteria	unclassified_Bacteria	unclassified_Bacteria
ASV_2194	Bacteria	Planctomycetes	OM190	OM190	OM190	OM190	uncultured_Rhodopirellula
ASV_2211	Bacteria	Chloroflexi	TK10	TK10	TK10	TK10	uncultured_bacterium
ASV_2213	Bacteria	Proteobacteria	Gammaproteobacteria	Betaproteobacteriales	Nitrosomonadaceae	MND1	unclassified_MND1
ASV_2216	Bacteria	Actinobacteria	Acidimicrobiia	unclassified_Acidimicrobiia	unclassified_Acidimicrobiia	unclassified_Acidimicrobiia	unclassified_Acidimicrobiia
ASV_2229	Bacteria	Planctomycetes	Phycisphaerae	Phycisphaerales	Phycisphaeraceae	I-8	uncultured_bacterium
ASV_22328	Bacteria	Proteobacteria	Gammaproteobacteria	Gammaproteobacteria_Incertae_Sedis	Unknown_Family	Acidibacter	unclassified_Acidibacter
ASV_2286	Bacteria	Planctomycetes	Phycisphaerae	Phycisphaerales	Phycisphaeraceae	AKYG587	uncultured_bacterium
ASV_2318	Bacteria	Actinobacteria	Acidimicrobiia	unclassified_Acidimicrobiia	unclassified_Acidimicrobiia	unclassified_Acidimicrobiia	unclassified_Acidimicrobiia
ASV_2320	Bacteria	unclassified_Bacteria	unclassified_Bacteria	unclassified_Bacteria	unclassified_Bacteria	unclassified_Bacteria	unclassified_Bacteria
ASV_23233	Bacteria	Proteobacteria	Gammaproteobacteria	Betaproteobacteriales	Nitrosomonadaceae	MND1	unclassified_MND1
ASV_23292	Bacteria	Proteobacteria	Alphaproteobacteria	Rhizobiales	Beijerinckiaceae	Microvirga	unclassified_Microvirga
ASV_2357	Bacteria	Actinobacteria	Acidimicrobiia	uncultured	uncultured	uncultured	unclassified_uncultured
ASV_2358	Bacteria	Gemmatimonadetes	S0134_terrestrial_group	S0134_terrestrial_group	S0134_terrestrial_group	S0134_terrestrial_group	uncultured_Gemmatimonadetes
ASV_2440	Bacteria	Bacteroidetes	Bacteroidia	Chitinophagales	Chitinophagaceae	Niastella	unclassified_Niastella
ASV_2445	Bacteria	Planctomycetes	Phycisphaerae	Phycisphaerales	Phycisphaeraceae	SM1A02	unclassified_SM1A02
ASV_24461	Bacteria	Proteobacteria	Gammaproteobacteria	Betaproteobacteriales	Burkholderiaceae	Aquabacterium	unclassified_Aquabacterium
ASV_2468	Bacteria	Patescibacteria	Saccharimonadia	Saccharimonadales	Saccharimonadales	Saccharimonadales	unclassified_Saccharimonadales
ASV_2540	Bacteria	Actinobacteria	Rubrobacteria	Rubrobacterales	Rubrobacteriaceae	Rubrobacter	metagenome
ASV_2544	Bacteria	Actinobacteria	Acidimicrobiia	uncultured	uncultured	uncultured	unclassified_uncultured
ASV_2648	Bacteria	Actinobacteria	Actinobacteria	Propionibacteriales	Propionibacteriaceae	unclassified_Propionibacteriaceae	unclassified_Propionibacteriaceae
ASV_2649	Bacteria	Bacteroidetes	Bacteroidia	Cytophagales	Microscillaceae	uncultured	Sorangium_cellulosum
ASV_2650	Bacteria	Firmicutes	Clostridia	Clostridiales	Lachnospiraceae	Blautia	Blautia_glucerasea
ASV_2661	Bacteria	Patescibacteria	Saccharimonadia	Saccharimonadales	Saccharimonadales	Saccharimonadales	unclassified_Saccharimonadales
ASV_2683	Bacteria	Chloroflexi	TK10	TK10	TK10	TK10	uncultured_bacterium
ASV_2715	Bacteria	Planctomycetes	Phycisphaerae	Phycisphaerales	Phycisphaeraceae	AKYG587	uncultured_bacterium
ASV_2729	Bacteria	Actinobacteria	Thermoleophilia	Gaiellales	uncultured	uncultured	unclassified_uncultured
ASV_2835	Bacteria	Acidobacteria	Subgroup_17	Subgroup_17	Subgroup_17	Subgroup_17	unclassified_Subgroup_17
ASV_2846	Bacteria	Proteobacteria	Gammaproteobacteria	Betaproteobacteriales	B1-7BS	B1-7BS	unclassified_B1-7BS
ASV_2855	Bacteria	BRC1	BRC1	BRC1	BRC1	BRC1	unclassified_BRC1
ASV_2879	Bacteria	Chloroflexi	Anaerolineae	SBR1031	A4b	A4b	unclassified_A4b
ASV_2909	Bacteria	Chloroflexi	TK10	TK10	TK10	TK10	uncultured_bacterium
ASV_2925	Bacteria	Gemmatimonadetes	BD2-11_terrestrial_group	BD2-11_terrestrial_group	BD2-11_terrestrial_group	BD2-11_terrestrial_group	unclassified_BD2-11_terrestrial_group
ASV_2927	Bacteria	Acidobacteria	Thermoanaerobaculia	Thermoanaerobaculales	Thermoanaerobaculaceae	Subgroup_10	unclassified_Subgroup_10
ASV_2943	Bacteria	Actinobacteria	MB-A2-108	MB-A2-108	MB-A2-108	MB-A2-108	uncultured_actinobacterium
ASV_3043	Bacteria	Proteobacteria	Deltaproteobacteria	Desulfarculales	Desulfarculaceae	uncultured	uncultured_Dongia
ASV_3067	Bacteria	Acidobacteria	Subgroup_22	Subgroup_22	Subgroup_22	Subgroup_22	uncultured_bacterium
ASV_3094	Bacteria	Chloroflexi	Anaerolineae	Ardenticatenales	Ardenticatenaceae	uncultured	uncultured_bacterium
ASV_3098	Bacteria	Actinobacteria	Acidimicrobiia	IMCC26256	IMCC26256	IMCC26256	unclassified_IMCC26256
ASV_3138	Bacteria	Actinobacteria	Thermoleophilia	Gaiellales	uncultured	uncultured	unclassified_uncultured
ASV_3162	Bacteria	Planctomycetes	OM190	OM190	OM190	OM190	unclassified_OM190
ASV_3164	Bacteria	Acidobacteria	Acidobacteriia	Solibacterales	Solibacteraceae_(Subgroup_3)	Bryobacter	unclassified_Bryobacter
ASV_3287	Bacteria	Deinococcus-Thermus	Deinococci	Deinococcales	Trueperaceae	Truepera	uncultured_bacterium
ASV_3297	Bacteria	Chloroflexi	Chloroflexia	Chloroflexales	Chloroflexaceae	FFCH7168	uncultured_bacterium
ASV_3328	Bacteria	Chloroflexi	Anaerolineae	SBR1031	SBR1031	SBR1031	uncultured_soil
ASV_3374	Bacteria	Proteobacteria	Gammaproteobacteria	Betaproteobacteriales	Nitrosomonadaceae	Ellin6067	unclassified_Ellin6067
ASV_3380	Bacteria	Chloroflexi	JG30-KF-CM66	JG30-KF-CM66	JG30-KF-CM66	JG30-KF-CM66	unclassified_JG30-KF-CM66
ASV_3383	Bacteria	Gemmatimonadetes	Longimicrobia	Longimicrobiales	Longimicrobiaceae	Longimicrobiaceae	uncultured_bacterium
ASV_3421	Bacteria	Proteobacteria	Alphaproteobacteria	uncultured	uncultured	uncultured	uncultured_bacterium
ASV_3423	Bacteria	Proteobacteria	Gammaproteobacteria	Pseudomonadales	Moraxellaceae	Psychrobacter	unclassified_Psychrobacter
ASV_3425	Bacteria	Actinobacteria	Actinobacteria	Pseudonocardiales	Pseudonocardiaceae	Pseudonocardia	unclassified_Pseudonocardia
ASV_3427	Bacteria	Gemmatimonadetes	S0134_terrestrial_group	S0134_terrestrial_group	S0134_terrestrial_group	S0134_terrestrial_group	uncultured_Gemmatimonadetes
ASV_3468	Bacteria	Chloroflexi	Dehalococcoidia	S085	S085	S085	unclassified_S085
ASV_3473	Bacteria	Armatimonadetes	uncultured	uncultured	uncultured	uncultured	uncultured_bacterium
ASV_3607	Bacteria	Planctomycetes	BD7-11	BD7-11	BD7-11	BD7-11	unclassified_BD7-11
ASV_3628	Bacteria	Planctomycetes	Planctomycetacia	Isosphaerales	Isosphaeraceae	uncultured	unclassified_uncultured
ASV_3703	Bacteria	Bacteroidetes	Bacteroidia	Cytophagales	Microscillaceae	Ohtaekwangia	unclassified_Ohtaekwangia
ASV_3804	Bacteria	Actinobacteria	Actinobacteria	Propionibacteriales	Nocardioidaceae	Nocardioides	unclassified_Nocardioides
ASV_3810	Bacteria	Chloroflexi	Anaerolineae	Caldilineales	Caldilineaceae	uncultured	uncultured_bacterium
ASV_3824	Bacteria	Chloroflexi	TK10	TK10	TK10	TK10	uncultured_bacterium
ASV_3828	Bacteria	Firmicutes	Bacilli	Bacillales	Paenibacillaceae	Paenibacillus	unclassified_Paenibacillus
ASV_3856	Bacteria	Bacteroidetes	Bacteroidia	Chitinophagales	Chitinophagaceae	Segetibacter	unclassified_Segetibacter
ASV_3870	Bacteria	Rokubacteria	NC10	Rokubacteriales	Rokubacteriales	Rokubacteriales	uncultured_bacterium
ASV_3907	Bacteria	Acidobacteria	Subgroup_6	Subgroup_6	Subgroup_6	Subgroup_6	unclassified_Subgroup_6
ASV_4004	Bacteria	Chloroflexi	Chloroflexia	Thermomicrobiales	JG30-KF-CM45	JG30-KF-CM45	uncultured_Chloroflexi
ASV_4018	Bacteria	Bacteroidetes	Bacteroidia	Chitinophagales	Chitinophagaceae	Flavisolibacter	unclassified_Flavisolibacter
ASV_4043	Bacteria	Chloroflexi	Chloroflexia	Kallotenuales	AKIW781	AKIW781	uncultured_soil
ASV_4047	Bacteria	Proteobacteria	Alphaproteobacteria	Acetobacterales	Acetobacteraceae	unclassified_Acetobacteraceae	unclassified_Acetobacteraceae
ASV_4084	Bacteria	Firmicutes	Bacilli	Bacillales	Paenibacillaceae	Paenibacillus	unclassified_Paenibacillus
ASV_4128	Bacteria	Proteobacteria	Deltaproteobacteria	Myxococcales	Blfdi19	Blfdi19	Anaeromyxobacter_dehalogenans
ASV_4144	Bacteria	Planctomycetes	Phycisphaerae	Phycisphaerales	Phycisphaeraceae	uncultured	uncultured_bacterium
ASV_4226	Bacteria	Chloroflexi	Chloroflexia	Chloroflexales	Herpetosiphonaceae	Herpetosiphon	uncultured_bacterium
ASV_4258	Bacteria	Bacteroidetes	Rhodothermia	Rhodothermales	Rhodothermaceae	uncultured	unclassified_uncultured
ASV_4325	Bacteria	Patescibacteria	Saccharimonadia	Saccharimonadales	Saccharimonadales	Saccharimonadales	unclassified_Saccharimonadales
ASV_4328	Bacteria	Cyanobacteria	Melainabacteria	Obscuribacterales	Obscuribacterales	Obscuribacterales	uncultured_bacterium
ASV_4390	Bacteria	Chloroflexi	Anaerolineae	Caldilineales	Caldilineaceae	Litorilinea	uncultured_bacterium
ASV_4444	Bacteria	Proteobacteria	Deltaproteobacteria	MBNT15	MBNT15	MBNT15	unclassified_MBNT15
ASV_457	Bacteria	Actinobacteria	Actinobacteria	Micromonosporales	Micromonosporaceae	uncultured	uncultured_bacterium
ASV_4579	Bacteria	Gemmatimonadetes	Gemmatimonadetes	Gemmatimonadales	Gemmatimonadaceae	Gemmatirosa	uncultured_bacterium
ASV_4606	Bacteria	Firmicutes	Bacilli	Bacillales	Bacillaceae	Paucisalibacillus	uncultured_bacterium
ASV_4703	Bacteria	Acidobacteria	Thermoanaerobaculia	Thermoanaerobaculales	Thermoanaerobaculaceae	Subgroup_10	uncultured_bacterium
ASV_4826	Bacteria	Proteobacteria	Deltaproteobacteria	Myxococcales	Haliangiaceae	Haliangium	unclassified_Haliangium
ASV_484	Bacteria	Chloroflexi	Chloroflexia	Thermomicrobiales	JG30-KF-CM45	JG30-KF-CM45	unclassified_JG30-KF-CM45
ASV_4841	Bacteria	Proteobacteria	Deltaproteobacteria	Myxococcales	P3OB-42	P3OB-42	metagenome
ASV_4872	Bacteria	Bacteroidetes	Bacteroidia	Chitinophagales	Chitinophagaceae	Segetibacter	unclassified_Segetibacter
ASV_4894	Bacteria	Chloroflexi	Anaerolineae	SBR1031	SBR1031	SBR1031	uncultured_bacterium
ASV_4970	Bacteria	Armatimonadetes	uncultured	uncultured	uncultured	uncultured	uncultured_bacterium
ASV_4992	Bacteria	Chloroflexi	Anaerolineae	SBR1031	A4b	A4b	unclassified_A4b
ASV_500	Bacteria	Actinobacteria	Thermoleophilia	Solirubrobacterales	67-14	67-14	unclassified_67-14
ASV_5012	Bacteria	Proteobacteria	Alphaproteobacteria	Tistrellales	Geminicoccaceae	Candidatus_Alysiosphaera	uncultured_bacterium
ASV_5019	Bacteria	Proteobacteria	Alphaproteobacteria	Rhizobiales	Rhizobiales_Incertae_Sedis	unclassified_Rhizobiales_Incertae_Sedis	unclassified_Rhizobiales_Incertae_Sedis
ASV_505	Bacteria	Proteobacteria	Gammaproteobacteria	Xanthomonadales	Xanthomonadaceae	Arenimonas	unclassified_Arenimonas
ASV_5076	Bacteria	Gemmatimonadetes	Longimicrobia	Longimicrobiales	Longimicrobiaceae	Longimicrobiaceae	unclassified_Longimicrobiaceae
ASV_5107	Bacteria	Verrucomicrobia	Verrucomicrobiae	Pedosphaerales	Pedosphaeraceae	Pedosphaeraceae	unclassified_Pedosphaeraceae
ASV_5136	Bacteria	Bacteroidetes	Rhodothermia	Rhodothermales	Rhodothermaceae	Rhodothermaceae	uncultured_bacterium
ASV_54	Bacteria	Actinobacteria	Actinobacteria	Corynebacteriales	Nocardiaceae	Nocardia	unclassified_Nocardia
ASV_5512	Bacteria	Chloroflexi	Anaerolineae	Ardenticatenales	Ardenticatenaceae	uncultured	uncultured_bacterium
ASV_5513	Bacteria	Firmicutes	Bacilli	Bacillales	Bacillaceae	Bacillus	unclassified_Bacillus
ASV_5514	Bacteria	Gemmatimonadetes	Longimicrobia	Longimicrobiales	Longimicrobiaceae	Longimicrobiaceae	uncultured_bacterium
ASV_5542	Bacteria	Firmicutes	Bacilli	Bacillales	Bacillaceae	Oceanobacillus	unclassified_Oceanobacillus
ASV_555	Bacteria	Proteobacteria	Deltaproteobacteria	Myxococcales	BIrii41	BIrii41	uncultured_proteobacterium
ASV_5551	Bacteria	Firmicutes	Bacilli	Bacillales	Planococcaceae	Psychrobacillus	unclassified_Psychrobacillus
ASV_5564	Bacteria	Actinobacteria	Actinobacteria	Pseudonocardiales	Pseudonocardiaceae	Actinokineospora	unclassified_Actinokineospora
ASV_5599	Bacteria	Proteobacteria	Deltaproteobacteria	MBNT15	MBNT15	MBNT15	uncultured_Desulfuromonadales
ASV_562	Bacteria	Firmicutes	Bacilli	Bacillales	Bacillaceae	Bacillus	Bacillus_decolorationis
ASV_5667	Bacteria	Chloroflexi	Chloroflexia	Thermomicrobiales	JG30-KF-CM45	JG30-KF-CM45	uncultured_bacterium
ASV_5822	Bacteria	Proteobacteria	Alphaproteobacteria	Rhizobiales	Rhizobiaceae	Allorhizobium-Neorhizobium-Pararhizobium-Rhizobium	unclassified_Allorhizobium-Neorhizobium-Pararhizobium-Rhizobium
ASV_5873	Bacteria	Firmicutes	Bacilli	Bacillales	Planococcaceae	Sporosarcina	unclassified_Sporosarcina
ASV_5919	Bacteria	Planctomycetes	Phycisphaerae	Phycisphaerales	Phycisphaeraceae	I-8	uncultured_bacterium
ASV_6029	Bacteria	Gemmatimonadetes	Longimicrobia	Longimicrobiales	Longimicrobiaceae	Longimicrobiaceae	unclassified_Longimicrobiaceae
ASV_6092	Bacteria	Actinobacteria	Actinobacteria	Propionibacteriales	Nocardioidaceae	Nocardioides	unclassified_Nocardioides
ASV_6131	Bacteria	Firmicutes	Bacilli	Bacillales	Bacillaceae	Bacillus	unclassified_Bacillus
ASV_6225	Bacteria	unclassified_Bacteria	unclassified_Bacteria	unclassified_Bacteria	unclassified_Bacteria	unclassified_Bacteria	unclassified_Bacteria
ASV_637	Bacteria	Gemmatimonadetes	Gemmatimonadetes	Gemmatimonadales	Gemmatimonadaceae	uncultured	unclassified_uncultured
ASV_673	Bacteria	Actinobacteria	Actinobacteria	unclassified_Actinobacteria	unclassified_Actinobacteria	unclassified_Actinobacteria	unclassified_Actinobacteria
ASV_7191	Bacteria	Actinobacteria	Actinobacteria	Pseudonocardiales	Pseudonocardiaceae	Pseudonocardia	unclassified_Pseudonocardia
ASV_7263	Bacteria	Actinobacteria	Actinobacteria	Micrococcales	Micrococcaceae	unclassified_Micrococcaceae	unclassified_Micrococcaceae
ASV_729	Bacteria	Actinobacteria	Thermoleophilia	Solirubrobacterales	Solirubrobacteraceae	Conexibacter	uncultured_bacterium
ASV_7312	Bacteria	Acidobacteria	Subgroup_6	Unknown_Order	Unknown_Family	Luteitalea	unclassified_Luteitalea
ASV_7319	Bacteria	Actinobacteria	Actinobacteria	Frankiales	Geodermatophilaceae	Blastococcus	unclassified_Blastococcus
ASV_735	Bacteria	Planctomycetes	unclassified_Planctomycetes	unclassified_Planctomycetes	unclassified_Planctomycetes	unclassified_Planctomycetes	unclassified_Planctomycetes
ASV_7609	Bacteria	Proteobacteria	Alphaproteobacteria	Rhizobiales	Beijerinckiaceae	Microvirga	unclassified_Microvirga
ASV_7617	Bacteria	Actinobacteria	Actinobacteria	Kineosporiales	Kineosporiaceae	Quadrisphaera	unclassified_Quadrisphaera
ASV_7667	Bacteria	Proteobacteria	Gammaproteobacteria	Betaproteobacteriales	Nitrosomonadaceae	mle1-7	unclassified_mle1-7
ASV_7704	Bacteria	Actinobacteria	Actinobacteria	Micrococcales	unclassified_Micrococcales	unclassified_Micrococcales	unclassified_Micrococcales
ASV_7807	Bacteria	Actinobacteria	Actinobacteria	Micrococcales	Intrasporangiaceae	Ornithinimicrobium	unclassified_Ornithinimicrobium
ASV_7909	Bacteria	Actinobacteria	Actinobacteria	Micrococcales	Micrococcaceae	unclassified_Micrococcaceae	unclassified_Micrococcaceae
ASV_7945	Bacteria	Actinobacteria	Acidimicrobiia	uncultured	uncultured	uncultured	uncultured_Acidimicrobidae
ASV_7976	Bacteria	Verrucomicrobia	Verrucomicrobiae	Pedosphaerales	Pedosphaeraceae	Pedosphaeraceae	unclassified_Pedosphaeraceae
ASV_8059	Bacteria	Chloroflexi	Dehalococcoidia	S085	S085	S085	metagenome
ASV_8223	Bacteria	Actinobacteria	Acidimicrobiia	unclassified_Acidimicrobiia	unclassified_Acidimicrobiia	unclassified_Acidimicrobiia	unclassified_Acidimicrobiia
ASV_833	Bacteria	Actinobacteria	Thermoleophilia	Solirubrobacterales	67-14	67-14	uncultured_actinobacterium
ASV_8538	Bacteria	Proteobacteria	Deltaproteobacteria	Myxococcales	uncultured	uncultured	uncultured_bacterium
ASV_8630	Bacteria	Proteobacteria	Gammaproteobacteria	Betaproteobacteriales	Burkholderiaceae	unclassified_Burkholderiaceae	unclassified_Burkholderiaceae
ASV_8636	Bacteria	Acidobacteria	Subgroup_6	Subgroup_6	Subgroup_6	Subgroup_6	unclassified_Subgroup_6
ASV_8814	Bacteria	Chloroflexi	TK10	TK10	TK10	TK10	unclassified_TK10
ASV_8920	Bacteria	Actinobacteria	Actinobacteria	Micrococcales	Microbacteriaceae	unclassified_Microbacteriaceae	unclassified_Microbacteriaceae
ASV_9153	Bacteria	Proteobacteria	Alphaproteobacteria	Tistrellales	Geminicoccaceae	uncultured	unclassified_uncultured
ASV_9188	Bacteria	Proteobacteria	Alphaproteobacteria	Rhizobiales	Beijerinckiaceae	unclassified_Beijerinckiaceae	unclassified_Beijerinckiaceae
ASV_920	Bacteria	Gemmatimonadetes	Gemmatimonadetes	Gemmatimonadales	Gemmatimonadaceae	uncultured	unclassified_uncultured
ASV_921	Archaea	Euryarchaeota	Thermoplasmata	uncultured	uncultured	uncultured	uncultured_archaeon
ASV_932	Bacteria	Chloroflexi	Chloroflexia	Chloroflexales	Chloroflexaceae	Candidatus_Chlorothrix	uncultured_organism
ASV_9356	Bacteria	Actinobacteria	MB-A2-108	MB-A2-108	MB-A2-108	MB-A2-108	uncultured_bacterium
ASV_9517	Bacteria	Chloroflexi	Chloroflexia	Chloroflexales	Chloroflexaceae	Candidatus_Chloroploca	compost_metagenome
ASV_9584	Bacteria	Actinobacteria	Actinobacteria	Pseudonocardiales	Pseudonocardiaceae	Actinophytocola	unclassified_Actinophytocola
ASV_9600	Bacteria	Actinobacteria	Actinobacteria	Pseudonocardiales	Pseudonocardiaceae	Actinomycetospora	unclassified_Actinomycetospora
ASV_9629	Bacteria	Proteobacteria	Gammaproteobacteria	Betaproteobacteriales	Nitrosomonadaceae	MND1	unclassified_MND1
ASV_9765	Bacteria	Actinobacteria	Actinobacteria	Propionibacteriales	Nocardioidaceae	unclassified_Nocardioidaceae	unclassified_Nocardioidaceae
ASV_9828	Bacteria	Actinobacteria	Thermoleophilia	Gaiellales	uncultured	uncultured	uncultured_bacterium
ASV_994	Bacteria	Proteobacteria	Gammaproteobacteria	PLTA13	PLTA13	PLTA13	unclassified_PLTA13
ASV_9985	Bacteria	Firmicutes	Bacilli	Bacillales	Bacillaceae	Bacillus	unclassified_Bacillus
ASV_9999	Bacteria	Proteobacteria	Deltaproteobacteria	Myxococcales	Haliangiaceae	Haliangium	unclassified_Haliangium
ASV_10012	Bacteria	Actinobacteria	Actinobacteria	Frankiales	Geodermatophilaceae	Geodermatophilus	Geodermatophilus_sabuli
ASV_10070	Bacteria	Actinobacteria	Thermoleophilia	Gaiellales	uncultured	uncultured	unclassified_uncultured
ASV_10157	Bacteria	Actinobacteria	Actinobacteria	Streptomycetales	Streptomycetaceae	Streptomyces	unclassified_Streptomyces
ASV_10159	Bacteria	Actinobacteria	Actinobacteria	Frankiales	Sporichthyaceae	uncultured	unclassified_uncultured
ASV_1018	Bacteria	Bacteroidetes	Bacteroidia	Cytophagales	Cyclobacteriaceae	uncultured	uncultured_Bacteroidetes
ASV_10289	Bacteria	Gemmatimonadetes	BD2-11_terrestrial_group	BD2-11_terrestrial_group	BD2-11_terrestrial_group	BD2-11_terrestrial_group	unclassified_BD2-11_terrestrial_group
ASV_10624	Bacteria	Firmicutes	Bacilli	Bacillales	Paenibacillaceae	Cohnella	unclassified_Cohnella
ASV_10812	Bacteria	Proteobacteria	Alphaproteobacteria	Rhizobiales	uncultured	uncultured	uncultured_bacterium
ASV_10889	Bacteria	Actinobacteria	Acidimicrobiia	Microtrichales	uncultured	uncultured	unclassified_uncultured
ASV_10922	Bacteria	Chloroflexi	Anaerolineae	SBR1031	A4b	A4b	uncultured_bacterium
ASV_1105	Bacteria	Patescibacteria	Saccharimonadia	Saccharimonadales	Saccharimonadales	Saccharimonadales	uncultured_bacterium
ASV_1144	Bacteria	Actinobacteria	Acidimicrobiia	IMCC26256	IMCC26256	IMCC26256	unclassified_IMCC26256
ASV_1238	Bacteria	Bacteroidetes	Bacteroidia	Flavobacteriales	Flavobacteriaceae	unclassified_Flavobacteriaceae	unclassified_Flavobacteriaceae
ASV_1248	Bacteria	Bacteroidetes	Bacteroidia	Cytophagales	Microscillaceae	Ohtaekwangia	metagenome
ASV_12548	Bacteria	Acidobacteria	Blastocatellia_(Subgroup_4)	Pyrinomonadales	Pyrinomonadaceae	RB41	unclassified_RB41
ASV_1268	Bacteria	Gemmatimonadetes	S0134_terrestrial_group	S0134_terrestrial_group	S0134_terrestrial_group	S0134_terrestrial_group	uncultured_Gemmatimonadetes
ASV_1269	Bacteria	Planctomycetes	Phycisphaerae	Phycisphaerales	Phycisphaeraceae	AKYG587	uncultured_bacterium
ASV_12690	Bacteria	Gemmatimonadetes	Longimicrobia	Longimicrobiales	Longimicrobiaceae	Longimicrobiaceae	uncultured_bacterium
ASV_12718	Bacteria	Firmicutes	Bacilli	Bacillales	Planococcaceae	unclassified_Planococcaceae	unclassified_Planococcaceae
ASV_1288	Bacteria	Bacteroidetes	Bacteroidia	Chitinophagales	Chitinophagaceae	uncultured	unclassified_uncultured
ASV_12910	Bacteria	Acidobacteria	Subgroup_6	Subgroup_6	Subgroup_6	Subgroup_6	unclassified_Subgroup_6
ASV_13030	Bacteria	Chloroflexi	TK10	TK10	TK10	TK10	uncultured_Dehalogenimonas
ASV_13041	Bacteria	Actinobacteria	Thermoleophilia	Solirubrobacterales	Solirubrobacteraceae	Solirubrobacter	unclassified_Solirubrobacter
ASV_13045	Bacteria	Proteobacteria	Gammaproteobacteria	Betaproteobacteriales	Burkholderiaceae	Variovorax	unclassified_Variovorax
ASV_13249	Bacteria	Acidobacteria	Subgroup_6	Subgroup_6	Subgroup_6	Subgroup_6	unclassified_Subgroup_6
ASV_13280	Bacteria	Firmicutes	Bacilli	Bacillales	Planococcaceae	Planococcus	unclassified_Planococcus
ASV_1339	Bacteria	Armatimonadetes	Fimbriimonadia	Fimbriimonadales	Fimbriimonadaceae	Fimbriimonadaceae	uncultured_bacterium
ASV_1347	Bacteria	Proteobacteria	Deltaproteobacteria	Myxococcales	Haliangiaceae	Haliangium	unclassified_Haliangium
ASV_138	Bacteria	Proteobacteria	Deltaproteobacteria	Myxococcales	Haliangiaceae	Haliangium	uncultured_bacterium
ASV_13884	Bacteria	Actinobacteria	Actinobacteria	Streptomycetales	Streptomycetaceae	Streptomyces	unclassified_Streptomyces
ASV_1391	Bacteria	Actinobacteria	MB-A2-108	MB-A2-108	MB-A2-108	MB-A2-108	uncultured_bacterium
ASV_14067	Bacteria	Proteobacteria	Alphaproteobacteria	Rhodobacterales	Rhodobacteraceae	unclassified_Rhodobacteraceae	unclassified_Rhodobacteraceae
ASV_1440	Bacteria	Chloroflexi	Anaerolineae	Ardenticatenales	uncultured	uncultured	unclassified_uncultured
ASV_14407	Bacteria	Proteobacteria	Gammaproteobacteria	Betaproteobacteriales	Burkholderiaceae	Massilia	unclassified_Massilia
ASV_1441	Bacteria	Actinobacteria	0319-7L14	0319-7L14	0319-7L14	0319-7L14	unclassified_0319-7L14
ASV_1442	Bacteria	Proteobacteria	Gammaproteobacteria	Pseudomonadales	Moraxellaceae	Acinetobacter	unclassified_Acinetobacter
ASV_14452	Bacteria	Bacteroidetes	Bacteroidia	Cytophagales	Hymenobacteraceae	Pontibacter	unclassified_Pontibacter
ASV_14536	Bacteria	Proteobacteria	Alphaproteobacteria	Tistrellales	Geminicoccaceae	Candidatus_Alysiosphaera	uncultured_bacterium
ASV_1479	Bacteria	Chloroflexi	JG30-KF-CM66	JG30-KF-CM66	JG30-KF-CM66	JG30-KF-CM66	uncultured_bacterium
ASV_14832	Bacteria	Proteobacteria	Deltaproteobacteria	Bdellovibrionales	Bdellovibrionaceae	Bdellovibrio	uncultured_bacterium
ASV_1495	Bacteria	Chloroflexi	Anaerolineae	SBR1031	A4b	A4b	uncultured_bacterium
ASV_14964	Bacteria	Actinobacteria	Actinobacteria	Frankiales	unclassified_Frankiales	unclassified_Frankiales	unclassified_Frankiales
ASV_1502	Bacteria	Proteobacteria	Deltaproteobacteria	Myxococcales	bacteriap25	bacteriap25	unclassified_bacteriap25
ASV_1507	Bacteria	Proteobacteria	Deltaproteobacteria	MBNT15	MBNT15	MBNT15	unclassified_MBNT15
ASV_15321	Bacteria	Actinobacteria	Acidimicrobiia	Microtrichales	Ilumatobacteraceae	CL500-29_marine_group	unclassified_CL500-29_marine_group
ASV_1536	Bacteria	Acidobacteria	Blastocatellia_(Subgroup_4)	Blastocatellales	Blastocatellaceae	unclassified_Blastocatellaceae	unclassified_Blastocatellaceae
ASV_15428	Bacteria	Acidobacteria	Subgroup_6	Subgroup_6	Subgroup_6	Subgroup_6	unclassified_Subgroup_6
ASV_1554	Bacteria	Actinobacteria	0319-7L14	0319-7L14	0319-7L14	0319-7L14	uncultured_bacterium
ASV_15541	Bacteria	Proteobacteria	Alphaproteobacteria	Sphingomonadales	Sphingomonadaceae	unclassified_Sphingomonadaceae	unclassified_Sphingomonadaceae
ASV_15656	Bacteria	Acidobacteria	Subgroup_6	Subgroup_6	Subgroup_6	Subgroup_6	unclassified_Subgroup_6
ASV_15865	Bacteria	Firmicutes	Bacilli	Bacillales	Planococcaceae	Sporosarcina	unclassified_Sporosarcina
ASV_1598	Bacteria	Acidobacteria	Subgroup_6	Subgroup_6	Subgroup_6	Subgroup_6	unclassified_Subgroup_6
ASV_16285	Bacteria	Proteobacteria	Gammaproteobacteria	Pseudomonadales	Pseudomonadaceae	Pseudomonas	unclassified_Pseudomonas
ASV_16644	Bacteria	Acidobacteria	Acidobacteriia	Solibacterales	Solibacteraceae_(Subgroup_3)	Bryobacter	unclassified_Bryobacter
ASV_170	Bacteria	Proteobacteria	Deltaproteobacteria	NB1-j	NB1-j	NB1-j	metagenome
ASV_17079	Bacteria	Actinobacteria	Actinobacteria	Micromonosporales	Micromonosporaceae	Virgisporangium	unclassified_Virgisporangium
ASV_17344	Bacteria	Actinobacteria	Actinobacteria	Streptomycetales	Streptomycetaceae	Streptomyces	unclassified_Streptomyces
ASV_1744	Bacteria	Acidobacteria	Subgroup_6	Subgroup_6	Subgroup_6	Subgroup_6	unclassified_Subgroup_6
ASV_17595	Bacteria	Acidobacteria	Subgroup_6	Subgroup_6	Subgroup_6	Subgroup_6	unclassified_Subgroup_6
ASV_1763	Bacteria	Gemmatimonadetes	Gemmatimonadetes	Gemmatimonadales	Gemmatimonadaceae	unclassified_Gemmatimonadaceae	unclassified_Gemmatimonadaceae
ASV_1782	Bacteria	Acidobacteria	Subgroup_17	Subgroup_17	Subgroup_17	Subgroup_17	unclassified_Subgroup_17
ASV_17878	Bacteria	Actinobacteria	MB-A2-108	MB-A2-108	MB-A2-108	MB-A2-108	uncultured_Firmicutes
ASV_17893	Bacteria	Actinobacteria	Actinobacteria	Micromonosporales	Micromonosporaceae	unclassified_Micromonosporaceae	unclassified_Micromonosporaceae
ASV_18215	Bacteria	Proteobacteria	Gammaproteobacteria	Betaproteobacteriales	Burkholderiaceae	Aquabacterium	unclassified_Aquabacterium
ASV_18454	Bacteria	Actinobacteria	Actinobacteria	Kineosporiales	Kineosporiaceae	Quadrisphaera	unclassified_Quadrisphaera
ASV_1853	Bacteria	Proteobacteria	Alphaproteobacteria	Puniceispirillales	Puniceispirillales_Incertae_Sedis	Constrictibacter	Constrictibacter_antarcticus
ASV_1857	Bacteria	Actinobacteria	Acidimicrobiia	Microtrichales	uncultured	uncultured	unclassified_uncultured
ASV_18581	Bacteria	Actinobacteria	Actinobacteria	Kineosporiales	Kineosporiaceae	unclassified_Kineosporiaceae	unclassified_Kineosporiaceae
ASV_18652	Bacteria	Actinobacteria	Acidimicrobiia	IMCC26256	IMCC26256	IMCC26256	unclassified_IMCC26256
ASV_1870	Bacteria	Actinobacteria	Thermoleophilia	uncultured	uncultured	uncultured	uncultured_bacterium
ASV_18845	Bacteria	Actinobacteria	Actinobacteria	Micrococcales	Micrococcaceae	Kocuria	unclassified_Kocuria
ASV_18848	Bacteria	Actinobacteria	Thermoleophilia	Solirubrobacterales	unclassified_Solirubrobacterales	unclassified_Solirubrobacterales	unclassified_Solirubrobacterales
ASV_19233	Bacteria	Bacteroidetes	Bacteroidia	Cytophagales	Hymenobacteraceae	Pontibacter	unclassified_Pontibacter
ASV_19385	Bacteria	Proteobacteria	Alphaproteobacteria	Sphingomonadales	Sphingomonadaceae	Altererythrobacter	unclassified_Altererythrobacter
ASV_19418	Bacteria	Actinobacteria	Actinobacteria	Corynebacteriales	Mycobacteriaceae	Mycobacterium	unclassified_Mycobacterium
ASV_1951	Bacteria	Proteobacteria	Gammaproteobacteria	Betaproteobacteriales	Nitrosomonadaceae	MND1	unclassified_MND1
ASV_19586	Bacteria	Proteobacteria	Gammaproteobacteria	Betaproteobacteriales	Burkholderiaceae	unclassified_Burkholderiaceae	unclassified_Burkholderiaceae
ASV_1967	Bacteria	Acidobacteria	Subgroup_6	Subgroup_6	Subgroup_6	Subgroup_6	uncultured_Acidobacteriaceae
ASV_19724	Bacteria	Chloroflexi	Gitt-GS-136	Gitt-GS-136	Gitt-GS-136	Gitt-GS-136	unclassified_Gitt-GS-136
ASV_19812	Bacteria	Proteobacteria	Alphaproteobacteria	Elsterales	uncultured	uncultured	unclassified_uncultured
ASV_1987	Bacteria	Bacteroidetes	Bacteroidia	Sphingobacteriales	Sphingobacteriaceae	Pedobacter	Pedobacter_duraquae
ASV_1990	Bacteria	Bacteroidetes	Bacteroidia	Cytophagales	Hymenobacteraceae	Adhaeribacter	metagenome
ASV_2041	Bacteria	Bacteroidetes	Bacteroidia	Cytophagales	Microscillaceae	Ohtaekwangia	uncultured_bacterium
ASV_20429	Bacteria	Actinobacteria	Actinobacteria	Streptomycetales	Streptomycetaceae	Streptomyces	unclassified_Streptomyces
ASV_2077	Bacteria	Actinobacteria	Acidimicrobiia	unclassified_Acidimicrobiia	unclassified_Acidimicrobiia	unclassified_Acidimicrobiia	unclassified_Acidimicrobiia
ASV_20835	Bacteria	Proteobacteria	Alphaproteobacteria	Rhizobiales	Beijerinckiaceae	Microvirga	unclassified_Microvirga
ASV_2090	Bacteria	Proteobacteria	Deltaproteobacteria	Myxococcales	Haliangiaceae	Haliangium	uncultured_Myxococcales
ASV_20914	Bacteria	Actinobacteria	Thermoleophilia	Solirubrobacterales	Solirubrobacteraceae	Solirubrobacter	uncultured_bacterium
ASV_2149	Bacteria	Planctomycetes	Phycisphaerae	Phycisphaerales	Phycisphaeraceae	SM1A02	unclassified_SM1A02
ASV_21491	Bacteria	Actinobacteria	Actinobacteria	Pseudonocardiales	Pseudonocardiaceae	Pseudonocardia	unclassified_Pseudonocardia
ASV_2155	Bacteria	Actinobacteria	Actinobacteria	Corynebacteriales	Nocardiaceae	Nocardia	unclassified_Nocardia
ASV_2167	Bacteria	Acidobacteria	Holophagae	Subgroup_7	Subgroup_7	Subgroup_7	unclassified_Subgroup_7
ASV_2171	Bacteria	Proteobacteria	Alphaproteobacteria	Micavibrionales	unclassified_Micavibrionales	unclassified_Micavibrionales	unclassified_Micavibrionales
ASV_2173	Bacteria	Bacteroidetes	Bacteroidia	Chitinophagales	Chitinophagaceae	Flavisolibacter	unclassified_Flavisolibacter
ASV_21841	Bacteria	Chloroflexi	KD4-96	KD4-96	KD4-96	KD4-96	uncultured_Anaerolineae
ASV_2190	Bacteria	Chloroflexi	Chloroflexia	Thermomicrobiales	JG30-KF-CM45	JG30-KF-CM45	unclassified_JG30-KF-CM45
ASV_2193	Bacteria	Firmicutes	Bacilli	Bacillales	Bacillaceae	Gracilibacillus	unclassified_Gracilibacillus
ASV_2196	Bacteria	Bacteroidetes	Bacteroidia	Chitinophagales	Chitinophagaceae	Flaviaesturariibacter	uncultured_bacterium
ASV_2198	Bacteria	Proteobacteria	Gammaproteobacteria	Betaproteobacteriales	Burkholderiaceae	Noviherbaspirillum	unclassified_Noviherbaspirillum
ASV_2200	Bacteria	Gemmatimonadetes	Gemmatimonadetes	Gemmatimonadales	Gemmatimonadaceae	Gemmatimonas	unclassified_Gemmatimonas
ASV_2219	Bacteria	Verrucomicrobia	Verrucomicrobiae	Pedosphaerales	Pedosphaeraceae	Pedosphaeraceae	uncultured_soil
ASV_22327	Bacteria	Proteobacteria	Alphaproteobacteria	Rhizobiales	Xanthobacteraceae	uncultured	unclassified_uncultured
ASV_22485	Bacteria	Actinobacteria	Actinobacteria	Corynebacteriales	Mycobacteriaceae	Mycobacterium	unclassified_Mycobacterium
ASV_22695	Bacteria	Actinobacteria	Thermoleophilia	Gaiellales	uncultured	uncultured	unclassified_uncultured
ASV_2278	Bacteria	Proteobacteria	Gammaproteobacteria	Betaproteobacteriales	TRA3-20	TRA3-20	unclassified_TRA3-20
ASV_2304	Bacteria	Proteobacteria	Deltaproteobacteria	Myxococcales	Polyangiaceae	Sorangium	unclassified_Sorangium
ASV_2307	Bacteria	Chloroflexi	Chloroflexia	Chloroflexales	Chloroflexaceae	unclassified_Chloroflexaceae	unclassified_Chloroflexaceae
ASV_23081	Bacteria	Actinobacteria	Acidimicrobiia	Microtrichales	Ilumatobacteraceae	unclassified_Ilumatobacteraceae	unclassified_Ilumatobacteraceae
ASV_23531	Bacteria	Proteobacteria	Alphaproteobacteria	Rhizobiales	Rhizobiaceae	unclassified_Rhizobiaceae	unclassified_Rhizobiaceae
ASV_2362	Bacteria	Chloroflexi	unclassified_Chloroflexi	unclassified_Chloroflexi	unclassified_Chloroflexi	unclassified_Chloroflexi	unclassified_Chloroflexi
ASV_242	Bacteria	Proteobacteria	Deltaproteobacteria	Myxococcales	Polyangiaceae	Jahnella	Jahnella_thaxteri
ASV_24403	Bacteria	Proteobacteria	Alphaproteobacteria	Rhizobiales	Devosiaceae	unclassified_Devosiaceae	unclassified_Devosiaceae
ASV_24456	Bacteria	Proteobacteria	Alphaproteobacteria	Rhizobiales	Xanthobacteraceae	uncultured	unclassified_uncultured
ASV_2475	Bacteria	Chloroflexi	JG30-KF-CM66	JG30-KF-CM66	JG30-KF-CM66	JG30-KF-CM66	unclassified_JG30-KF-CM66
ASV_2479	Bacteria	Proteobacteria	Deltaproteobacteria	Myxococcales	Blfdi19	Blfdi19	unclassified_Blfdi19
ASV_2481	Bacteria	Proteobacteria	Alphaproteobacteria	Azospirillales	Azospirillaceae	Azospirillaceae	Rhodocista_sp.
ASV_24943	Bacteria	Actinobacteria	Actinobacteria	Corynebacteriales	Mycobacteriaceae	Mycobacterium	unclassified_Mycobacterium
ASV_2506	Bacteria	Proteobacteria	Gammaproteobacteria	HOC36	HOC36	HOC36	uncultured_bacterium
ASV_25086	Bacteria	Proteobacteria	Alphaproteobacteria	Sphingomonadales	Sphingomonadaceae	Ellin6055	unclassified_Ellin6055
ASV_2516	Bacteria	Acidobacteria	Holophagae	Subgroup_7	Subgroup_7	Subgroup_7	unclassified_Subgroup_7
ASV_2518	Bacteria	Acidobacteria	Acidobacteriia	Solibacterales	Solibacteraceae_(Subgroup_3)	Bryobacter	unclassified_Bryobacter
ASV_2533	Bacteria	Proteobacteria	Alphaproteobacteria	unclassified_Alphaproteobacteria	unclassified_Alphaproteobacteria	unclassified_Alphaproteobacteria	unclassified_Alphaproteobacteria
ASV_2644	Bacteria	Gemmatimonadetes	unclassified_Gemmatimonadetes	unclassified_Gemmatimonadetes	unclassified_Gemmatimonadetes	unclassified_Gemmatimonadetes	unclassified_Gemmatimonadetes
ASV_2660	Bacteria	Chloroflexi	Chloroflexia	Chloroflexales	Herpetosiphonaceae	Herpetosiphon	uncultured_bacterium
ASV_2668	Bacteria	Bacteroidetes	Bacteroidia	Chitinophagales	Chitinophagaceae	Segetibacter	unclassified_Segetibacter
ASV_2670	Bacteria	Patescibacteria	Saccharimonadia	Saccharimonadales	Saccharimonadales	Saccharimonadales	unclassified_Saccharimonadales
ASV_2687	Bacteria	Chloroflexi	OLB14	OLB14	OLB14	OLB14	uncultured_Chloroflexi
ASV_2817	Bacteria	Verrucomicrobia	Verrucomicrobiae	Pedosphaerales	Pedosphaeraceae	Pedosphaeraceae	unclassified_Pedosphaeraceae
ASV_2834	Bacteria	Verrucomicrobia	Verrucomicrobiae	Pedosphaerales	Pedosphaeraceae	Pedosphaeraceae	uncultured_bacterium
ASV_2875	Bacteria	Gemmatimonadetes	BD2-11_terrestrial_group	BD2-11_terrestrial_group	BD2-11_terrestrial_group	BD2-11_terrestrial_group	uncultured_soil
ASV_2878	Bacteria	Proteobacteria	Alphaproteobacteria	Azospirillales	Azospirillaceae	uncultured	uncultured_bacterium
ASV_2883	Bacteria	Bacteroidetes	Bacteroidia	Chitinophagales	Chitinophagaceae	Flavisolibacter	unclassified_Flavisolibacter
ASV_2895	Bacteria	Acidobacteria	Subgroup_5	Subgroup_5	Subgroup_5	Subgroup_5	uncultured_bacterium
ASV_2915	Bacteria	Proteobacteria	Alphaproteobacteria	Rhizobiales	unclassified_Rhizobiales	unclassified_Rhizobiales	unclassified_Rhizobiales
ASV_2916	Bacteria	Chloroflexi	Chloroflexia	Chloroflexales	Roseiflexaceae	uncultured	uncultured_bacterium
ASV_2930	Bacteria	Chloroflexi	Chloroflexia	Thermomicrobiales	JG30-KF-CM45	JG30-KF-CM45	unclassified_JG30-KF-CM45
ASV_2939	Bacteria	Chloroflexi	Chloroflexia	Chloroflexales	Chloroflexaceae	unclassified_Chloroflexaceae	unclassified_Chloroflexaceae
ASV_3056	Bacteria	Gemmatimonadetes	AKAU4049	AKAU4049	AKAU4049	AKAU4049	uncultured_bacterium
ASV_3074	Bacteria	Proteobacteria	Deltaproteobacteria	MBNT15	MBNT15	MBNT15	uncultured_Myxococcales
ASV_3083	Bacteria	Actinobacteria	Acidimicrobiia	unclassified_Acidimicrobiia	unclassified_Acidimicrobiia	unclassified_Acidimicrobiia	unclassified_Acidimicrobiia
ASV_3117	Bacteria	Acidobacteria	Blastocatellia_(Subgroup_4)	Blastocatellales	Blastocatellaceae	Blastocatella	unclassified_Blastocatella
ASV_3163	Bacteria	Chloroflexi	Chloroflexia	Chloroflexales	Roseiflexaceae	uncultured	uncultured_bacterium
[truncated: 9,173 more rows]

## Sheet: tax-its
	Kingdom	Phylum	Class	Order	Family	Genus	Species
ASV_1	Fungi	Ascomycota	Sordariomycetes	Hypocreales	Nectriaceae	Fusarium	Fusarium_solani
ASV_12	Fungi	Ascomycota	Leotiomycetes	Thelebolales	Pseudeurotiaceae	Pseudogymnoascus	Pseudogymnoascus_roseus
ASV_13	Fungi	Ascomycota	Dothideomycetes	Pleosporales	Didymellaceae	unclassified_Didymellaceae	unclassified_Didymellaceae
ASV_1367	Fungi	Ascomycota	Sordariomycetes	Hypocreales	Nectriaceae	Fusarium	unidentified
ASV_15	Fungi	Basidiomycota	Tremellomycetes	Filobasidiales	Filobasidiaceae	Filobasidium	Filobasidium_magnum
ASV_154	Fungi	Mortierellomycota	Mortierellomycetes	Mortierellales	Mortierellaceae	Mortierella	Mortierella_alpina
ASV_16	Fungi	Ascomycota	Dothideomycetes	Capnodiales	Mycosphaerellaceae	Mycosphaerella	Mycosphaerella_tassiana
ASV_19	Fungi	Ascomycota	Sordariomycetes	Hypocreales	Nectriaceae	Fusarium	Fusarium_solani
ASV_192	Fungi	Ascomycota	Sordariomycetes	Hypocreales	Nectriaceae	Fusarium	Fusarium_solani
ASV_25	Fungi	Ascomycota	Sordariomycetes	Hypocreales	Nectriaceae	Fusarium	unclassified_Fusarium
ASV_26	Fungi	Ascomycota	Eurotiomycetes	Eurotiales	Aspergillaceae	Aspergillus	Aspergillus_subversicolor
ASV_27	Fungi	Ascomycota	Dothideomycetes	Capnodiales	Mycosphaerellaceae	Mycosphaerella	Mycosphaerella_tassiana
ASV_274	Fungi	Ascomycota	Dothideomycetes	Pleosporales	Pleosporaceae	Alternaria	unclassified_Alternaria
ASV_276	Fungi	Ascomycota	Dothideomycetes	Pleosporales	Pleosporaceae	Alternaria	Alternaria_obovoidea
ASV_36	Fungi	Basidiomycota	Tremellomycetes	Filobasidiales	Filobasidiaceae	Filobasidium	unidentified
ASV_5	Fungi	Ascomycota	Dothideomycetes	Pleosporales	Pleosporaceae	Alternaria	unidentified
ASV_67	Fungi	Ascomycota	Dothideomycetes	Capnodiales	Mycosphaerellaceae	Mycosphaerella	Mycosphaerella_tassiana
ASV_7	Fungi	Ascomycota	Sordariomycetes	Hypocreales	Nectriaceae	unclassified_Nectriaceae	unclassified_Nectriaceae
ASV_144	Fungi	Ascomycota	Sordariomycetes	Hypocreales	Stachybotryaceae	Stachybotrys	Stachybotrys_chartarum
ASV_153	Fungi	Basidiomycota	Tremellomycetes	Filobasidiales	Piskurozymaceae	Solicoccozyma	Solicoccozyma_aeria
ASV_182	Fungi	Ascomycota	Sordariomycetes	Sordariales	Chaetomiaceae	Chaetomium	Chaetomium_grande
ASV_2	Fungi	Ascomycota	Dothideomycetes	Pleosporales	Morosphaeriaceae	Acrocalymma	unidentified
ASV_39	Fungi	Ascomycota	Sordariomycetes	Hypocreales	Hypocreales_fam_Incertae_sedis	Fusariella	unidentified
ASV_45	Fungi	Basidiomycota	Tremellomycetes	Filobasidiales	Filobasidiaceae	Naganishia	unclassified_Naganishia
ASV_54	Fungi	Ascomycota	Eurotiomycetes	Eurotiales	Aspergillaceae	Aspergillus	Aspergillus_pseudodeflectus
ASV_57	Fungi	Ascomycota	Dothideomycetes	Pleosporales	Pleosporaceae	Alternaria	Alternaria_subcucurbitae
ASV_66	Fungi	Ascomycota	Dothideomycetes	Pleosporales	Sporormiaceae	Preussia	Preussia_terricola
ASV_8	Fungi	unidentified	unidentified	unidentified	unidentified	unidentified	unidentified
ASV_835	Fungi	Ascomycota	Dothideomycetes	Pleosporales	Sporormiaceae	Preussia	unidentified
ASV_21	Fungi	Ascomycota	Dothideomycetes	Pleosporales	Sporormiaceae	Preussia	unidentified
ASV_242	Fungi	Ascomycota	Sordariomycetes	Hypocreales	Nectriaceae	Fusarium	unclassified_Fusarium
ASV_30	Fungi	Basidiomycota	Tremellomycetes	Trichosporonales	Trichosporonaceae	Cutaneotrichosporon	Cutaneotrichosporon_curvatus
ASV_479	Fungi	Ascomycota	Dothideomycetes	Pleosporales	Pleosporaceae	Alternaria	Alternaria_obovoidea
ASV_48	Fungi	Basidiomycota	Tremellomycetes	Tremellales	Bulleribasidiaceae	Vishniacozyma	Vishniacozyma_carnescens
ASV_537	Fungi	Ascomycota	Sordariomycetes	Hypocreales	Nectriaceae	Fusarium	Fusarium_solani
ASV_61	Fungi	Ascomycota	Eurotiomycetes	Eurotiales	Aspergillaceae	Aspergillus	Aspergillus_ruber
ASV_80	Fungi	Ascomycota	Eurotiomycetes	Eurotiales	Aspergillaceae	Penicillium	unclassified_Penicillium
ASV_832	Fungi	Ascomycota	Dothideomycetes	Pleosporales	Pleosporaceae	Alternaria	Alternaria_elegans
ASV_18	Fungi	Ascomycota	Sordariomycetes	Hypocreales	Nectriaceae	Fusarium	unclassified_Fusarium
ASV_23	Fungi	unidentified	unidentified	unidentified	unidentified	unidentified	unidentified
ASV_24	Fungi	Ascomycota	Eurotiomycetes	Onygenales	Arachnomycetaceae	Arachnomyces	unidentified
ASV_34	Fungi	Ascomycota	Sordariomycetes	Microascales	Microascaceae	Microascus	unclassified_Microascus
ASV_4720	Fungi	Ascomycota	Dothideomycetes	Pleosporales	Pleosporaceae	Alternaria	Alternaria_subcucurbitae
ASV_96	Fungi	Ascomycota	Sordariomycetes	Sordariales	Chaetomiaceae	unclassified_Chaetomiaceae	unclassified_Chaetomiaceae
ASV_106	Fungi	Ascomycota	Sordariomycetes	Sordariales	Chaetomiaceae	Botryotrichum	Botryotrichum_atrogriseum
ASV_141	Fungi	Ascomycota	Dothideomycetes	Dothideales	Aureobasidiaceae	Aureobasidium	Aureobasidium_pullulans
ASV_207	Fungi	Basidiomycota	Tremellomycetes	Tremellales	Rhynchogastremataceae	Papiliotrema	Papiliotrema_frias
ASV_209	Fungi	Ascomycota	Sordariomycetes	Sordariales	Chaetomiaceae	Subramaniula	unclassified_Subramaniula
ASV_287	Fungi	Ascomycota	Sordariomycetes	Hypocreales	Nectriaceae	Fusarium	unidentified
ASV_33	Fungi	unidentified	unidentified	unidentified	unidentified	unidentified	unidentified
ASV_68	Fungi	Ascomycota	Sordariomycetes	Hypocreales	Hypocreales_fam_Incertae_sedis	Sarocladium	Sarocladium_kiliense
ASV_140	Fungi	Ascomycota	Sordariomycetes	unclassified_Sordariomycetes	unclassified_Sordariomycetes	unclassified_Sordariomycetes	unclassified_Sordariomycetes
ASV_186	Fungi	Ascomycota	Sordariomycetes	Hypocreales	Hypocreales_fam_Incertae_sedis	Acremonium	Acremonium_acutatum
ASV_219	Fungi	Ascomycota	Sordariomycetes	Melanosporales	Melanosporaceae	Melanospora	Melanospora_damnosa
ASV_271	Fungi	Ascomycota	Sordariomycetes	unclassified_Sordariomycetes	unclassified_Sordariomycetes	unclassified_Sordariomycetes	unclassified_Sordariomycetes
ASV_308	Fungi	Ascomycota	Sordariomycetes	Hypocreales	Hypocreales_fam_Incertae_sedis	Acremonium	Acremonium_exuviarum
ASV_37	Fungi	Ascomycota	Eurotiomycetes	Onygenales	Onygenales_fam_Incertae_sedis	Chrysosporium	Chrysosporium_lobatum
ASV_725	Fungi	Basidiomycota	Tremellomycetes	Cystofilobasidiales	Mrakiaceae	Tausonia	Tausonia_pullulans
ASV_81	Fungi	Ascomycota	Sordariomycetes	Hypocreales	Stachybotryaceae	Alfaria	Alfaria_putrefolia
ASV_93	Fungi	Ascomycota	Pezizomycetes	Pezizales	unclassified_Pezizales	unclassified_Pezizales	unclassified_Pezizales
ASV_1566	Fungi	Ascomycota	Sordariomycetes	Hypocreales	Nectriaceae	Fusarium	Fusarium_solani
ASV_1595	Fungi	Ascomycota	Eurotiomycetes	Eurotiales	Aspergillaceae	Aspergillus	Aspergillus_pseudodeflectus
ASV_212	Fungi	unidentified	unidentified	unidentified	unidentified	unidentified	unidentified
ASV_244	Fungi	Ascomycota	Sordariomycetes	Hypocreales	Nectriaceae	Gibberella	Gibberella_baccata
ASV_346	Fungi	Ascomycota	Leotiomycetes	Thelebolales	Pseudeurotiaceae	Pseudogymnoascus	Pseudogymnoascus_roseus
ASV_38	Fungi	Basidiomycota	Agaricomycetes	Cantharellales	Ceratobasidiaceae	unclassified_Ceratobasidiaceae	unclassified_Ceratobasidiaceae
ASV_79	Fungi	Ascomycota	Sordariomycetes	Sordariales	Lasiosphaeriaceae	Podospora	Podospora_communis
ASV_813	Fungi	Ascomycota	Dothideomycetes	Pleosporales	Pleosporaceae	Alternaria	unidentified
ASV_89	Fungi	Ascomycota	Sordariomycetes	Hypocreales	Hypocreales_fam_Incertae_sedis	Acremonium	Acremonium_fusidioides
ASV_930	Fungi	Basidiomycota	Tremellomycetes	Filobasidiales	Filobasidiaceae	Filobasidium	unidentified
ASV_1113	Fungi	Ascomycota	Sordariomycetes	Hypocreales	Nectriaceae	Fusarium	Fusarium_solani
ASV_128	Fungi	Ascomycota	Pezizomycetes	Pezizales	Pyronemataceae	unidentified	unidentified
ASV_143	Fungi	Ascomycota	Sordariomycetes	Microascales	Microascaceae	Microascus	Microascus_trigonosporus
ASV_147	Fungi	unclassified_Fungi	unclassified_Fungi	unclassified_Fungi	unclassified_Fungi	unclassified_Fungi	unclassified_Fungi
ASV_183	Fungi	Ascomycota	Sordariomycetes	Sordariales	Chaetomiaceae	Acrophialophora	unidentified
ASV_188	Fungi	Ascomycota	Dothideomycetes	Pleosporales	Didymellaceae	Didymella	unidentified
ASV_191	Fungi	Chytridiomycota	GS13	unidentified	unidentified	unidentified	unidentified
ASV_4709	Fungi	Ascomycota	Sordariomycetes	Hypocreales	Nectriaceae	Fusarium	unidentified
ASV_74	Fungi	unclassified_Fungi	unclassified_Fungi	unclassified_Fungi	unclassified_Fungi	unclassified_Fungi	unclassified_Fungi
ASV_843	Fungi	Ascomycota	Sordariomycetes	Hypocreales	Nectriaceae	Fusarium	unclassified_Fusarium
ASV_217	Fungi	unclassified_Fungi	unclassified_Fungi	unclassified_Fungi	unclassified_Fungi	unclassified_Fungi	unclassified_Fungi
ASV_311	Fungi	Ascomycota	Sordariomycetes	Hypocreales	Hypocreales_fam_Incertae_sedis	Acremonium	Acremonium_hyalinulum
ASV_409	Fungi	Ascomycota	Sordariomycetes	Sordariales	Chaetomiaceae	Thielavia	Thielavia_arenaria
ASV_59	Fungi	Ascomycota	Sordariomycetes	unclassified_Sordariomycetes	unclassified_Sordariomycetes	unclassified_Sordariomycetes	unclassified_Sordariomycetes
ASV_679	Fungi	unidentified	unidentified	unidentified	unidentified	unidentified	unidentified
ASV_71	Fungi	Ascomycota	unclassified_Ascomycota	unclassified_Ascomycota	unclassified_Ascomycota	unclassified_Ascomycota	unclassified_Ascomycota
ASV_82	Fungi	Ascomycota	Sordariomycetes	unclassified_Sordariomycetes	unclassified_Sordariomycetes	unclassified_Sordariomycetes	unclassified_Sordariomycetes
ASV_83	Fungi	Ascomycota	Sordariomycetes	Branch06	unidentified	unidentified	unidentified
ASV_1150	Fungi	Ascomycota	Sordariomycetes	Sordariales	Lasiosphaeriaceae	unidentified	unidentified
ASV_1454	Fungi	Ascomycota	Sordariomycetes	Sordariales	Chaetomiaceae	Subramaniula	Subramaniula_anamorphosa
ASV_1627	Fungi	Ascomycota	Dothideomycetes	Pleosporales	Pleosporaceae	Alternaria	unclassified_Alternaria
ASV_167	Fungi	Ascomycota	Sordariomycetes	Hypocreales	unidentified	unidentified	unidentified
ASV_169	Fungi	unidentified	unidentified	unidentified	unidentified	unidentified	unidentified
ASV_172	Fungi	Basidiomycota	Agaricomycetes	unclassified_Agaricomycetes	unclassified_Agaricomycetes	unclassified_Agaricomycetes	unclassified_Agaricomycetes
ASV_174	Fungi	Ascomycota	Sordariomycetes	Sordariales	unclassified_Sordariales	unclassified_Sordariales	unclassified_Sordariales
ASV_177	Fungi	Ascomycota	Sordariomycetes	Sordariales	Lasiosphaeriaceae	Schizothecium	Schizothecium_inaequale
ASV_317	Fungi	unclassified_Fungi	unclassified_Fungi	unclassified_Fungi	unclassified_Fungi	unclassified_Fungi	unclassified_Fungi
ASV_50	Fungi	unclassified_Fungi	unclassified_Fungi	unclassified_Fungi	unclassified_Fungi	unclassified_Fungi	unclassified_Fungi
ASV_51	Fungi	Ascomycota	Sordariomycetes	Hypocreales	Hypocreales_fam_Incertae_sedis	Trichothecium	unidentified
ASV_553	Fungi	Ascomycota	Dothideomycetes	Pleosporales	Didymellaceae	unclassified_Didymellaceae	unclassified_Didymellaceae
ASV_77	Fungi	Ascomycota	Dothideomycetes	Pleosporales	Pleosporaceae	Alternaria	unidentified
ASV_111	Fungi	Ascomycota	Sordariomycetes	Hypocreales	Nectriaceae	Ilyonectria	Ilyonectria_macrodidyma
ASV_1178	Fungi	unclassified_Fungi	unclassified_Fungi	unclassified_Fungi	unclassified_Fungi	unclassified_Fungi	unclassified_Fungi
ASV_118	Fungi	Ascomycota	Sordariomycetes	Microascales	Microascaceae	Microascus	Microascus_croci
ASV_137	Fungi	Ascomycota	Dothideomycetes	Pleosporales	Pleosporaceae	Stemphylium	Stemphylium_vesicarium
ASV_142	Fungi	Ascomycota	Sordariomycetes	Sordariales	Chaetomiaceae	Chaetomium	Chaetomium_truncatulum
ASV_1559	Fungi	Ascomycota	Sordariomycetes	Hypocreales	Nectriaceae	Fusarium	unclassified_Fusarium
ASV_161	Fungi	Mortierellomycota	Mortierellomycetes	Mortierellales	Mortierellaceae	Mortierella	Mortierella_alpina
ASV_214	Fungi	Ascomycota	Dothideomycetes	Pleosporales	Pleosporaceae	Alternaria	unidentified
ASV_215	Fungi	Mortierellomycota	Mortierellomycetes	Mortierellales	Mortierellaceae	Mortierella	Mortierella_elongata
ASV_278	Fungi	Mucoromycota	Mucoromycetes	Mucorales	Rhizopodaceae	Rhizopus	Rhizopus_arrhizus
ASV_286	Fungi	Ascomycota	Dothideomycetes	Pleosporales	unclassified_Pleosporales	unclassified_Pleosporales	unclassified_Pleosporales
ASV_359	Fungi	unclassified_Fungi	unclassified_Fungi	unclassified_Fungi	unclassified_Fungi	unclassified_Fungi	unclassified_Fungi
ASV_363	Fungi	Ascomycota	unclassified_Ascomycota	unclassified_Ascomycota	unclassified_Ascomycota	unclassified_Ascomycota	unclassified_Ascomycota
ASV_468	Fungi	Ascomycota	Eurotiomycetes	Eurotiales	Aspergillaceae	Aspergillus	Aspergillus_sydowii
ASV_10	Fungi	unidentified	unidentified	unidentified	unidentified	unidentified	unidentified
ASV_113	Fungi	Basidiomycota	Agaricomycetes	Cantharellales	Ceratobasidiaceae	Thanatephorus	unclassified_Thanatephorus
ASV_123	Fungi	Ascomycota	Sordariomycetes	unclassified_Sordariomycetes	unclassified_Sordariomycetes	unclassified_Sordariomycetes	unclassified_Sordariomycetes
ASV_1534	Fungi	Ascomycota	Sordariomycetes	Hypocreales	Nectriaceae	Fusarium	unclassified_Fusarium
ASV_156	Fungi	Mortierellomycota	Mortierellomycetes	Mortierellales	Mortierellaceae	Mortierella	unclassified_Mortierella
ASV_1665	Fungi	Ascomycota	Sordariomycetes	Hypocreales	Nectriaceae	Fusarium	Fusarium_solani
ASV_1666	Fungi	Ascomycota	Eurotiomycetes	Eurotiales	Aspergillaceae	Aspergillus	Aspergillus_pseudodeflectus
ASV_198	Fungi	unidentified	unidentified	unidentified	unidentified	unidentified	unidentified
ASV_22	Fungi	unidentified	unidentified	unidentified	unidentified	unidentified	unidentified
ASV_259	Fungi	unidentified	unidentified	unidentified	unidentified	unidentified	unidentified
ASV_272	Fungi	unclassified_Fungi	unclassified_Fungi	unclassified_Fungi	unclassified_Fungi	unclassified_Fungi	unclassified_Fungi
ASV_4	Fungi	Ascomycota	Sordariomycetes	Hypocreales	Nectriaceae	Fusarium	Fusarium_solani
ASV_4710	Fungi	Ascomycota	Dothideomycetes	Pleosporales	Pleosporaceae	Alternaria	unclassified_Alternaria
ASV_52	Fungi	unclassified_Fungi	unclassified_Fungi	unclassified_Fungi	unclassified_Fungi	unclassified_Fungi	unclassified_Fungi
ASV_69	Fungi	Ascomycota	Orbiliomycetes	Orbiliales	Orbiliaceae	unidentified	unidentified
ASV_78	Fungi	Ascomycota	Dothideomycetes	Pleosporales	Lentitheciaceae	Poaceascoma	unidentified
ASV_1260	Fungi	Ascomycota	Dothideomycetes	Pleosporales	Pleosporaceae	Alternaria	Alternaria_subcucurbitae
ASV_1355	Fungi	Ascomycota	Dothideomycetes	Capnodiales	Mycosphaerellaceae	Mycosphaerella	Mycosphaerella_tassiana
ASV_1437	Fungi	Ascomycota	Sordariomycetes	Hypocreales	Nectriaceae	Fusarium	Fusarium_solani
ASV_145	Fungi	Basidiomycota	Tremellomycetes	Trichosporonales	Trichosporonaceae	Cutaneotrichosporon	Cutaneotrichosporon_jirovecii
ASV_1533	Fungi	Ascomycota	Dothideomycetes	Pleosporales	Pleosporaceae	Alternaria	unclassified_Alternaria
ASV_197	Fungi	Basidiomycota	Agaricomycetes	Agaricales	Bolbitiaceae	Conocybe	Conocybe_deliquescens
ASV_241	Fungi	Ascomycota	Dothideomycetes	Pleosporales	Pleosporaceae	Alternaria	unidentified
ASV_299	Fungi	Ascomycota	Sordariomycetes	Sordariales	Sordariales_fam_Incertae_sedis	Madurella	Madurella_fahalii
ASV_306	Fungi	Ascomycota	Dothideomycetes	Capnodiales	Mycosphaerellaceae	Septoria	Septoria_cretae
ASV_384	Fungi	unclassified_Fungi	unclassified_Fungi	unclassified_Fungi	unclassified_Fungi	unclassified_Fungi	unclassified_Fungi
ASV_386	Fungi	Basidiomycota	Tremellomycetes	Tremellales	Bulleribasidiaceae	Vishniacozyma	Vishniacozyma_tephrensis
ASV_404	Fungi	Glomeromycota	Glomeromycetes	Glomerales	Glomeraceae	Rhizophagus	unidentified
ASV_410	Fungi	unidentified	unidentified	unidentified	unidentified	unidentified	unidentified
ASV_429	Fungi	unidentified	unidentified	unidentified	unidentified	unidentified	unidentified
ASV_450	Fungi	Ascomycota	Sordariomycetes	unclassified_Sordariomycetes	unclassified_Sordariomycetes	unclassified_Sordariomycetes	unclassified_Sordariomycetes
ASV_480	Fungi	Ascomycota	Dothideomycetes	Pleosporales	Pleosporaceae	Alternaria	unclassified_Alternaria
ASV_4881	Fungi	Ascomycota	Sordariomycetes	Hypocreales	Nectriaceae	Fusarium	Fusarium_solani
ASV_53	Fungi	Ascomycota	Sordariomycetes	Hypocreales	Hypocreales_fam_Incertae_sedis	Acremonium	Acremonium_furcatum
ASV_556	Fungi	Basidiomycota	Agaricomycetes	Atheliales	Atheliaceae	Piloderma	unidentified
ASV_982	Fungi	Ascomycota	Dothideomycetes	Pleosporales	Pleosporaceae	Alternaria	Alternaria_obovoidea
ASV_108	Fungi	unidentified	unidentified	unidentified	unidentified	unidentified	unidentified
ASV_1097	Fungi	Ascomycota	Sordariomycetes	Hypocreales	Nectriaceae	Fusarium	Fusarium_oxysporum
ASV_1404	Fungi	Basidiomycota	Tremellomycetes	Filobasidiales	Filobasidiaceae	Naganishia	Naganishia_albida
ASV_1552	Fungi	Ascomycota	Sordariomycetes	Hypocreales	Nectriaceae	Fusarium	Fusarium_hostae
ASV_160	Fungi	Basidiomycota	Malasseziomycetes	Malasseziales	Malasseziaceae	Malassezia	Malassezia_restricta
ASV_1610	Fungi	Ascomycota	Sordariomycetes	Hypocreales	Nectriaceae	Fusarium	unidentified
ASV_180	Fungi	Ascomycota	unclassified_Ascomycota	unclassified_Ascomycota	unclassified_Ascomycota	unclassified_Ascomycota	unclassified_Ascomycota
ASV_216	Fungi	unclassified_Fungi	unclassified_Fungi	unclassified_Fungi	unclassified_Fungi	unclassified_Fungi	unclassified_Fungi
ASV_234	Fungi	Ascomycota	Sordariomycetes	Microascales	Microascaceae	Lophotrichus	Lophotrichus_fimeti
ASV_249	Fungi	Ascomycota	Sordariomycetes	Hypocreales	Hypocreales_fam_Incertae_sedis	Sarocladium	Sarocladium_subulatum
ASV_29	Fungi	unidentified	unidentified	unidentified	unidentified	unidentified	unidentified
ASV_344	Fungi	unclassified_Fungi	unclassified_Fungi	unclassified_Fungi	unclassified_Fungi	unclassified_Fungi	unclassified_Fungi
ASV_351	Fungi	Basidiomycota	Tremellomycetes	Tremellales	Bulleribasidiaceae	Vishniacozyma	Vishniacozyma_psychrotolerans
ASV_403	Fungi	unidentified	unidentified	unidentified	unidentified	unidentified	unidentified
ASV_44	Fungi	Ascomycota	Sordariomycetes	Xylariales	unclassified_Xylariales	unclassified_Xylariales	unclassified_Xylariales
ASV_446	Fungi	Ascomycota	Sordariomycetes	Hypocreales	Hypocreales_fam_Incertae_sedis	Acremonium	Acremonium_exuviarum
ASV_523	Fungi	unidentified	unidentified	unidentified	unidentified	unidentified	unidentified
ASV_55	Fungi	Basidiomycota	Agaricomycetes	Cantharellales	Ceratobasidiaceae	Thanatephorus	Thanatephorus_cucumeris
ASV_6	Fungi	Ascomycota	Pezizomycetes	Pezizales	Pyronemataceae	Geopora	unidentified
ASV_761	Fungi	Ascomycota	Dothideomycetes	Pleosporales	Pleosporaceae	Alternaria	unclassified_Alternaria
ASV_776	Fungi	Ascomycota	Dothideomycetes	Pleosporales	Pleosporaceae	Alternaria	unidentified
ASV_888	Fungi	unclassified_Fungi	unclassified_Fungi	unclassified_Fungi	unclassified_Fungi	unclassified_Fungi	unclassified_Fungi
ASV_90	Fungi	unclassified_Fungi	unclassified_Fungi	unclassified_Fungi	unclassified_Fungi	unclassified_Fungi	unclassified_Fungi
ASV_11	Fungi	unclassified_Fungi	unclassified_Fungi	unclassified_Fungi	unclassified_Fungi	unclassified_Fungi	unclassified_Fungi
ASV_1227	Fungi	Ascomycota	Sordariomycetes	Hypocreales	Nectriaceae	Fusarium	unclassified_Fusarium
ASV_1353	Fungi	Ascomycota	Dothideomycetes	Pleosporales	Pleosporaceae	unclassified_Pleosporaceae	unclassified_Pleosporaceae
ASV_1542	Fungi	Ascomycota	Dothideomycetes	Pleosporales	Pleosporaceae	Alternaria	unidentified
ASV_159	Fungi	unclassified_Fungi	unclassified_Fungi	unclassified_Fungi	unclassified_Fungi	unclassified_Fungi	unclassified_Fungi
ASV_17	Fungi	Ascomycota	Sordariomycetes	Sordariales	Lasiosphaeriaceae	Cladorrhinum	Cladorrhinum_foecundissimum
ASV_233	Fungi	Ascomycota	Sordariomycetes	Hypocreales	Hypocreales_fam_Incertae_sedis	Sarocladium	Sarocladium_implicatum
ASV_32	Fungi	Basidiomycota	Agaricomycetes	Thelephorales	Thelephoraceae	Tomentella	unclassified_Tomentella
ASV_341	Fungi	unclassified_Fungi	unclassified_Fungi	unclassified_Fungi	unclassified_Fungi	unclassified_Fungi	unclassified_Fungi
ASV_486	Fungi	Ascomycota	Sordariomycetes	Hypocreales	Hypocreales_fam_Incertae_sedis	Acremonium	Acremonium_alternatum
ASV_487	Fungi	Ascomycota	Dothideomycetes	Pleosporales	Pleosporales_fam_Incertae_sedis	Chalastospora	Chalastospora_gossypii
ASV_4872	Fungi	Ascomycota	Dothideomycetes	Pleosporales	Pleosporaceae	Alternaria	Alternaria_obovoidea
ASV_559	Fungi	Ascomycota	Eurotiomycetes	Eurotiales	Aspergillaceae	Penicillium	Penicillium_steckii
ASV_661	Fungi	unidentified	unidentified	unidentified	unidentified	unidentified	unidentified
ASV_766	Fungi	unidentified	unidentified	unidentified	unidentified	unidentified	unidentified
ASV_808	Fungi	Ascomycota	Dothideomycetes	Pleosporales	Pleosporaceae	Alternaria	unidentified
ASV_853	Fungi	unclassified_Fungi	unclassified_Fungi	unclassified_Fungi	unclassified_Fungi	unclassified_Fungi	unclassified_Fungi
ASV_1002	Fungi	unclassified_Fungi	unclassified_Fungi	unclassified_Fungi	unclassified_Fungi	unclassified_Fungi	unclassified_Fungi
ASV_1029	Fungi	unidentified	unidentified	unidentified	unidentified	unidentified	unidentified
ASV_105	Fungi	Ascomycota	Saccharomycetes	Saccharomycetales	Pichiaceae	Pichia	unidentified
ASV_1194	Fungi	unclassified_Fungi	unclassified_Fungi	unclassified_Fungi	unclassified_Fungi	unclassified_Fungi	unclassified_Fungi
ASV_126	Fungi	Ascomycota	Pezizomycetes	Pezizales	Pezizaceae	unidentified	unidentified
ASV_1544	Fungi	unidentified	unidentified	unidentified	unidentified	unidentified	unidentified
ASV_1558	Fungi	Ascomycota	Sordariomycetes	Hypocreales	Nectriaceae	Fusarium	unidentified
ASV_170	Fungi	unclassified_Fungi	unclassified_Fungi	unclassified_Fungi	unclassified_Fungi	unclassified_Fungi	unclassified_Fungi
ASV_190	Fungi	Ascomycota	Dothideomycetes	Pleosporales	Sporormiaceae	Preussia	Preussia_pilosella
ASV_193	Fungi	Ascomycota	Eurotiomycetes	Chaetothyriales	Herpotrichiellaceae	unidentified	unidentified
ASV_225	Fungi	Basidiomycota	Tremellomycetes	Filobasidiales	Filobasidiaceae	Filobasidium	unidentified
ASV_324	Fungi	Ascomycota	Sordariomycetes	Hypocreales	unclassified_Hypocreales	unclassified_Hypocreales	unclassified_Hypocreales
ASV_338	Fungi	Ascomycota	Sordariomycetes	Hypocreales	Cordycipitaceae	Lecanicillium	Lecanicillium_saksenae
ASV_342	Fungi	Ascomycota	Sordariomycetes	Hypocreales	Nectriaceae	Volutella	unclassified_Volutella
ASV_356	Fungi	Ascomycota	Sordariomycetes	Hypocreales	unidentified	unidentified	unidentified
ASV_41	Fungi	Ascomycota	Sordariomycetes	Hypocreales	Hypocreales_fam_Incertae_sedis	Acremonium	Acremonium_curvulum
ASV_4692	Fungi	Ascomycota	Sordariomycetes	unclassified_Sordariomycetes	unclassified_Sordariomycetes	unclassified_Sordariomycetes	unclassified_Sordariomycetes
ASV_4797	Fungi	Ascomycota	Dothideomycetes	Pleosporales	Pleosporaceae	Alternaria	unclassified_Alternaria
ASV_491	Fungi	unidentified	unidentified	unidentified	unidentified	unidentified	unidentified
ASV_4914	Fungi	Ascomycota	Sordariomycetes	Hypocreales	Nectriaceae	unclassified_Nectriaceae	unclassified_Nectriaceae
ASV_510	Fungi	Ascomycota	Dothideomycetes	Pleosporales	Pleosporales_fam_Incertae_sedis	unclassified_Pleosporales_fam_Incertae_sedis	unclassified_Pleosporales_fam_Incertae_sedis
ASV_517	Fungi	Mortierellomycota	Mortierellomycetes	Mortierellales	Mortierellaceae	Mortierella	Mortierella_oligospora
ASV_525	Fungi	Glomeromycota	Glomeromycetes	Glomerales	Glomeraceae	unclassified_Glomeraceae	unclassified_Glomeraceae
ASV_5296	Fungi	Basidiomycota	Tremellomycetes	Filobasidiales	Filobasidiaceae	Naganishia	Naganishia_albida
ASV_544	Fungi	unclassified_Fungi	unclassified_Fungi	unclassified_Fungi	unclassified_Fungi	unclassified_Fungi	unclassified_Fungi
ASV_580	Fungi	Glomeromycota	Glomeromycetes	Glomerales	Glomeraceae	Funneliformis	Funneliformis_mosseae
ASV_590	Fungi	unclassified_Fungi	unclassified_Fungi	unclassified_Fungi	unclassified_Fungi	unclassified_Fungi	unclassified_Fungi
ASV_63	Fungi	Ascomycota	Pezizomycetes	Pezizales	Ascobolaceae	unidentified	unidentified
ASV_712	Fungi	Ascomycota	Leotiomycetes	Thelebolales	unclassified_Thelebolales	unclassified_Thelebolales	unclassified_Thelebolales
ASV_716	Fungi	Basidiomycota	Cystobasidiomycetes	Cystobasidiomycetes_ord_Incertae_sedis	Symmetrosporaceae	Symmetrospora	Symmetrospora_coprosmae
ASV_950	Fungi	Basidiomycota	Tremellomycetes	Filobasidiales	Filobasidiaceae	Filobasidium	unidentified
ASV_101	Fungi	Ascomycota	Pezizomycetes	Pezizales	Pezizaceae	unidentified	unidentified
ASV_102	Fungi	unidentified	unidentified	unidentified	unidentified	unidentified	unidentified
ASV_107	Fungi	Ascomycota	Eurotiomycetes	Chaetothyriales	Herpotrichiellaceae	Exophiala	Exophiala_aquamarina
ASV_1112	Fungi	unclassified_Fungi	unclassified_Fungi	unclassified_Fungi	unclassified_Fungi	unclassified_Fungi	unclassified_Fungi
ASV_117	Fungi	Ascomycota	Dothideomycetes	Pleosporales	Phaeosphaeriaceae	Setophoma	Setophoma_terrestris
ASV_1221	Fungi	unclassified_Fungi	unclassified_Fungi	unclassified_Fungi	unclassified_Fungi	unclassified_Fungi	unclassified_Fungi
ASV_1343	Fungi	Basidiomycota	Agaricomycetes	Agaricales	Hygrophoraceae	Hygrophorus	unidentified
ASV_1530	Fungi	Ascomycota	Sordariomycetes	Hypocreales	Hypocreales_fam_Incertae_sedis	Acremonium	Acremonium_furcatum
ASV_155	Fungi	Chytridiomycota	Rhizophlyctidomycetes	Rhizophlyctidales	Rhizophlyctidaceae	Rhizophlyctis	Rhizophlyctis_rosea
ASV_165	Fungi	Ascomycota	Dothideomycetes	Pleosporales	unclassified_Pleosporales	unclassified_Pleosporales	unclassified_Pleosporales
ASV_1688	Fungi	Ascomycota	Sordariomycetes	unclassified_Sordariomycetes	unclassified_Sordariomycetes	unclassified_Sordariomycetes	unclassified_Sordariomycetes
ASV_176	Fungi	Basidiomycota	Agaricomycetes	Corticiales	Corticiaceae	Laetisaria	Laetisaria_arvalis
ASV_185	Fungi	unidentified	unidentified	unidentified	unidentified	unidentified	unidentified
ASV_199	Fungi	Ascomycota	Sordariomycetes	Hypocreales	Hypocreales_fam_Incertae_sedis	Acremonium	Acremonium_persicinum
ASV_282	Fungi	Ascomycota	Sordariomycetes	Hypocreales	Clavicipitaceae	Metarhizium	Metarhizium_anisopliae
ASV_304	Fungi	Ascomycota	Dothideomycetes	Pleosporales	Pleosporaceae	Alternaria	Alternaria_chlamydosporigena
ASV_371	Fungi	unclassified_Fungi	unclassified_Fungi	unclassified_Fungi	unclassified_Fungi	unclassified_Fungi	unclassified_Fungi
ASV_449	Fungi	unclassified_Fungi	unclassified_Fungi	unclassified_Fungi	unclassified_Fungi	unclassified_Fungi	unclassified_Fungi
ASV_460	Fungi	Mucoromycota	Mucoromycetes	Mucorales	Mucoraceae	Mucor	Mucor_circinelloides
ASV_484	Fungi	Ascomycota	Eurotiomycetes	Eurotiales	Aspergillaceae	Aspergillus	Aspergillus_xerophilus
ASV_485	Fungi	unclassified_Fungi	unclassified_Fungi	unclassified_Fungi	unclassified_Fungi	unclassified_Fungi	unclassified_Fungi
ASV_4877	Fungi	Ascomycota	Sordariomycetes	Hypocreales	Nectriaceae	Fusarium	unidentified
ASV_4962	Fungi	Mortierellomycota	Mortierellomycetes	Mortierellales	Mortierellaceae	Mortierella	unclassified_Mortierella
ASV_5263	Fungi	Ascomycota	Sordariomycetes	Hypocreales	Nectriaceae	unclassified_Nectriaceae	unclassified_Nectriaceae
ASV_560	Fungi	unidentified	unidentified	unidentified	unidentified	unidentified	unidentified
ASV_637	Fungi	Ascomycota	Sordariomycetes	Sordariales	Chaetomiaceae	Subramaniula	Subramaniula_asteroides
ASV_665	Fungi	unclassified_Fungi	unclassified_Fungi	unclassified_Fungi	unclassified_Fungi	unclassified_Fungi	unclassified_Fungi
ASV_673	Fungi	Mortierellomycota	Mortierellomycetes	Mortierellales	Mortierellaceae	Mortierella	unclassified_Mortierella
ASV_684	Fungi	Glomeromycota	Glomeromycetes	Glomerales	Glomeraceae	Glomus	unidentified
ASV_695	Fungi	unclassified_Fungi	unclassified_Fungi	unclassified_Fungi	unclassified_Fungi	unclassified_Fungi	unclassified_Fungi
ASV_73	Fungi	Ascomycota	Sordariomycetes	Xylariales	Microdochiaceae	Microdochium	unclassified_Microdochium
ASV_737	Fungi	unclassified_Fungi	unclassified_Fungi	unclassified_Fungi	unclassified_Fungi	unclassified_Fungi	unclassified_Fungi
ASV_92	Fungi	unidentified	unidentified	unidentified	unidentified	unidentified	unidentified
ASV_1041	Fungi	Ascomycota	Sordariomycetes	Hypocreales	Nectriaceae	unclassified_Nectriaceae	unclassified_Nectriaceae
ASV_1046	Fungi	Glomeromycota	Glomeromycetes	Glomerales	Glomeraceae	unclassified_Glomeraceae	unclassified_Glomeraceae
ASV_114	Fungi	Ascomycota	Sordariomycetes	Glomerellales	Plectosphaerellaceae	Plectosphaerella	unclassified_Plectosphaerella
ASV_1195	Fungi	unidentified	unidentified	unidentified	unidentified	unidentified	unidentified
ASV_122	Fungi	Ascomycota	Sordariomycetes	Sordariales	Chaetomiaceae	Myceliophthora	Myceliophthora_lutea
ASV_129	Fungi	Ascomycota	Sordariomycetes	unclassified_Sordariomycetes	unclassified_Sordariomycetes	unclassified_Sordariomycetes	unclassified_Sordariomycetes
ASV_135	Fungi	unclassified_Fungi	unclassified_Fungi	unclassified_Fungi	unclassified_Fungi	unclassified_Fungi	unclassified_Fungi
ASV_1357	Fungi	unclassified_Fungi	unclassified_Fungi	unclassified_Fungi	unclassified_Fungi	unclassified_Fungi	unclassified_Fungi
ASV_1377	Fungi	Ascomycota	Leotiomycetes	Helotiales	Hyaloscyphaceae	Microscypha	unidentified
ASV_1419	Fungi	unidentified	unidentified	unidentified	unidentified	unidentified	unidentified
ASV_1579	Fungi	unclassified_Fungi	unclassified_Fungi	unclassified_Fungi	unclassified_Fungi	unclassified_Fungi	unclassified_Fungi
ASV_210	Fungi	Chytridiomycota	Rhizophlyctidomycetes	Rhizophlyctidales	Rhizophlyctidaceae	Rhizophlyctis	Rhizophlyctis_rosea
ASV_230	Fungi	Ascomycota	Dothideomycetes	Dothideomycetes_ord_Incertae_sedis	Eremomycetaceae	Arthrographis	unidentified
ASV_245	Fungi	unidentified	unidentified	unidentified	unidentified	unidentified	unidentified
ASV_265	Fungi	Ascomycota	Pezizomycetes	Pezizales	Pyronemataceae	Scutellinia	unidentified
ASV_269	Fungi	Ascomycota	Dothideomycetes	Pleosporales	Pleosporaceae	Curvularia	Curvularia_intermedia
ASV_285	Fungi	unclassified_Fungi	unclassified_Fungi	unclassified_Fungi	unclassified_Fungi	unclassified_Fungi	unclassified_Fungi
ASV_294	Fungi	unidentified	unidentified	unidentified	unidentified	unidentified	unidentified
ASV_297	Fungi	Ascomycota	Dothideomycetes	Pleosporales	Sporormiaceae	Preussia	Preussia_terricola
ASV_334	Fungi	unidentified	unidentified	unidentified	unidentified	unidentified	unidentified
ASV_383	Fungi	Ascomycota	Pezizomycetes	Pezizales	Pezizaceae	Iodophanus	unidentified
ASV_395	Fungi	Basidiomycota	Agaricomycetes	unclassified_Agaricomycetes	unclassified_Agaricomycetes	unclassified_Agaricomycetes	unclassified_Agaricomycetes
ASV_451	Fungi	Ascomycota	Sordariomycetes	Xylariales	Diatrypaceae	Monosporascus	unidentified
ASV_4684	Fungi	Ascomycota	Sordariomycetes	Hypocreales	Hypocreales_fam_Incertae_sedis	Sarocladium	unclassified_Sarocladium
ASV_473	Fungi	unidentified	unidentified	unidentified	unidentified	unidentified	unidentified
ASV_4784	Fungi	unclassified_Fungi	unclassified_Fungi	unclassified_Fungi	unclassified_Fungi	unclassified_Fungi	unclassified_Fungi
ASV_4874	Fungi	Ascomycota	Sordariomycetes	Hypocreales	Nectriaceae	Fusarium	Fusarium_solani
ASV_4969	Fungi	Ascomycota	Sordariomycetes	Hypocreales	Nectriaceae	Fusarium	unidentified
ASV_536	Fungi	unclassified_Fungi	unclassified_Fungi	unclassified_Fungi	unclassified_Fungi	unclassified_Fungi	unclassified_Fungi
ASV_5402	Fungi	Ascomycota	Sordariomycetes	Hypocreales	Nectriaceae	Fusarium	unclassified_Fusarium
ASV_552	Fungi	Ascomycota	Orbiliomycetes	Orbiliales	Orbiliaceae	unidentified	unidentified
ASV_620	Fungi	unidentified	unidentified	unidentified	unidentified	unidentified	unidentified
ASV_691	Fungi	unclassified_Fungi	unclassified_Fungi	unclassified_Fungi	unclassified_Fungi	unclassified_Fungi	unclassified_Fungi
ASV_696	Fungi	Ascomycota	Sordariomycetes	Hypocreales	unclassified_Hypocreales	unclassified_Hypocreales	unclassified_Hypocreales
ASV_730	Fungi	Ascomycota	Sordariomycetes	Hypocreales	Hypocreales_fam_Incertae_sedis	Fusariella	unidentified
ASV_791	Fungi	Ascomycota	Eurotiomycetes	Eurotiales	Trichocomaceae	Talaromyces	unclassified_Talaromyces
ASV_841	Fungi	unidentified	unidentified	unidentified	unidentified	unidentified	unidentified
ASV_860	Fungi	Ascomycota	unclassified_Ascomycota	unclassified_Ascomycota	unclassified_Ascomycota	unclassified_Ascomycota	unclassified_Ascomycota
ASV_901	Fungi	unidentified	unidentified	unidentified	unidentified	unidentified	unidentified
ASV_942	Fungi	unidentified	unidentified	unidentified	unidentified	unidentified	unidentified
ASV_1081	Fungi	unidentified	unidentified	unidentified	unidentified	unidentified	unidentified
ASV_1128	Fungi	unidentified	unidentified	unidentified	unidentified	unidentified	unidentified
ASV_116	Fungi	Ascomycota	Saccharomycetes	Saccharomycetales	Saccharomycetales_fam_Incertae_sedis	Candida	Candida_hyderabadensis
ASV_1183	Fungi	unclassified_Fungi	unclassified_Fungi	unclassified_Fungi	unclassified_Fungi	unclassified_Fungi	unclassified_Fungi
ASV_1200	Fungi	unidentified	unidentified	unidentified	unidentified	unidentified	unidentified
ASV_1274	Fungi	unidentified	unidentified	unidentified	unidentified	unidentified	unidentified
ASV_130	Fungi	unidentified	unidentified	unidentified	unidentified	unidentified	unidentified
ASV_1327	Fungi	Ascomycota	Sordariomycetes	Branch06	unidentified	unidentified	unidentified
ASV_14	Fungi	Ascomycota	Sordariomycetes	Sordariales	Chaetomiaceae	Zopfiella	unidentified
ASV_1541	Fungi	Ascomycota	Dothideomycetes	Pleosporales	Pleosporaceae	unclassified_Pleosporaceae	unclassified_Pleosporaceae
ASV_162	Fungi	Ascomycota	Eurotiomycetes	Onygenales	Onygenales_fam_Incertae_sedis	Spiromastix	Spiromastix_princeps
ASV_1723	Fungi	unclassified_Fungi	unclassified_Fungi	unclassified_Fungi	unclassified_Fungi	unclassified_Fungi	unclassified_Fungi
ASV_220	Fungi	Ascomycota	Pezizomycetes	Pezizales	Pezizaceae	Kalaharituber	Kalaharituber_pfeilii
ASV_256	Fungi	Ascomycota	Dothideomycetes	Pleosporales	Phaeosphaeriaceae	Paraphoma	Paraphoma_chrysanthemicola
ASV_283	Fungi	unidentified	unidentified	unidentified	unidentified	unidentified	unidentified
ASV_3	Fungi	unidentified	unidentified	unidentified	unidentified	unidentified	unidentified
ASV_328	Fungi	Mortierellomycota	Mortierellomycetes	Mortierellales	Mortierellaceae	Mortierella	Mortierella_alpina
ASV_347	Fungi	Ascomycota	Dothideomycetes	Pleosporales	Sporormiaceae	Preussia	Preussia_flanaganii
ASV_376	Fungi	Ascomycota	Sordariomycetes	Hypocreales	unidentified	unidentified	unidentified
ASV_382	Fungi	Ascomycota	Sordariomycetes	Sordariales	Chaetomiaceae	unidentified	unidentified
ASV_387	Fungi	Ascomycota	Sordariomycetes	Hypocreales	Bionectriaceae	Clonostachys	Clonostachys_miodochialis
ASV_415	Fungi	unclassified_Fungi	unclassified_Fungi	unclassified_Fungi	unclassified_Fungi	unclassified_Fungi	unclassified_Fungi
ASV_436	Fungi	Ascomycota	Dothideomycetes	Pleosporales	Didymosphaeriaceae	Aporospora	unidentified
ASV_440	Fungi	Ascomycota	Sordariomycetes	unclassified_Sordariomycetes	unclassified_Sordariomycetes	unclassified_Sordariomycetes	unclassified_Sordariomycetes
ASV_443	Fungi	Ascomycota	Sordariomycetes	unclassified_Sordariomycetes	unclassified_Sordariomycetes	unclassified_Sordariomycetes	unclassified_Sordariomycetes
ASV_467	Fungi	Ascomycota	Sordariomycetes	Xylariales	Microdochiaceae	Idriella	unidentified
ASV_476	Fungi	unidentified	unidentified	unidentified	unidentified	unidentified	unidentified
ASV_4830	Fungi	unidentified	unidentified	unidentified	unidentified	unidentified	unidentified
ASV_514	Fungi	unidentified	unidentified	unidentified	unidentified	unidentified	unidentified
ASV_516	Fungi	Ascomycota	Sordariomycetes	Hypocreales	Hypocreales_fam_Incertae_sedis	Acremonium	unclassified_Acremonium
ASV_543	Fungi	Ascomycota	Dothideomycetes	Capnodiales	Mycosphaerellaceae	unclassified_Mycosphaerellaceae	unclassified_Mycosphaerellaceae
ASV_550	Fungi	Ascomycota	Sordariomycetes	Sordariales	Lasiosphaeriaceae	unidentified	unidentified
ASV_606	Fungi	Ascomycota	Sordariomycetes	Hypocreales	Cordycipitaceae	Cordyceps	Cordyceps_bassiana
ASV_634	Fungi	Basidiomycota	Cystobasidiomycetes	Cystobasidiomycetes_ord_Incertae_sedis	Symmetrosporaceae	Symmetrospora	unclassified_Symmetrospora
ASV_680	Fungi	Ascomycota	Sordariomycetes	Sordariales	Sordariaceae	Neurospora	Neurospora_terricola
ASV_682	Fungi	unclassified_Fungi	unclassified_Fungi	unclassified_Fungi	unclassified_Fungi	unclassified_Fungi	unclassified_Fungi
ASV_720	Fungi	unidentified	unidentified	unidentified	unidentified	unidentified	unidentified
ASV_749	Fungi	Ascomycota	Dothideomycetes	Capnodiales	Mycosphaerellaceae	Mycosphaerella	Mycosphaerella_tassiana
ASV_753	Fungi	unclassified_Fungi	unclassified_Fungi	unclassified_Fungi	unclassified_Fungi	unclassified_Fungi	unclassified_Fungi
ASV_759	Fungi	Ascomycota	Sordariomycetes	Hypocreales	Cordycipitaceae	Lecanicillium	Lecanicillium_dimorphum
ASV_76	Fungi	Mortierellomycota	Mortierellomycetes	Mortierellales	Mortierellaceae	Mortierella	unidentified
ASV_811	Fungi	unclassified_Fungi	unclassified_Fungi	unclassified_Fungi	unclassified_Fungi	unclassified_Fungi	unclassified_Fungi
ASV_871	Fungi	Ascomycota	Pezizomycetes	Pezizales	Pezizaceae	Iodophanus	Iodophanus_carneus
ASV_906	Fungi	unidentified	unidentified	unidentified	unidentified	unidentified	unidentified
ASV_999	Fungi	Ascomycota	Dothideomycetes	Pleosporales	Didymellaceae	unclassified_Didymellaceae	unclassified_Didymellaceae
ASV_1004	Fungi	unidentified	unidentified	unidentified	unidentified	unidentified	unidentified
ASV_1035	Fungi	Ascomycota	Dothideomycetes	Capnodiales	Cladosporiaceae	Cladosporium	Cladosporium_velox
ASV_1040	Fungi	Ascomycota	Sordariomycetes	Sordariales	Chaetomiaceae	Botryotrichum	unclassified_Botryotrichum
ASV_1072	Fungi	unclassified_Fungi	unclassified_Fungi	unclassified_Fungi	unclassified_Fungi	unclassified_Fungi	unclassified_Fungi
ASV_1088	Fungi	Ascomycota	unclassified_Ascomycota	unclassified_Ascomycota	unclassified_Ascomycota	unclassified_Ascomycota	unclassified_Ascomycota
ASV_1119	Fungi	Basidiomycota	Agaricomycetes	Agaricales	Cortinariaceae	Cortinarius	unclassified_Cortinarius
ASV_1122	Fungi	unidentified	unidentified	unidentified	unidentified	unidentified	unidentified
ASV_1214	Fungi	Ascomycota	unclassified_Ascomycota	unclassified_Ascomycota	unclassified_Ascomycota	unclassified_Ascomycota	unclassified_Ascomycota
ASV_1246	Fungi	Glomeromycota	Glomeromycetes	Glomerales	Glomeraceae	Rhizophagus	Rhizophagus_irregularis
ASV_1266	Fungi	unidentified	unidentified	unidentified	unidentified	unidentified	unidentified
ASV_1295	Fungi	Ascomycota	Sordariomycetes	unclassified_Sordariomycetes	unclassified_Sordariomycetes	unclassified_Sordariomycetes	unclassified_Sordariomycetes
ASV_1301	Fungi	Basidiomycota	Agaricomycetes	Agaricales	Omphalotaceae	Marasmiellus	Marasmiellus_tricolor
ASV_1307	Fungi	unidentified	unidentified	unidentified	unidentified	unidentified	unidentified
ASV_138	Fungi	Ascomycota	Pezizomycetes	Pezizales	Pyronemataceae	unidentified	unidentified
ASV_1385	Fungi	unclassified_Fungi	unclassified_Fungi	unclassified_Fungi	unclassified_Fungi	unclassified_Fungi	unclassified_Fungi
ASV_1389	Fungi	unclassified_Fungi	unclassified_Fungi	unclassified_Fungi	unclassified_Fungi	unclassified_Fungi	unclassified_Fungi
ASV_1413	Fungi	Ascomycota	Sordariomycetes	Hypocreales	Nectriaceae	Fusarium	unclassified_Fusarium
ASV_150	Fungi	Ascomycota	Eurotiomycetes	Chaetothyriales	unidentified	unidentified	unidentified
ASV_1508	Fungi	Basidiomycota	Tremellomycetes	Tremellales	Bulleribasidiaceae	Vishniacozyma	Vishniacozyma_tephrensis
ASV_1531	Fungi	Basidiomycota	Agaricomycetes	Thelephorales	Thelephoraceae	Pseudotomentella	unidentified
ASV_157	Fungi	unidentified	unidentified	unidentified	unidentified	unidentified	unidentified
ASV_1615	Fungi	unclassified_Fungi	unclassified_Fungi	unclassified_Fungi	unclassified_Fungi	unclassified_Fungi	unclassified_Fungi
ASV_1633	Fungi	Ascomycota	Dothideomycetes	Pleosporales	Pleosporales_fam_Incertae_sedis	Chalastospora	Chalastospora_gossypii
ASV_1670	Fungi	Ascomycota	Sordariomycetes	Magnaporthales	Magnaporthaceae	Slopeiomyces	Slopeiomyces_cylindrosporus
ASV_184	Fungi	unclassified_Fungi	unclassified_Fungi	unclassified_Fungi	unclassified_Fungi	unclassified_Fungi	unclassified_Fungi
ASV_232	Fungi	Ascomycota	Sordariomycetes	unclassified_Sordariomycetes	unclassified_Sordariomycetes	unclassified_Sordariomycetes	unclassified_Sordariomycetes
ASV_236	Fungi	unclassified_Fungi	unclassified_Fungi	unclassified_Fungi	unclassified_Fungi	unclassified_Fungi	unclassified_Fungi
ASV_238	Fungi	Ascomycota	Sordariomycetes	Magnaporthales	Magnaporthaceae	Magnaporthiopsis	unidentified
ASV_239	Fungi	Ascomycota	unclassified_Ascomycota	unclassified_Ascomycota	unclassified_Ascomycota	unclassified_Ascomycota	unclassified_Ascomycota
ASV_247	Fungi	Basidiomycota	Agaricomycetes	unclassified_Agaricomycetes	unclassified_Agaricomycetes	unclassified_Agaricomycetes	unclassified_Agaricomycetes
ASV_253	Fungi	Mortierellomycota	Mortierellomycetes	Mortierellales	unidentified	unidentified	unidentified
ASV_263	Fungi	Ascomycota	Sordariomycetes	Hypocreales	Hypocreales_fam_Incertae_sedis	Acremonium	Acremonium_alternatum
ASV_281	Fungi	Olpidiomycota	Olpidiomycetes	Olpidiales	Olpidiaceae	Olpidium	Olpidium_brassicae
ASV_298	Fungi	Ascomycota	Sordariomycetes	Xylariales	unclassified_Xylariales	unclassified_Xylariales	unclassified_Xylariales
ASV_316	Fungi	Ascomycota	unclassified_Ascomycota	unclassified_Ascomycota	unclassified_Ascomycota	unclassified_Ascomycota	unclassified_Ascomycota
ASV_332	Fungi	unclassified_Fungi	unclassified_Fungi	unclassified_Fungi	unclassified_Fungi	unclassified_Fungi	unclassified_Fungi
ASV_340	Fungi	Ascomycota	Eurotiomycetes	Onygenales	Onygenales_fam_Incertae_sedis	Spiromastix	Spiromastix_princeps
ASV_348	Fungi	Ascomycota	Pezizomycetes	Pezizales	unclassified_Pezizales	unclassified_Pezizales	unclassified_Pezizales
ASV_379	Fungi	Ascomycota	Dothideomycetes	Pleosporales	Phaeosphaeriaceae	Paraphoma	unidentified
ASV_393	Fungi	Glomeromycota	Glomeromycetes	Glomerales	Glomeraceae	unidentified	unidentified
ASV_454	Fungi	Ascomycota	Sordariomycetes	Microascales	Microascaceae	Microascus	Microascus_paisii
ASV_4632	Fungi	Ascomycota	Dothideomycetes	Pleosporales	Pleosporaceae	Alternaria	unclassified_Alternaria
ASV_474	Fungi	unclassified_Fungi	unclassified_Fungi	unclassified_Fungi	unclassified_Fungi	unclassified_Fungi	unclassified_Fungi
ASV_4762	Fungi	Ascomycota	Sordariomycetes	Sordariales	Chaetomiaceae	Trichocladium	Trichocladium_opacum
ASV_4810	Fungi	Ascomycota	Sordariomycetes	Microascales	Microascaceae	Microascus	Microascus_croci
ASV_4857	Fungi	Ascomycota	Sordariomycetes	Sordariales	Chaetomiaceae	Botryotrichum	unclassified_Botryotrichum
ASV_489	Fungi	unidentified	unidentified	unidentified	unidentified	unidentified	unidentified
ASV_4897	Fungi	unclassified_Fungi	unclassified_Fungi	unclassified_Fungi	unclassified_Fungi	unclassified_Fungi	unclassified_Fungi
ASV_4899	Fungi	Ascomycota	Sordariomycetes	Hypocreales	Nectriaceae	Fusarium	Fusarium_solani
ASV_492	Fungi	Ascomycota	Eurotiomycetes	Onygenales	Gymnoascaceae	Gymnoascus	unidentified
ASV_4929	Fungi	Ascomycota	Sordariomycetes	Hypocreales	Nectriaceae	Fusarium	unidentified
ASV_4932	Fungi	Ascomycota	Sordariomycetes	Hypocreales	Nectriaceae	Fusarium	unidentified
ASV_499	Fungi	unclassified_Fungi	unclassified_Fungi	unclassified_Fungi	unclassified_Fungi	unclassified_Fungi	unclassified_Fungi
ASV_529	Fungi	Ascomycota	Sordariomycetes	Sordariales	Chaetomiaceae	Thielavia	Thielavia_basicola
ASV_531	Fungi	unclassified_Fungi	unclassified_Fungi	unclassified_Fungi	unclassified_Fungi	unclassified_Fungi	unclassified_Fungi
ASV_5314	Fungi	Ascomycota	Sordariomycetes	Hypocreales	Nectriaceae	Fusarium	unclassified_Fusarium
ASV_5378	Fungi	Ascomycota	Sordariomycetes	Sordariales	Chaetomiaceae	Botryotrichum	Botryotrichum_atrogriseum
ASV_548	Fungi	Basidiomycota	Tremellomycetes	Trichosporonales	Trichosporonaceae	Apiotrichum	Apiotrichum_domesticum
ASV_554	Fungi	Ascomycota	Saccharomycetes	Saccharomycetales	Pichiaceae	Pichia	Pichia_kluyveri
ASV_564	Fungi	Ascomycota	Sordariomycetes	Hypocreales	Bionectriaceae	Gliomastix	Gliomastix_tumulicola
ASV_572	Fungi	Ascomycota	Dothideomycetes	Pleosporales	Didymellaceae	Didymella	Didymella_urticicola
ASV_603	Fungi	Basidiomycota	Agaricomycetes	unclassified_Agaricomycetes	unclassified_Agaricomycetes	unclassified_Agaricomycetes	unclassified_Agaricomycetes
ASV_62	Fungi	unclassified_Fungi	unclassified_Fungi	unclassified_Fungi	unclassified_Fungi	unclassified_Fungi	unclassified_Fungi
ASV_652	Fungi	Mortierellomycota	Mortierellomycetes	Mortierellales	Mortierellaceae	Mortierella	Mortierella_antarctica
ASV_667	Fungi	Glomeromycota	Glomeromycetes	Glomerales	Glomeraceae	Rhizophagus	Rhizophagus_intraradices
ASV_702	Fungi	unidentified	unidentified	unidentified	unidentified	unidentified	unidentified
ASV_708	Fungi	Ascomycota	Sordariomycetes	Microascales	Microascaceae	Kernia	Kernia_nitida
ASV_709	Fungi	unclassified_Fungi	unclassified_Fungi	unclassified_Fungi	unclassified_Fungi	unclassified_Fungi	unclassified_Fungi
ASV_713	Fungi	unidentified	unidentified	unidentified	unidentified	unidentified	unidentified
ASV_718	Fungi	unclassified_Fungi	unclassified_Fungi	unclassified_Fungi	unclassified_Fungi	unclassified_Fungi	unclassified_Fungi
ASV_72	Fungi	Ascomycota	Eurotiomycetes	Chaetothyriales	Trichomeriaceae	Arthrocladium	unidentified
ASV_729	Fungi	unidentified	unidentified	unidentified	unidentified	unidentified	unidentified
ASV_733	Fungi	unidentified	unidentified	unidentified	unidentified	unidentified	unidentified
ASV_742	Fungi	unidentified	unidentified	unidentified	unidentified	unidentified	unidentified
ASV_756	Fungi	unidentified	unidentified	unidentified	unidentified	unidentified	unidentified
ASV_764	Fungi	Ascomycota	Sordariomycetes	unclassified_Sordariomycetes	unclassified_Sordariomycetes	unclassified_Sordariomycetes	unclassified_Sordariomycetes
ASV_777	Fungi	unidentified	unidentified	unidentified	unidentified	unidentified	unidentified
ASV_826	Fungi	Ascomycota	Sordariomycetes	Sordariales	unclassified_Sordariales	unclassified_Sordariales	unclassified_Sordariales
ASV_840	Fungi	unidentified	unidentified	unidentified	unidentified	unidentified	unidentified
ASV_852	Fungi	Ascomycota	unclassified_Ascomycota	unclassified_Ascomycota	unclassified_Ascomycota	unclassified_Ascomycota	unclassified_Ascomycota
ASV_865	Fungi	Ascomycota	Sordariomycetes	Microascales	Microascaceae	Pithoascus	Pithoascus_stoveri
ASV_88	Fungi	Ascomycota	Leotiomycetes	Helotiales	Helotiales_fam_Incertae_sedis	Cadophora	Cadophora_luteo-olivacea
ASV_891	Fungi	Ascomycota	Eurotiomycetes	Chaetothyriales	Herpotrichiellaceae	Exophiala	Exophiala_equina
ASV_899	Fungi	Ascomycota	Dothideomycetes	Pleosporales	Didymellaceae	unclassified_Didymellaceae	unclassified_Didymellaceae
ASV_905	Fungi	Ascomycota	unclassified_Ascomycota	unclassified_Ascomycota	unclassified_Ascomycota	unclassified_Ascomycota	unclassified_Ascomycota
ASV_944	Fungi	unidentified	unidentified	unidentified	unidentified	unidentified	unidentified
ASV_971	Fungi	unclassified_Fungi	unclassified_Fungi	unclassified_Fungi	unclassified_Fungi	unclassified_Fungi	unclassified_Fungi
ASV_99	Fungi	Ascomycota	Dothideomycetes	Pleosporales	Didymosphaeriaceae	Montagnula	Montagnula_opulenta
ASV_992	Fungi	Glomeromycota	Glomeromycetes	Glomerales	Glomeraceae	Glomus	unidentified
ASV_993	Fungi	Ascomycota	Dothideomycetes	Pleosporales	Leptosphaeriaceae	Leptosphaeria	unidentified
ASV_1038	Fungi	Glomeromycota	Glomeromycetes	Glomerales	Glomeraceae	Rhizophagus	Rhizophagus_intraradices
ASV_1043	Fungi	unidentified	unidentified	unidentified	unidentified	unidentified	unidentified
ASV_1045	Fungi	unclassified_Fungi	unclassified_Fungi	unclassified_Fungi	unclassified_Fungi	unclassified_Fungi	unclassified_Fungi
ASV_1060	Fungi	unclassified_Fungi	unclassified_Fungi	unclassified_Fungi	unclassified_Fungi	unclassified_Fungi	unclassified_Fungi
ASV_1064	Fungi	unidentified	unidentified	unidentified	unidentified	unidentified	unidentified
ASV_1111	Fungi	Ascomycota	Archaeorhizomycetes	Archaeorhizomycetales	Archaeorhizomycetaceae	Archaeorhizomyces	unidentified
ASV_1124	Fungi	unclassified_Fungi	unclassified_Fungi	unclassified_Fungi	unclassified_Fungi	unclassified_Fungi	unclassified_Fungi
ASV_1133	Fungi	unclassified_Fungi	unclassified_Fungi	unclassified_Fungi	unclassified_Fungi	unclassified_Fungi	unclassified_Fungi
ASV_1137	Fungi	Ascomycota	Sordariomycetes	Sordariales	Chaetomiaceae	Chaetomium	Chaetomium_iranianum
ASV_1167	Fungi	unidentified	unidentified	unidentified	unidentified	unidentified	unidentified
ASV_119	Fungi	Basidiomycota	Agaricomycetes	Trechisporales	Hydnodontaceae	Trechispora	unclassified_Trechispora
ASV_1206	Fungi	unclassified_Fungi	unclassified_Fungi	unclassified_Fungi	unclassified_Fungi	unclassified_Fungi	unclassified_Fungi
ASV_1231	Fungi	Basidiomycota	Agaricomycetes	Boletales	Suillaceae	Suillus	Suillus_viscidus
ASV_1232	Fungi	Ascomycota	Saccharomycetes	Saccharomycetales	Pichiaceae	Saturnispora	Saturnispora_diversa
ASV_125	Fungi	unidentified	unidentified	unidentified	unidentified	unidentified	unidentified
ASV_1253	Fungi	Ascomycota	Dothideomycetes	Pleosporales	Pleosporaceae	unclassified_Pleosporaceae	unclassified_Pleosporaceae
ASV_1261	Fungi	Ascomycota	Eurotiomycetes	Chaetothyriales	unclassified_Chaetothyriales	unclassified_Chaetothyriales	unclassified_Chaetothyriales
ASV_1268	Fungi	Ascomycota	Sordariomycetes	Microascales	Microascaceae	Microascus	Microascus_verrucosus
ASV_1272	Fungi	Glomeromycota	Glomeromycetes	Glomerales	Glomeraceae	Rhizophagus	Rhizophagus_intraradices
ASV_1277	Fungi	unidentified	unidentified	unidentified	unidentified	unidentified	unidentified
ASV_1292	Fungi	Ascomycota	Sordariomycetes	Hypocreales	Nectriaceae	Fusarium	Fusarium_solani
ASV_131	Fungi	unidentified	unidentified	unidentified	unidentified	unidentified	unidentified
ASV_1313	Fungi	unidentified	unidentified	unidentified	unidentified	unidentified	unidentified
ASV_1315	Fungi	unidentified	unidentified	unidentified	unidentified	unidentified	unidentified
ASV_1390	Fungi	unclassified_Fungi	unclassified_Fungi	unclassified_Fungi	unclassified_Fungi	unclassified_Fungi	unclassified_Fungi
ASV_1436	Fungi	Basidiomycota	Agaricomycetes	unclassified_Agaricomycetes	unclassified_Agaricomycetes	unclassified_Agaricomycetes	unclassified_Agaricomycetes
ASV_1455	Fungi	Ascomycota	Sordariomycetes	Microascales	Microascaceae	Microascus	Microascus_croci
ASV_1459	Fungi	Ascomycota	Dothideomycetes	Pleosporales	Pleosporales_fam_Incertae_sedis	Chalastospora	Chalastospora_gossypii
ASV_1463	Fungi	Ascomycota	Sordariomycetes	Hypocreales	Hypocreales_fam_Incertae_sedis	Fusariella	unidentified
ASV_1465	Fungi	unidentified	unidentified	unidentified	unidentified	unidentified	unidentified
ASV_1513	Fungi	unidentified	unidentified	unidentified	unidentified	unidentified	unidentified
ASV_1526	Fungi	unclassified_Fungi	unclassified_Fungi	unclassified_Fungi	unclassified_Fungi	unclassified_Fungi	unclassified_Fungi
ASV_1580	Fungi	Ascomycota	Sordariomycetes	Hypocreales	Nectriaceae	Nectria	Nectria_ramulariae
ASV_1656	Fungi	Ascomycota	Archaeorhizomycetes	Archaeorhizomycetales	Archaeorhizomycetaceae	Archaeorhizomyces	unidentified
ASV_1698	Fungi	Ascomycota	Sordariomycetes	Microascales	Microascaceae	Microascus	unclassified_Microascus
ASV_1710	Fungi	unidentified	unidentified	unidentified	unidentified	unidentified	unidentified
ASV_1711	Fungi	Ascomycota	Sordariomycetes	Sordariales	Chaetomiaceae	Botryotrichum	Botryotrichum_atrogriseum
ASV_1716	Fungi	unclassified_Fungi	unclassified_Fungi	unclassified_Fungi	unclassified_Fungi	unclassified_Fungi	unclassified_Fungi
ASV_1718	Fungi	unidentified	unidentified	unidentified	unidentified	unidentified	unidentified
ASV_196	Fungi	Ascomycota	Leotiomycetes	Helotiales	Helotiaceae	Scytalidium	Scytalidium_lignicola
ASV_203	Fungi	Ascomycota	Sordariomycetes	Sordariales	Chaetomiaceae	unclassified_Chaetomiaceae	unclassified_Chaetomiaceae
ASV_211	Fungi	unclassified_Fungi	unclassified_Fungi	unclassified_Fungi	unclassified_Fungi	unclassified_Fungi	unclassified_Fungi
ASV_213	Fungi	unclassified_Fungi	unclassified_Fungi	unclassified_Fungi	unclassified_Fungi	unclassified_Fungi	unclassified_Fungi
ASV_223	Fungi	unclassified_Fungi	unclassified_Fungi	unclassified_Fungi	unclassified_Fungi	unclassified_Fungi	unclassified_Fungi
ASV_224	Fungi	Ascomycota	Sordariomycetes	Sordariales	Lasiosphaeriaceae	Schizothecium	Schizothecium_miniglutinans
ASV_228	Fungi	Basidiomycota	Agaricomycetes	Agaricales	Entolomataceae	Clitopilus	unclassified_Clitopilus
ASV_243	Fungi	Ascomycota	Eurotiomycetes	Onygenales	Ajellomycetaceae	unidentified	unidentified
ASV_252	Fungi	Ascomycota	Eurotiomycetes	Eurotiales	Aspergillaceae	Aspergillus	unclassified_Aspergillus
ASV_261	Fungi	Chytridiomycota	Rhizophlyctidomycetes	Rhizophlyctidales	Rhizophlyctidaceae	Rhizophlyctis	Rhizophlyctis_rosea
ASV_264	Fungi	unclassified_Fungi	unclassified_Fungi	unclassified_Fungi	unclassified_Fungi	unclassified_Fungi	unclassified_Fungi
ASV_307	Fungi	unclassified_Fungi	unclassified_Fungi	unclassified_Fungi	unclassified_Fungi	unclassified_Fungi	unclassified_Fungi
ASV_309	Fungi	Ascomycota	Eurotiomycetes	Eurotiales	Aspergillaceae	Aspergillus	unclassified_Aspergillus
ASV_325	Fungi	unidentified	unidentified	unidentified	unidentified	unidentified	unidentified
ASV_335	Fungi	Ascomycota	Sordariomycetes	Xylariales	Diatrypaceae	Monosporascus	unidentified
ASV_357	Fungi	Ascomycota	Sordariomycetes	unclassified_Sordariomycetes	unclassified_Sordariomycetes	unclassified_Sordariomycetes	unclassified_Sordariomycetes
ASV_365	Fungi	Ascomycota	Sordariomycetes	Microascales	Microascaceae	Cephalotrichum	Cephalotrichum_purpureofuscum
ASV_392	Fungi	Ascomycota	Pezizomycetes	Pezizales	Ascobolaceae	unidentified	unidentified
ASV_397	Fungi	unidentified	unidentified	unidentified	unidentified	unidentified	unidentified
ASV_40	Fungi	Ascomycota	Sordariomycetes	Hypocreales	Hypocreaceae	Trichoderma	Trichoderma_harzianum
ASV_43	Fungi	Basidiomycota	Agaricomycetes	Agaricales	Psathyrellaceae	Coprinellus	Coprinellus_sabulicola
ASV_452	Fungi	Ascomycota	Sordariomycetes	Sordariales	Chaetomiaceae	unclassified_Chaetomiaceae	unclassified_Chaetomiaceae
ASV_4640	Fungi	Mortierellomycota	Mortierellomycetes	Mortierellales	Mortierellaceae	Mortierella	unidentified
ASV_4662	Fungi	unidentified	unidentified	unidentified	unidentified	unidentified	unidentified
ASV_4686	Fungi	Ascomycota	unclassified_Ascomycota	unclassified_Ascomycota	unclassified_Ascomycota	unclassified_Ascomycota	unclassified_Ascomycota
ASV_4730	Fungi	Ascomycota	Dothideomycetes	Pleosporales	Didymellaceae	unclassified_Didymellaceae	unclassified_Didymellaceae
ASV_4805	Fungi	Mortierellomycota	Mortierellomycetes	Mortierellales	Mortierellaceae	Mortierella	Mortierella_sarnyensis
ASV_4816	Fungi	Ascomycota	Dothideomycetes	Pleosporales	Pleosporaceae	Alternaria	unclassified_Alternaria
ASV_4819	Fungi	Ascomycota	Dothideomycetes	Capnodiales	Mycosphaerellaceae	Mycosphaerella	Mycosphaerella_tassiana
ASV_482	Fungi	Mucoromycota	Mucoromycetes	Mucorales	Mucoraceae	Mucor	unclassified_Mucor
ASV_483	Fungi	unclassified_Fungi	unclassified_Fungi	unclassified_Fungi	unclassified_Fungi	unclassified_Fungi	unclassified_Fungi
ASV_4841	Fungi	Ascomycota	Sordariomycetes	Sordariales	Chaetomiaceae	unclassified_Chaetomiaceae	unclassified_Chaetomiaceae
ASV_4870	Fungi	Ascomycota	Eurotiomycetes	Eurotiales	Aspergillaceae	Aspergillus	Aspergillus_pseudodeflectus
ASV_4912	Fungi	Ascomycota	Sordariomycetes	Hypocreales	Nectriaceae	Fusarium	Fusarium_solani
ASV_4927	Fungi	Ascomycota	Sordariomycetes	Hypocreales	Nectriaceae	Fusarium	Fusarium_solani
ASV_4941	Fungi	Ascomycota	Sordariomycetes	Hypocreales	Nectriaceae	Fusarium	Fusarium_solani
ASV_4971	Fungi	Ascomycota	Sordariomycetes	Hypocreales	Nectriaceae	Fusarium	unidentified
ASV_5267	Fungi	unidentified	unidentified	unidentified	unidentified	unidentified	unidentified
ASV_527	Fungi	unidentified	unidentified	unidentified	unidentified	unidentified	unidentified
ASV_5275	Fungi	unidentified	unidentified	unidentified	unidentified	unidentified	unidentified
ASV_534	Fungi	unclassified_Fungi	unclassified_Fungi	unclassified_Fungi	unclassified_Fungi	unclassified_Fungi	unclassified_Fungi
ASV_545	Fungi	unidentified	unidentified	unidentified	unidentified	unidentified	unidentified
ASV_558	Fungi	Ascomycota	Pezizomycetes	Pezizales	Pyronemataceae	unidentified	unidentified
ASV_574	Fungi	Ascomycota	Saccharomycetes	Saccharomycetales	Saccharomycetales_fam_Incertae_sedis	Candida	Candida_ethanolica
ASV_616	Fungi	Ascomycota	Dothideomycetes	Pleosporales	Pleosporaceae	Comoclathris	unidentified
ASV_621	Fungi	Ascomycota	Sordariomycetes	Xylariales	unidentified	unidentified	unidentified
ASV_622	Fungi	unclassified_Fungi	unclassified_Fungi	unclassified_Fungi	unclassified_Fungi	unclassified_Fungi	unclassified_Fungi
ASV_681	Fungi	unclassified_Fungi	unclassified_Fungi	unclassified_Fungi	unclassified_Fungi	unclassified_Fungi	unclassified_Fungi
ASV_685	Fungi	unclassified_Fungi	unclassified_Fungi	unclassified_Fungi	unclassified_Fungi	unclassified_Fungi	unclassified_Fungi
ASV_686	Fungi	Ascomycota	Leotiomycetes	Helotiales	Myxotrichaceae	Oidiodendron	unidentified
ASV_693	Fungi	unclassified_Fungi	unclassified_Fungi	unclassified_Fungi	unclassified_Fungi	unclassified_Fungi	unclassified_Fungi
ASV_697	Fungi	unidentified	unidentified	unidentified	unidentified	unidentified	unidentified
ASV_698	Fungi	Basidiomycota	Agaricomycetes	Thelephorales	Thelephoraceae	unclassified_Thelephoraceae	unclassified_Thelephoraceae
ASV_710	Fungi	unclassified_Fungi	unclassified_Fungi	unclassified_Fungi	unclassified_Fungi	unclassified_Fungi	unclassified_Fungi
ASV_721	Fungi	Ascomycota	Saccharomycetes	Saccharomycetales	Pichiaceae	Pichia	Pichia_kluyveri
ASV_739	Fungi	unidentified	unidentified	unidentified	unidentified	unidentified	unidentified
ASV_75	Fungi	Ascomycota	Pezizomycetes	Pezizales	Pezizaceae	unidentified	unidentified
ASV_757	Fungi	Ascomycota	Eurotiomycetes	Onygenales	Gymnoascaceae	Gymnoascus	Gymnoascus_reessii
ASV_765	Fungi	Ascomycota	Dothideomycetes	Pleosporales	Pleosporales_fam_Incertae_sedis	Monodictys	Monodictys_castaneae
ASV_783	Fungi	unclassified_Fungi	unclassified_Fungi	unclassified_Fungi	unclassified_Fungi	unclassified_Fungi	unclassified_Fungi
ASV_819	Fungi	unidentified	unidentified	unidentified	unidentified	unidentified	unidentified
ASV_85	Fungi	Basidiomycota	Agaricomycetes	Cantharellales	Ceratobasidiaceae	unidentified	unidentified
ASV_851	Fungi	unclassified_Fungi	unclassified_Fungi	unclassified_Fungi	unclassified_Fungi	unclassified_Fungi	unclassified_Fungi
ASV_878	Fungi	unidentified	unidentified	unidentified	unidentified	unidentified	unidentified
ASV_907	Fungi	unclassified_Fungi	unclassified_Fungi	unclassified_Fungi	unclassified_Fungi	unclassified_Fungi	unclassified_Fungi
ASV_913	Fungi	Ascomycota	Sordariomycetes	Sordariales	unclassified_Sordariales	unclassified_Sordariales	unclassified_Sordariales
ASV_94	Fungi	Ascomycota	Eurotiomycetes	Onygenales	unidentified	unidentified	unidentified
ASV_945	Fungi	Ascomycota	Sordariomycetes	Hypocreales	Nectriaceae	Fusarium	Fusarium_solani
ASV_948	Fungi	unclassified_Fungi	unclassified_Fungi	unclassified_Fungi	unclassified_Fungi	unclassified_Fungi	unclassified_Fungi
ASV_976	Fungi	Basidiomycota	Tremellomycetes	Tremellales	Trimorphomycetaceae	Saitozyma	Saitozyma_podzolica
ASV_981	Fungi	unidentified	unidentified	unidentified	unidentified	unidentified	unidentified
ASV_984	Fungi	unidentified	unidentified	unidentified	unidentified	unidentified	unidentified
ASV_1028	Fungi	Ascomycota	Dothideomycetes	Pleosporales	Pleosporaceae	Exserohilum	Exserohilum_rostratum
ASV_1032	Fungi	Ascomycota	Saccharomycetes	Saccharomycetales	Pichiaceae	Pichia	unidentified
ASV_1048	Fungi	unclassified_Fungi	unclassified_Fungi	unclassified_Fungi	unclassified_Fungi	unclassified_Fungi	unclassified_Fungi
ASV_1074	Fungi	Mortierellomycota	Mortierellomycetes	Mortierellales	Mortierellaceae	Mortierella	Mortierella_hyalina
ASV_1075	Fungi	unidentified	unidentified	unidentified	unidentified	unidentified	unidentified
ASV_1083	Fungi	Glomeromycota	Glomeromycetes	Glomerales	Glomeraceae	Funneliformis	Funneliformis_mosseae
ASV_1108	Fungi	Basidiomycota	Agaricomycetes	Boletales	Suillaceae	Suillus	Suillus_grevillei
ASV_112	Fungi	Mortierellomycota	Mortierellomycetes	Mortierellales	Mortierellaceae	Mortierella	Mortierella_alpina
ASV_1121	Fungi	unidentified	unidentified	unidentified	unidentified	unidentified	unidentified
ASV_1126	Fungi	Ascomycota	Dothideomycetes	Pleosporales	Pleosporaceae	Comoclathris	unidentified
ASV_1134	Fungi	unclassified_Fungi	unclassified_Fungi	unclassified_Fungi	unclassified_Fungi	unclassified_Fungi	unclassified_Fungi
ASV_1170	Fungi	Basidiomycota	Agaricomycetes	Thelephorales	Thelephoraceae	Tomentella	unclassified_Tomentella
ASV_1185	Fungi	unidentified	unidentified	unidentified	unidentified	unidentified	unidentified
ASV_1188	Fungi	unidentified	unidentified	unidentified	unidentified	unidentified	unidentified
ASV_1193	Fungi	unidentified	unidentified	unidentified	unidentified	unidentified	unidentified
ASV_120	Fungi	Basidiomycota	Agaricomycetes	Agaricales	Psathyrellaceae	Psathyrella	Psathyrella_candolleana
ASV_1211	Fungi	unclassified_Fungi	unclassified_Fungi	unclassified_Fungi	unclassified_Fungi	unclassified_Fungi	unclassified_Fungi
ASV_1229	Fungi	Glomeromycota	Glomeromycetes	Glomerales	Glomeraceae	unclassified_Glomeraceae	unclassified_Glomeraceae
ASV_1256	Fungi	unidentified	unidentified	unidentified	unidentified	unidentified	unidentified
ASV_1259	Fungi	unidentified	unidentified	unidentified	unidentified	unidentified	unidentified
ASV_1269	Fungi	Basidiomycota	Agaricomycetes	Thelephorales	Thelephoraceae	Tomentella	Tomentella_alpina
ASV_1282	Fungi	unclassified_Fungi	unclassified_Fungi	unclassified_Fungi	unclassified_Fungi	unclassified_Fungi	unclassified_Fungi
ASV_1314	Fungi	unidentified	unidentified	unidentified	unidentified	unidentified	unidentified
ASV_1322	Fungi	unidentified	unidentified	unidentified	unidentified	unidentified	unidentified
ASV_1340	Fungi	Ascomycota	Sordariomycetes	Myrmecridiales	Myrmecridiaceae	Myrmecridium	Myrmecridium_schulzeri
ASV_1341	Fungi	Ascomycota	Sordariomycetes	Xylariales	Microdochiaceae	Microdochium	Microdochium_novae-zelandiae
ASV_1342	Fungi	unclassified_Fungi	unclassified_Fungi	unclassified_Fungi	unclassified_Fungi	unclassified_Fungi	unclassified_Fungi
ASV_1362	Fungi	Ascomycota	Sordariomycetes	Hypocreales	Nectriaceae	Ilyonectria	Ilyonectria_mors-panacis
ASV_1366	Fungi	Ascomycota	Saccharomycetes	Saccharomycetales	Trichomonascaceae	Blastobotrys	Blastobotrys_adeninivorans
ASV_1369	Fungi	Ascomycota	Eurotiomycetes	Eurotiales	Aspergillaceae	Aspergillus	unclassified_Aspergillus
ASV_1375	Fungi	Basidiomycota	Agaricomycetes	Polyporales	Meruliaceae	Ceriporia	Ceriporia_xylostromatoides
ASV_1396	Fungi	unclassified_Fungi	unclassified_Fungi	unclassified_Fungi	unclassified_Fungi	unclassified_Fungi	unclassified_Fungi
ASV_1398	Fungi	Ascomycota	Sordariomycetes	Sordariales	Lasiosphaeriaceae	Podospora	unidentified
ASV_1407	Fungi	Ascomycota	Pezizomycetes	Pezizales	Pyronemataceae	Trichophaeopsis	unidentified
ASV_1411	Fungi	unidentified	unidentified	unidentified	unidentified	unidentified	unidentified
ASV_1420	Fungi	Ascomycota	Sordariomycetes	Hypocreales	Nectriaceae	Fusarium	unclassified_Fusarium
ASV_1423	Fungi	Ascomycota	unclassified_Ascomycota	unclassified_Ascomycota	unclassified_Ascomycota	unclassified_Ascomycota	unclassified_Ascomycota
ASV_1438	Fungi	unidentified	unidentified	unidentified	unidentified	unidentified	unidentified
ASV_1450	Fungi	unclassified_Fungi	unclassified_Fungi	unclassified_Fungi	unclassified_Fungi	unclassified_Fungi	unclassified_Fungi
ASV_1452	Fungi	unidentified	unidentified	unidentified	unidentified	unidentified	unidentified
ASV_146	Fungi	Basidiomycota	Agaricomycetes	Cantharellales	Ceratobasidiaceae	unidentified	unidentified
ASV_149	Fungi	Ascomycota	Sordariomycetes	Hypocreales	unclassified_Hypocreales	unclassified_Hypocreales	unclassified_Hypocreales
ASV_1510	Fungi	unidentified	unidentified	unidentified	unidentified	unidentified	unidentified
ASV_1514	Fungi	Basidiomycota	Cystobasidiomycetes	Cystobasidiales	Cystobasidiaceae	Cystobasidium	Cystobasidium_lysinophilum
ASV_1515	Fungi	Basidiomycota	Tremellomycetes	Cystofilobasidiales	Cystofilobasidiaceae	Cystofilobasidium	Cystofilobasidium_infirmominiatum
ASV_152	Fungi	unclassified_Fungi	unclassified_Fungi	unclassified_Fungi	unclassified_Fungi	unclassified_Fungi	unclassified_Fungi
ASV_1543	Fungi	Ascomycota	Sordariomycetes	Hypocreales	Nectriaceae	Fusarium	Fusarium_proliferatum
ASV_1557	Fungi	Ascomycota	Dothideomycetes	Pleosporales	Sporormiaceae	Preussia	Preussia_terricola
ASV_1563	Fungi	Ascomycota	Sordariomycetes	Hypocreales	Nectriaceae	Fusarium	unidentified
ASV_1576	Fungi	Ascomycota	Eurotiomycetes	Eurotiales	Trichocomaceae	Sagenomella	Sagenomella_oligospora
ASV_1593	Fungi	unidentified	unidentified	unidentified	unidentified	unidentified	unidentified
ASV_1598	Fungi	unidentified	unidentified	unidentified	unidentified	unidentified	unidentified
ASV_1614	Fungi	unidentified	unidentified	unidentified	unidentified	unidentified	unidentified
ASV_1640	Fungi	Ascomycota	Sordariomycetes	Hypocreales	Hypocreales_fam_Incertae_sedis	Sarocladium	Sarocladium_strictum
ASV_1643	Fungi	Ascomycota	Leotiomycetes	Helotiales	Helotiaceae	Infundichalara	Infundichalara_microchona
ASV_1673	Fungi	Ascomycota	Sordariomycetes	Sordariales	Chaetomiaceae	unclassified_Chaetomiaceae	unclassified_Chaetomiaceae
ASV_1721	Fungi	Ascomycota	unclassified_Ascomycota	unclassified_Ascomycota	unclassified_Ascomycota	unclassified_Ascomycota	unclassified_Ascomycota
ASV_1891	Fungi	unclassified_Fungi	unclassified_Fungi	unclassified_Fungi	unclassified_Fungi	unclassified_Fungi	unclassified_Fungi
ASV_222	Fungi	Ascomycota	Sordariomycetes	unclassified_Sordariomycetes	unclassified_Sordariomycetes	unclassified_Sordariomycetes	unclassified_Sordariomycetes
ASV_248	Fungi	Ascomycota	Leotiomycetes	Helotiales	Hyaloscyphaceae	Cistella	Cistella_albidolutea
ASV_250	Fungi	Ascomycota	Sordariomycetes	unclassified_Sordariomycetes	unclassified_Sordariomycetes	unclassified_Sordariomycetes	unclassified_Sordariomycetes
ASV_277	Fungi	Ascomycota	Leotiomycetes	Helotiales	Hyaloscyphaceae	Cistella	unidentified
ASV_288	Fungi	unidentified	unidentified	unidentified	unidentified	unidentified	unidentified
ASV_292	Fungi	Basidiomycota	Geminibasidiomycetes	Geminibasidiales	Geminibasidiaceae	Basidioascus	unclassified_Basidioascus
ASV_305	Fungi	Ascomycota	Sordariomycetes	Magnaporthales	Magnaporthaceae	Falciphora	Falciphora_oryzae
ASV_3149	Fungi	Ascomycota	Sordariomycetes	Hypocreales	Hypocreales_fam_Incertae_sedis	Acremonium	Acremonium_furcatum
ASV_3154	Fungi	Ascomycota	Eurotiomycetes	Eurotiales	Aspergillaceae	Aspergillus	Aspergillus_ruber
ASV_327	Fungi	unclassified_Fungi	unclassified_Fungi	unclassified_Fungi	unclassified_Fungi	unclassified_Fungi	unclassified_Fungi
ASV_329	Fungi	Ascomycota	Sordariomycetes	Xylariales	Diatrypaceae	Monosporascus	Monosporascus_eutypoides
ASV_337	Fungi	Ascomycota	Eurotiomycetes	Chaetothyriales	Cyphellophoraceae	Cyphellophora	Cyphellophora_reptans
ASV_353	Fungi	unclassified_Fungi	unclassified_Fungi	unclassified_Fungi	unclassified_Fungi	unclassified_Fungi	unclassified_Fungi
ASV_361	Fungi	Glomeromycota	Glomeromycetes	Glomerales	Glomeraceae	unclassified_Glomeraceae	unclassified_Glomeraceae
ASV_367	Fungi	Ascomycota	Leotiomycetes	Thelebolales	Pseudeurotiaceae	Pseudeurotium	unidentified
ASV_370	Fungi	Ascomycota	Dothideomycetes	Pleosporales	Trematosphaeriaceae	Trematosphaeria	Trematosphaeria_pertusa
ASV_394	Fungi	unclassified_Fungi	unclassified_Fungi	unclassified_Fungi	unclassified_Fungi	unclassified_Fungi	unclassified_Fungi
ASV_407	Fungi	Ascomycota	Leotiomycetes	Thelebolales	Pseudeurotiaceae	Pseudeurotium	unidentified
ASV_411	Fungi	Ascomycota	Dothideomycetes	Capnodiales	Cladosporiaceae	Cladosporium	unidentified
ASV_412	Fungi	unclassified_Fungi	unclassified_Fungi	unclassified_Fungi	unclassified_Fungi	unclassified_Fungi	unclassified_Fungi
ASV_416	Fungi	Ascomycota	Sordariomycetes	Coniochaetales	Coniochaetaceae	Coniochaeta	Coniochaeta_cateniformis
ASV_422	Fungi	Ascomycota	unclassified_Ascomycota	unclassified_Ascomycota	unclassified_Ascomycota	unclassified_Ascomycota	unclassified_Ascomycota
ASV_4228	Fungi	unidentified	unidentified	unidentified	unidentified	unidentified	unidentified
ASV_427	Fungi	Ascomycota	Eurotiomycetes	Eurotiales	Aspergillaceae	Aspergillus	Aspergillus_flaschentraegeri
ASV_428	Fungi	Ascomycota	Pezizomycetes	Pezizales	Pyronemataceae	unclassified_Pyronemataceae	unclassified_Pyronemataceae
ASV_433	Fungi	unclassified_Fungi	unclassified_Fungi	unclassified_Fungi	unclassified_Fungi	unclassified_Fungi	unclassified_Fungi
ASV_459	Fungi	unclassified_Fungi	unclassified_Fungi	unclassified_Fungi	unclassified_Fungi	unclassified_Fungi	unclassified_Fungi
ASV_4623	Fungi	Ascomycota	Sordariomycetes	Hypocreales	Nectriaceae	Fusarium	Fusarium_solani
ASV_4647	Fungi	Ascomycota	Sordariomycetes	Xylariales	Xylariaceae	Xylaria	unclassified_Xylaria
ASV_4654	Fungi	Ascomycota	Sordariomycetes	Sordariales	Chaetomiaceae	Thielavia	Thielavia_basicola
ASV_4677	Fungi	Ascomycota	Sordariomycetes	Sordariales	Chaetomiaceae	Humicola	Humicola_nigrescens
ASV_4687	Fungi	unidentified	unidentified	unidentified	unidentified	unidentified	unidentified
ASV_4702	Fungi	Ascomycota	Sordariomycetes	Hypocreales	Nectriaceae	Fusarium	unidentified
ASV_4716	Fungi	Ascomycota	Dothideomycetes	Pleosporales	Cucurbitariaceae	Pyrenochaetopsis	unidentified
ASV_472	Fungi	unidentified	unidentified	unidentified	unidentified	unidentified	unidentified
ASV_4785	Fungi	Ascomycota	Sordariomycetes	Hypocreales	Nectriaceae	Fusarium	unidentified
ASV_4809	Fungi	Glomeromycota	Glomeromycetes	Glomerales	Glomeraceae	Rhizophagus	unidentified
ASV_4879	Fungi	Ascomycota	Leotiomycetes	Thelebolales	Thelebolaceae	Cleistothelebolus	Cleistothelebolus_nipigonensis
ASV_4883	Fungi	Ascomycota	Sordariomycetes	Hypocreales	Nectriaceae	Fusarium	Fusarium_solani
ASV_4889	Fungi	Ascomycota	Sordariomycetes	Hypocreales	Nectriaceae	Fusarium	unidentified
ASV_49	Fungi	unclassified_Fungi	unclassified_Fungi	unclassified_Fungi	unclassified_Fungi	unclassified_Fungi	unclassified_Fungi
ASV_4923	Fungi	Ascomycota	Sordariomycetes	Hypocreales	Nectriaceae	unclassified_Nectriaceae	unclassified_Nectriaceae
ASV_4938	Fungi	Ascomycota	Sordariomycetes	Hypocreales	Nectriaceae	Fusarium	Fusarium_solani
ASV_4944	Fungi	unidentified	unidentified	unidentified	unidentified	unidentified	unidentified
ASV_4951	Fungi	Ascomycota	Sordariomycetes	Hypocreales	Nectriaceae	Fusarium	unidentified
ASV_4967	Fungi	Basidiomycota	Agaricomycetes	Trechisporales	Hydnodontaceae	Trechispora	Trechispora_invisitata
ASV_497	Fungi	Ascomycota	Dothideomycetes	Botryosphaeriales	Botryosphaeriaceae	Macrophomina	Macrophomina_phaseolina
ASV_4970	Fungi	Ascomycota	Sordariomycetes	Hypocreales	Nectriaceae	Fusarium	Fusarium_solani
ASV_4987	Fungi	unidentified	unidentified	unidentified	unidentified	unidentified	unidentified
ASV_503	Fungi	unidentified	unidentified	unidentified	unidentified	unidentified	unidentified
ASV_5073	Fungi	unclassified_Fungi	unclassified_Fungi	unclassified_Fungi	unclassified_Fungi	unclassified_Fungi	unclassified_Fungi
ASV_5094	Fungi	Ascomycota	Dothideomycetes	Pleosporales	Pleosporales_fam_Incertae_sedis	Monodictys	Monodictys_castaneae
ASV_5181	Fungi	Basidiomycota	Agaricomycetes	Agaricales	Tricholomataceae	Mycena	Mycena_speirea
ASV_5298	Fungi	Ascomycota	Dothideomycetes	Pleosporales	Pleosporaceae	Alternaria	Alternaria_obovoidea
ASV_5309	Fungi	Ascomycota	Dothideomycetes	Pleosporales	Pleosporaceae	Alternaria	Alternaria_subcucurbitae
ASV_532	Fungi	unidentified	unidentified	unidentified	unidentified	unidentified	unidentified
ASV_5441	Fungi	Ascomycota	Sordariomycetes	Hypocreales	Nectriaceae	Fusarium	Fusarium_solani
ASV_551	Fungi	unclassified_Fungi	unclassified_Fungi	unclassified_Fungi	unclassified_Fungi	unclassified_Fungi	unclassified_Fungi
ASV_5546	Fungi	Ascomycota	Dothideomycetes	Pleosporales	Didymellaceae	unclassified_Didymellaceae	unclassified_Didymellaceae
ASV_5590	Fungi	Ascomycota	Sordariomycetes	Hypocreales	Nectriaceae	unclassified_Nectriaceae	unclassified_Nectriaceae
ASV_561	Fungi	Ascomycota	Dothideomycetes	unclassified_Dothideomycetes	unclassified_Dothideomycetes	unclassified_Dothideomycetes	unclassified_Dothideomycetes
ASV_566	Fungi	unidentified	unidentified	unidentified	unidentified	unidentified	unidentified
ASV_578	Fungi	unidentified	unidentified	unidentified	unidentified	unidentified	unidentified
ASV_589	Fungi	Ascomycota	Sordariomycetes	Xylariales	Xylariaceae	Xylaria	Xylaria_badia
ASV_60	Fungi	Basidiomycota	Agaricomycetes	Polyporales	Meruliaceae	Ceriporia	Ceriporia_xylostromatoides
ASV_604	Fungi	Ascomycota	Sordariomycetes	unclassified_Sordariomycetes	unclassified_Sordariomycetes	unclassified_Sordariomycetes	unclassified_Sordariomycetes
ASV_607	Fungi	Mortierellomycota	unidentified	unidentified	unidentified	unidentified	unidentified
ASV_609	Fungi	Ascomycota	Dothideomycetes	Botryosphaeriales	Botryosphaeriaceae	Macrophoma	unidentified
ASV_610	Fungi	unclassified_Fungi	unclassified_Fungi	unclassified_Fungi	unclassified_Fungi	unclassified_Fungi	unclassified_Fungi
ASV_635	Fungi	unidentified	unidentified	unidentified	unidentified	unidentified	unidentified
ASV_638	Fungi	unclassified_Fungi	unclassified_Fungi	unclassified_Fungi	unclassified_Fungi	unclassified_Fungi	unclassified_Fungi
ASV_646	Fungi	unclassified_Fungi	unclassified_Fungi	unclassified_Fungi	unclassified_Fungi	unclassified_Fungi	unclassified_Fungi
ASV_651	Fungi	unclassified_Fungi	unclassified_Fungi	unclassified_Fungi	unclassified_Fungi	unclassified_Fungi	unclassified_Fungi
ASV_668	Fungi	unidentified	unidentified	unidentified	unidentified	unidentified	unidentified
ASV_70	Fungi	Ascomycota	Dothideomycetes	Pleosporales	Melanommataceae	unidentified	unidentified
ASV_717	Fungi	unidentified	unidentified	unidentified	unidentified	unidentified	unidentified
ASV_728	Fungi	Basidiomycota	Tremellomycetes	Trichosporonales	Trichosporonaceae	Cutaneotrichosporon	unidentified
ASV_750	Fungi	unclassified_Fungi	unclassified_Fungi	unclassified_Fungi	unclassified_Fungi	unclassified_Fungi	unclassified_Fungi
ASV_752	Fungi	Basidiomycota	Tremellomycetes	Cystofilobasidiales	Mrakiaceae	Udeniomyces	Udeniomyces_puniceus
ASV_754	Fungi	unidentified	unidentified	unidentified	unidentified	unidentified	unidentified
ASV_775	Fungi	unclassified_Fungi	unclassified_Fungi	unclassified_Fungi	unclassified_Fungi	unclassified_Fungi	unclassified_Fungi
ASV_800	Fungi	Glomeromycota	Glomeromycetes	Glomerales	Glomeraceae	unidentified	unidentified
ASV_814	Fungi	Ascomycota	Sordariomycetes	unclassified_Sordariomycetes	unclassified_Sordariomycetes	unclassified_Sordariomycetes	unclassified_Sordariomycetes
ASV_821	Fungi	unidentified	unidentified	unidentified	unidentified	unidentified	unidentified
ASV_830	Fungi	Glomeromycota	Glomeromycetes	Glomerales	Glomeraceae	Rhizophagus	unclassified_Rhizophagus
ASV_846	Fungi	unclassified_Fungi	unclassified_Fungi	unclassified_Fungi	unclassified_Fungi	unclassified_Fungi	unclassified_Fungi
ASV_859	Fungi	Basidiomycota	unclassified_Basidiomycota	unclassified_Basidiomycota	unclassified_Basidiomycota	unclassified_Basidiomycota	unclassified_Basidiomycota
ASV_876	Fungi	Ascomycota	Dothideomycetes	Pleosporales	Sporormiaceae	Preussia	unidentified
ASV_889	Fungi	Ascomycota	Dothideomycetes	Pleosporales	Didymellaceae	unclassified_Didymellaceae	unclassified_Didymellaceae
ASV_896	Fungi	unidentified	unidentified	unidentified	unidentified	unidentified	unidentified
ASV_898	Fungi	unclassified_Fungi	unclassified_Fungi	unclassified_Fungi	unclassified_Fungi	unclassified_Fungi	unclassified_Fungi
ASV_903	Fungi	unclassified_Fungi	unclassified_Fungi	unclassified_Fungi	unclassified_Fungi	unclassified_Fungi	unclassified_Fungi
ASV_908	Fungi	unidentified	unidentified	unidentified	unidentified	unidentified	unidentified
ASV_916	Fungi	unclassified_Fungi	unclassified_Fungi	unclassified_Fungi	unclassified_Fungi	unclassified_Fungi	unclassified_Fungi
ASV_917	Fungi	Mucoromycota	Mucoromycetes	Mucorales	Cunninghamellaceae	Cunninghamella	Cunninghamella_echinulata
ASV_918	Fungi	Basidiomycota	Agaricomycetes	unclassified_Agaricomycetes	unclassified_Agaricomycetes	unclassified_Agaricomycetes	unclassified_Agaricomycetes
ASV_927	Fungi	Ascomycota	Sordariomycetes	Xylariales	Xylariaceae	Coniolariella	Coniolariella_hispanica
ASV_935	Fungi	unidentified	unidentified	unidentified	unidentified	unidentified	unidentified
ASV_938	Fungi	unclassified_Fungi	unclassified_Fungi	unclassified_Fungi	unclassified_Fungi	unclassified_Fungi	unclassified_Fungi
ASV_940	Fungi	unidentified	unidentified	unidentified	unidentified	unidentified	unidentified
ASV_957	Fungi	Ascomycota	Sordariomycetes	Microascales	Microascaceae	Acaulium	Acaulium_caviariforme
ASV_967	Fungi	Ascomycota	Sordariomycetes	Hypocreales	Hypocreaceae	Monocillium	Monocillium_bulbillosum
ASV_97	Fungi	unclassified_Fungi	unclassified_Fungi	unclassified_Fungi	unclassified_Fungi	unclassified_Fungi	unclassified_Fungi
ASV_988	Fungi	unclassified_Fungi	unclassified_Fungi	unclassified_Fungi	unclassified_Fungi	unclassified_Fungi	unclassified_Fungi
ASV_995	Fungi	unidentified	unidentified	unidentified	unidentified	unidentified	unidentified
