# Supplementary material for: Intercropping Systems Modify Desert Plant-Associated Microbial Communities and Weaken Host Effects in a Hyper-Arid Desert
Source: Front Microbiol. 2021 Nov 3;12:754453. doi: 10.3389/fmicb.2021.754453 (PMC8595258; doi:10.3389/fmicb.2021.754453)
Supplement: Supplementary Data 1 — Indicator species analysis. [file Data_Sheet_1.zip › Supplementary Data 5.XLSX]

## Sheet: indicsp_soil_16s
	s.intercrop	s.monoculture	index	stat	p.value
ASV_106	1	0	1	0.883456	0.0027	**			<0.05	*
ASV_1065	1	0	1	0.928235	0.0027	**			<0.01	**
ASV_13672	0	1	2	0.853698	0.0027	**			<0.001	***
ASV_335	0	1	2	0.631292	0.0027	**
ASV_531	0	1	2	0.70148	0.0027	**
ASV_837	0	1	2	0.851922	0.0027	**
ASV_955	0	1	2	0.770438	0.0027	**
ASV_1204	0	1	2	0.774036	0.0027	**
ASV_1420	1	0	1	0.888669	0.0027	**
ASV_4275	1	0	1	0.879985	0.0027	**
ASV_700	0	1	2	0.860701	0.0027	**
ASV_10755	0	1	2	0.762907	0.0027	**
ASV_1947	1	0	1	0.905431	0.0027	**
ASV_7269	1	0	1	0.801203	0.0027	**
ASV_8284	1	0	1	0.711341	0.0027	**
ASV_1163	0	1	2	0.544528	0.0027	**
ASV_12678	1	0	1	0.861871	0.0027	**
ASV_7094	0	1	2	0.714921	0.0027	**
ASV_1343	0	1	2	0.849485	0.0027	**
ASV_14184	1	0	1	0.619709	0.0027	**
ASV_1436	1	0	1	0.706384	0.0027	**
ASV_1509	0	1	2	0.805247	0.0027	**
ASV_2494	0	1	2	0.806686	0.0027	**
ASV_1020	0	1	2	0.891357	0.0027	**
ASV_1477	1	0	1	0.644878	0.0027	**
ASV_15425	1	0	1	0.545117	0.0027	**
ASV_2057	0	1	2	0.836245	0.0027	**
ASV_3268	1	0	1	0.739476	0.0027	**
ASV_679	1	0	1	0.760052	0.0027	**
ASV_15791	1	0	1	0.784018	0.0027	**
ASV_1755	0	1	2	0.931584	0.0027	**
ASV_3354	1	0	1	0.8638	0.0027	**
ASV_5252	0	1	2	0.806625	0.0027	**
ASV_7929	0	1	2	0.765355	0.0027	**
ASV_16901	1	0	1	0.798637	0.0027	**
ASV_17416	1	0	1	0.704149	0.0027	**
ASV_1954	1	0	1	0.644058	0.0027	**
ASV_2445	0	1	2	0.862189	0.0027	**
ASV_1495	0	1	2	0.815317	0.0027	**
ASV_3422	0	1	2	0.782201	0.0027	**
ASV_3760	1	0	1	0.700009	0.0027	**
ASV_848	1	0	1	0.508076	0.0027	**
ASV_8751	1	0	1	0.741786	0.0027	**
ASV_1839	1	0	1	0.769406	0.0027	**
ASV_2088	0	1	2	0.751245	0.0027	**
ASV_3032	1	0	1	0.803121	0.0027	**
ASV_1697	1	0	1	0.514366	0.0027	**
ASV_19331	1	0	1	0.795226	0.0027	**
ASV_2222	0	1	2	0.789212	0.0027	**
ASV_4041	0	1	2	0.792536	0.0027	**
ASV_4225	1	0	1	0.875765	0.0027	**
ASV_4300	1	0	1	0.820813	0.0027	**
ASV_6450	0	1	2	0.863459	0.0027	**
ASV_1028	0	1	2	0.72318	0.0027	**
ASV_14733	1	0	1	0.813007	0.0027	**
ASV_1696	1	0	1	0.703134	0.0027	**
ASV_1945	1	0	1	0.518014	0.0027	**
ASV_3112	1	0	1	0.950967	0.0027	**
ASV_3291	1	0	1	0.739334	0.0027	**
ASV_3608	1	0	1	0.970335	0.0027	**
ASV_750	0	1	2	0.41361	0.0027	**
ASV_2311	1	0	1	0.742251	0.0027	**
ASV_2365	0	1	2	0.6569	0.0027	**
ASV_4601	1	0	1	0.887475	0.0027	**
ASV_9116	1	0	1	0.753896	0.0027	**
ASV_3379	1	0	1	0.793772	0.0027	**
ASV_3832	0	1	2	0.739765	0.0027	**
ASV_4231	1	0	1	0.780717	0.0027	**
ASV_1299	0	1	2	0.674616	0.0027	**
ASV_33605	0	1	2	0.890086	0.0027	**
ASV_9382	1	0	1	0.840334	0.0027	**
ASV_19962	1	0	1	0.681729	0.0027	**
ASV_20707	1	0	1	0.760891	0.0027	**
ASV_36560	0	1	2	0.777703	0.0027	**
ASV_37095	0	1	2	0.839372	0.0027	**
ASV_37120	0	1	2	0.829257	0.0027	**
ASV_37415	0	1	2	0.765043	0.0027	**
ASV_37627	0	1	2	0.851794	0.0027	**
ASV_214	1	0	1	0.780237	0.0037	**
ASV_288	0	1	2	0.696095	0.0037	**
ASV_788	1	0	1	0.844595	0.0037	**
ASV_1066	1	0	1	0.816477	0.0037	**
ASV_287	1	0	1	0.761494	0.0037	**
ASV_1073	1	0	1	0.727085	0.0037	**
ASV_1871	0	1	2	0.675815	0.0037	**
ASV_930	1	0	1	0.799644	0.0037	**
ASV_3104	1	0	1	0.659471	0.0037	**
ASV_4646	1	0	1	0.620377	0.0037	**
ASV_1183	0	1	2	0.568522	0.0037	**
ASV_15233	1	0	1	0.8356	0.0037	**
ASV_2855	1	0	1	0.716392	0.0037	**
ASV_19233	1	0	1	0.699866	0.0037	**
ASV_2196	1	0	1	0.750931	0.0037	**
ASV_1671	1	0	1	0.822144	0.0037	**
ASV_22084	0	1	2	0.6824	0.0037	**
ASV_1507	0	1	2	0.631136	0.004	**
ASV_2202	1	0	1	0.495475	0.004	**
ASV_599	1	0	1	0.577781	0.0044	**
ASV_2317	1	0	1	0.665532	0.0044	**
ASV_1117	0	1	2	0.739811	0.0044	**
ASV_1084	0	1	2	0.750629	0.0045	**
ASV_620	0	1	2	0.753823	0.0046	**
ASV_2949	0	1	2	0.862831	0.0046	**
ASV_2090	0	1	2	0.644651	0.0046	**
ASV_24943	0	1	2	0.784078	0.0047	**
ASV_420	1	0	1	0.678998	0.0048	**
ASV_1931	0	1	2	0.702196	0.0048	**
ASV_4872	1	0	1	0.774848	0.0048	**
ASV_3154	0	1	2	0.839373	0.0048	**
ASV_3624	0	1	2	0.658889	0.0048	**
ASV_2359	0	1	2	0.821445	0.0048	**
ASV_1303	0	1	2	0.588538	0.0049	**
ASV_5053	0	1	2	0.781857	0.0049	**
ASV_1851	1	0	1	0.672535	0.0049	**
ASV_4335	0	1	2	0.649335	0.0049	**
ASV_166	1	0	1	0.697214	0.005	**
ASV_493	1	0	1	0.52379	0.005	**
ASV_2905	0	1	2	0.791123	0.005	**
ASV_4212	1	0	1	0.655306	0.005	**
ASV_2669	1	0	1	0.607191	0.005	**
ASV_28352	1	0	1	0.774564	0.005	**
ASV_4888	1	0	1	0.780921	0.005	**
ASV_239	1	0	1	0.532787	0.0051	**
ASV_284	0	1	2	0.690431	0.0052	**
ASV_1077	0	1	2	0.701026	0.0052	**
ASV_1104	0	1	2	0.642189	0.0052	**
ASV_681	0	1	2	0.611583	0.0052	**
ASV_24277	0	1	2	0.46367	0.0052	**
ASV_1067	1	0	1	0.734342	0.0054	**
ASV_480	1	0	1	0.822468	0.0054	**
ASV_527	1	0	1	0.818044	0.0054	**
ASV_2069	1	0	1	0.654769	0.0054	**
ASV_17714	1	0	1	0.614825	0.0054	**
ASV_7238	1	0	1	0.811466	0.0054	**
ASV_14810	1	0	1	0.652298	0.0054	**
ASV_18613	1	0	1	0.673176	0.0054	**
ASV_2657	1	0	1	0.741862	0.0054	**
ASV_831	1	0	1	0.806402	0.0059	**
ASV_4423	0	1	2	0.758043	0.0059	**
ASV_33386	0	1	2	0.827277	0.0059	**
ASV_329	0	1	2	0.540665	0.006	**
ASV_945	0	1	2	0.647887	0.0061	**
ASV_15246	1	0	1	0.760918	0.0061	**
ASV_1953	1	0	1	0.660587	0.0061	**
ASV_2473	1	0	1	0.81555	0.0061	**
ASV_6018	1	0	1	0.73571	0.0061	**
ASV_2842	0	1	2	0.694676	0.0062	**
ASV_703	0	1	2	0.789617	0.0062	**
ASV_6679	0	1	2	0.682034	0.0062	**
ASV_20885	1	0	1	0.762108	0.0062	**
ASV_3270	1	0	1	0.729254	0.0063	**
ASV_1860	0	1	2	0.765331	0.0063	**
ASV_353	1	0	1	0.708808	0.0065	**
ASV_1825	0	1	2	0.761491	0.0065	**
ASV_9872	0	1	2	0.63076	0.0066	**
ASV_2324	1	0	1	0.683891	0.0066	**
ASV_2878	1	0	1	0.782027	0.0067	**
ASV_8124	0	1	2	0.752106	0.0068	**
ASV_6696	0	1	2	0.748403	0.0068	**
ASV_1134	1	0	1	0.798512	0.007	**
ASV_2658	1	0	1	0.764679	0.007	**
ASV_2513	0	1	2	0.783163	0.007	**
ASV_3193	0	1	2	0.691617	0.007	**
ASV_4463	0	1	2	0.77936	0.007	**
ASV_182	0	1	2	0.784203	0.0071	**
ASV_969	0	1	2	0.705584	0.0071	**
ASV_983	0	1	2	0.422785	0.0071	**
ASV_523	1	0	1	0.746033	0.0072	**
ASV_1550	1	0	1	0.698305	0.0072	**
ASV_10875	0	1	2	0.709504	0.0072	**
ASV_5271	0	1	2	0.797049	0.0072	**
ASV_918	1	0	1	0.661643	0.0073	**
ASV_5063	0	1	2	0.689656	0.0073	**
ASV_5119	0	1	2	0.729784	0.0073	**
ASV_2464	1	0	1	0.758268	0.0073	**
ASV_2694	0	1	2	0.752129	0.0075	**
ASV_25	1	0	1	0.609992	0.0076	**
ASV_850	1	0	1	0.74632	0.0076	**
ASV_232	0	1	2	0.612847	0.0077	**
ASV_606	1	0	1	0.783172	0.0077	**
ASV_980	0	1	2	0.727937	0.0077	**
ASV_4053	0	1	2	0.781968	0.0077	**
ASV_897	0	1	2	0.739366	0.0078	**
ASV_4121	0	1	2	0.766768	0.0078	**
ASV_2198	1	0	1	0.562631	0.0079	**
ASV_25524	0	1	2	0.674049	0.0079	**
ASV_4595	1	0	1	0.72822	0.008	**
ASV_2045	0	1	2	0.727561	0.0081	**
ASV_3290	0	1	2	0.80465	0.0081	**
ASV_5488	0	1	2	0.646995	0.0081	**
ASV_1780	0	1	2	0.620071	0.0082	**
ASV_7289	1	0	1	0.570119	0.0082	**
ASV_870	1	0	1	0.722478	0.0083	**
ASV_10868	1	0	1	0.418133	0.0083	**
ASV_2441	0	1	2	0.73421	0.0084	**
ASV_1837	1	0	1	0.422689	0.0084	**
ASV_3833	0	1	2	0.778187	0.0085	**
ASV_2211	0	1	2	0.78646	0.0087	**
ASV_19586	1	0	1	0.715723	0.0087	**
ASV_615	1	0	1	0.762281	0.0088	**
ASV_3327	0	1	2	0.715804	0.0088	**
ASV_960	0	1	2	0.605029	0.0088	**
ASV_12840	1	0	1	0.64481	0.0089	**
ASV_2342	0	1	2	0.74273	0.009	**
ASV_282	0	1	2	0.704914	0.009	**
ASV_1628	0	1	2	0.473058	0.009	**
ASV_21628	0	1	2	0.732402	0.0091	**
ASV_907	1	0	1	0.703782	0.0092	**
ASV_468	0	1	2	0.517122	0.0093	**
ASV_23744	0	1	2	0.707716	0.0094	**
ASV_3914	0	1	2	0.694746	0.0095	**
ASV_3148	0	1	2	0.728878	0.0095	**
ASV_2649	1	0	1	0.649347	0.0095	**
ASV_25785	0	1	2	0.754815	0.0096	**
ASV_36	1	0	1	0.70579	0.0097	**
ASV_4937	1	0	1	0.647758	0.0097	**
ASV_7779	1	0	1	0.743206	0.0099	**
ASV_7576	1	0	1	0.741783	0.0099	**
ASV_13954	0	1	2	0.731665	0.0099	**
ASV_3275	1	0	1	0.732435	0.01	*
ASV_28140	0	1	2	0.781292	0.01	*
ASV_34223	0	1	2	0.752967	0.01	*
ASV_1973	0	1	2	0.693718	0.0101	*
ASV_2663	1	0	1	0.734957	0.0103	*
ASV_21670	0	1	2	0.686741	0.0103	*
ASV_1508	0	1	2	0.447085	0.0104	*
ASV_2197	1	0	1	0.756163	0.0105	*
ASV_2544	0	1	2	0.74743	0.0105	*
ASV_4217	1	0	1	0.68525	0.0107	*
ASV_9610	1	0	1	0.626181	0.0107	*
ASV_1489	1	0	1	0.647835	0.0108	*
ASV_2516	0	1	2	0.733371	0.0108	*
ASV_16102	0	1	2	0.724221	0.0109	*
ASV_3427	0	1	2	0.685193	0.0109	*
ASV_598	1	0	1	0.574944	0.0109	*
ASV_32184	0	1	2	0.69107	0.0109	*
ASV_315	0	1	2	0.787793	0.011	*
ASV_935	1	0	1	0.68479	0.0111	*
ASV_369	1	0	1	0.569676	0.0112	*
ASV_9948	0	1	2	0.694957	0.0112	*
ASV_3394	1	0	1	0.684578	0.0112	*
ASV_749	0	1	2	0.744452	0.0114	*
ASV_3196	0	1	2	0.751326	0.0114	*
ASV_672	1	0	1	0.746699	0.0115	*
ASV_10884	0	1	2	0.727854	0.0116	*
ASV_1921	1	0	1	0.65646	0.0119	*
ASV_463	0	1	2	0.710384	0.012	*
ASV_2889	1	0	1	0.706195	0.012	*
ASV_17059	1	0	1	0.630064	0.012	*
ASV_535	1	0	1	0.732477	0.0122	*
ASV_1552	1	0	1	0.651335	0.0122	*
ASV_1085	0	1	2	0.677001	0.0123	*
ASV_822	0	1	2	0.71401	0.0126	*
ASV_7369	0	1	2	0.616759	0.0126	*
ASV_15249	1	0	1	0.739547	0.0127	*
ASV_860	0	1	2	0.685833	0.013	*
ASV_4994	1	0	1	0.743802	0.013	*
ASV_1437	1	0	1	0.593738	0.0133	*
ASV_8804	1	0	1	0.590439	0.0133	*
ASV_2932	0	1	2	0.717485	0.0134	*
ASV_7996	0	1	2	0.743118	0.0134	*
ASV_2628	0	1	2	0.709791	0.0136	*
ASV_1826	0	1	2	0.665728	0.0136	*
ASV_193	0	1	2	0.525166	0.0137	*
ASV_9355	1	0	1	0.572469	0.0138	*
ASV_2876	1	0	1	0.549248	0.0138	*
ASV_607	0	1	2	0.700354	0.0139	*
ASV_2038	0	1	2	0.721826	0.0139	*
ASV_2145	1	0	1	0.693279	0.014	*
ASV_635	0	1	2	0.680751	0.0141	*
ASV_2077	0	1	2	0.703073	0.0141	*
ASV_15027	1	0	1	0.702026	0.0141	*
ASV_977	1	0	1	0.598675	0.0141	*
ASV_14336	1	0	1	0.777612	0.0141	*
ASV_2900	1	0	1	0.612804	0.0141	*
ASV_4886	1	0	1	0.663869	0.0141	*
ASV_3078	1	0	1	0.740397	0.0141	*
ASV_14553	1	0	1	0.792233	0.0141	*
ASV_1551	1	0	1	0.551698	0.0141	*
ASV_20284	1	0	1	0.675321	0.0141	*
ASV_6053	1	0	1	0.741346	0.0141	*
ASV_7679	1	0	1	0.76928	0.0141	*
ASV_3132	1	0	1	0.573464	0.0141	*
ASV_3773	1	0	1	0.6324	0.0141	*
ASV_4598	1	0	1	0.73527	0.0141	*
ASV_19178	1	0	1	0.644634	0.0141	*
ASV_2178	1	0	1	0.80105	0.0141	*
ASV_2179	1	0	1	0.624791	0.0141	*
ASV_7888	1	0	1	0.593067	0.0141	*
ASV_20398	1	0	1	0.774094	0.0141	*
ASV_2195	1	0	1	0.602867	0.0141	*
ASV_5649	1	0	1	0.741725	0.0141	*
ASV_3405	1	0	1	0.715654	0.0142	*
ASV_1027	1	0	1	0.394825	0.0142	*
ASV_33512	0	1	2	0.74548	0.0143	*
ASV_747	0	1	2	0.739332	0.0144	*
ASV_12839	0	1	2	0.724372	0.0146	*
ASV_1136	1	0	1	0.669148	0.0147	*
ASV_23233	0	1	2	0.656605	0.0147	*
ASV_6029	1	0	1	0.677509	0.0147	*
ASV_5491	1	0	1	0.747123	0.0147	*
ASV_1609	1	0	1	0.602805	0.0147	*
ASV_1913	1	0	1	0.581923	0.0147	*
ASV_1850	1	0	1	0.559794	0.0147	*
ASV_13206	1	0	1	0.714229	0.0147	*
ASV_3333	0	1	2	0.774042	0.0147	*
ASV_5029	1	0	1	0.721666	0.0147	*
ASV_5079	0	1	2	0.634705	0.0147	*
ASV_3403	1	0	1	0.699015	0.0147	*
ASV_4897	1	0	1	0.638839	0.0147	*
ASV_6181	1	0	1	0.685416	0.0147	*
ASV_7836	1	0	1	0.758882	0.0147	*
ASV_3022	1	0	1	0.542137	0.0147	*
ASV_2690	0	1	2	0.58307	0.0147	*
ASV_37621	0	1	2	0.799147	0.0147	*
ASV_37946	0	1	2	0.817847	0.0147	*
ASV_38199	0	1	2	0.748991	0.0147	*
ASV_38297	0	1	2	0.737552	0.0147	*
ASV_5095	0	1	2	0.794968	0.0147	*
ASV_6038	1	0	1	0.783334	0.0147	*
ASV_786	0	1	2	0.619631	0.0148	*
ASV_16576	1	0	1	0.57109	0.0149	*
ASV_9624	1	0	1	0.725565	0.015	*
ASV_12639	1	0	1	0.750044	0.015	*
ASV_3714	1	0	1	0.511257	0.015	*
ASV_22383	1	0	1	0.723563	0.015	*
ASV_5623	1	0	1	0.663009	0.015	*
ASV_15434	1	0	1	0.787937	0.015	*
ASV_2345	0	1	2	0.640073	0.0151	*
ASV_9096	1	0	1	0.637161	0.0151	*
ASV_21493	0	1	2	0.726449	0.0151	*
ASV_1271	0	1	2	0.615951	0.0152	*
ASV_671	0	1	2	0.732277	0.0154	*
ASV_4935	1	0	1	0.683396	0.0155	*
ASV_9271	1	0	1	0.727532	0.0155	*
ASV_19972	1	0	1	0.712265	0.0155	*
ASV_15541	1	0	1	0.637472	0.0156	*
ASV_2943	0	1	2	0.709149	0.0157	*
ASV_4435	0	1	2	0.665505	0.0157	*
ASV_2172	0	1	2	0.613464	0.0158	*
ASV_9559	0	1	2	0.663406	0.0159	*
ASV_3805	0	1	2	0.640878	0.0159	*
ASV_548	0	1	2	0.715784	0.0163	*
ASV_1967	0	1	2	0.448145	0.0163	*
ASV_2086	0	1	2	0.611295	0.0164	*
ASV_3350	1	0	1	0.691246	0.0164	*
ASV_7842	1	0	1	0.691047	0.0164	*
ASV_3368	1	0	1	0.414617	0.0164	*
ASV_6084	1	0	1	0.689088	0.0164	*
ASV_1216	0	1	2	0.593149	0.0165	*
ASV_402	0	1	2	0.697352	0.0166	*
ASV_1396	0	1	2	0.538164	0.0166	*
ASV_512	1	0	1	0.682101	0.0168	*
ASV_1256	1	0	1	0.584695	0.0169	*
ASV_13865	1	0	1	0.702534	0.0169	*
ASV_1974	0	1	2	0.709952	0.0169	*
ASV_1501	0	1	2	0.479198	0.0169	*
ASV_4132	0	1	2	0.792933	0.0169	*
ASV_2728	0	1	2	0.549622	0.0169	*
ASV_37011	0	1	2	0.683836	0.0169	*
ASV_37065	0	1	2	0.756487	0.0169	*
ASV_37335	0	1	2	0.535918	0.0169	*
ASV_780	0	1	2	0.653173	0.0171	*
ASV_2645	1	0	1	0.591137	0.0171	*
ASV_5006	1	0	1	0.749321	0.0172	*
ASV_456	1	0	1	0.424983	0.0173	*
ASV_1071	1	0	1	0.634839	0.0174	*
ASV_1561	0	1	2	0.663163	0.0175	*
ASV_18506	1	0	1	0.706841	0.0175	*
ASV_397	1	0	1	0.691007	0.0176	*
ASV_3678	0	1	2	0.652199	0.0176	*
ASV_2481	1	0	1	0.604095	0.0176	*
ASV_2058	1	0	1	0.694186	0.0178	*
ASV_505	1	0	1	0.622921	0.0178	*
ASV_21988	1	0	1	0.686053	0.0178	*
ASV_2537	0	1	2	0.623813	0.018	*
ASV_19385	1	0	1	0.67059	0.018	*
ASV_8359	0	1	2	0.5499	0.0181	*
ASV_26108	0	1	2	0.700372	0.0181	*
ASV_29303	0	1	2	0.633443	0.0181	*
ASV_18215	1	0	1	0.680553	0.0182	*
ASV_18248	0	1	2	0.609335	0.0183	*
ASV_6237	1	0	1	0.692444	0.0183	*
ASV_15060	1	0	1	0.644458	0.0183	*
ASV_1354	0	1	2	0.508547	0.0184	*
ASV_2318	1	0	1	0.367228	0.0184	*
ASV_6089	1	0	1	0.631014	0.0184	*
ASV_3197	0	1	2	0.661436	0.0185	*
ASV_7691	1	0	1	0.656893	0.0186	*
ASV_1952	1	0	1	0.68778	0.0187	*
ASV_1544	1	0	1	0.640912	0.0187	*
ASV_994	0	1	2	0.465205	0.0187	*
ASV_4390	0	1	2	0.635762	0.0188	*
ASV_7825	1	0	1	0.667275	0.019	*
ASV_4301	1	0	1	0.619885	0.019	*
ASV_4202	1	0	1	0.68681	0.019	*
ASV_660	0	1	2	0.413639	0.0191	*
ASV_17514	0	1	2	0.682035	0.0192	*
ASV_10819	1	0	1	0.669439	0.0193	*
ASV_2289	1	0	1	0.69316	0.0193	*
ASV_3900	0	1	2	0.633794	0.0193	*
ASV_1479	0	1	2	0.705451	0.0193	*
ASV_24744	0	1	2	0.693667	0.0194	*
ASV_2501	0	1	2	0.686445	0.0194	*
ASV_13589	1	0	1	0.557556	0.0196	*
ASV_18845	1	0	1	0.624922	0.0197	*
ASV_16168	1	0	1	0.670501	0.0197	*
ASV_19572	1	0	1	0.517669	0.0198	*
ASV_9344	1	0	1	0.658149	0.0198	*
ASV_6464	0	1	2	0.6884	0.02	*
ASV_9990	0	1	2	0.687787	0.02	*
ASV_13866	1	0	1	0.682008	0.0201	*
ASV_13041	1	0	1	0.646329	0.0202	*
ASV_3079	1	0	1	0.640144	0.0203	*
ASV_1371	0	1	2	0.602149	0.0204	*
ASV_824	0	1	2	0.660671	0.0205	*
ASV_778	0	1	2	0.647925	0.0205	*
ASV_2366	0	1	2	0.676554	0.0206	*
ASV_774	1	0	1	0.68695	0.0206	*
ASV_4444	0	1	2	0.556593	0.0206	*
ASV_3441	0	1	2	0.642566	0.0207	*
ASV_718	0	1	2	0.556378	0.0208	*
ASV_9095	1	0	1	0.578658	0.0208	*
ASV_18494	1	0	1	0.559569	0.0208	*
ASV_5219	0	1	2	0.708649	0.0208	*
ASV_2474	1	0	1	0.66517	0.0209	*
ASV_2869	1	0	1	0.457855	0.0209	*
ASV_591	0	1	2	0.640586	0.0212	*
ASV_3055	0	1	2	0.678619	0.0212	*
ASV_661	0	1	2	0.693594	0.0213	*
ASV_34314	0	1	2	0.63278	0.0213	*
ASV_1030	0	1	2	0.64424	0.0214	*
ASV_1752	0	1	2	0.655807	0.0214	*
ASV_1245	0	1	2	0.600024	0.0214	*
ASV_1046	1	0	1	0.612719	0.0214	*
ASV_794	0	1	2	0.585345	0.0215	*
ASV_5667	1	0	1	0.625701	0.0215	*
ASV_7856	1	0	1	0.671153	0.0216	*
ASV_601	0	1	2	0.575276	0.0218	*
ASV_360	1	0	1	0.651949	0.022	*
ASV_2036	1	0	1	0.635978	0.0221	*
ASV_19431	1	0	1	0.658269	0.0223	*
ASV_274	0	1	2	0.639237	0.0224	*
ASV_7246	1	0	1	0.702823	0.0224	*
ASV_2883	1	0	1	0.66563	0.0227	*
ASV_403	0	1	2	0.640539	0.0228	*
ASV_2534	0	1	2	0.678818	0.0228	*
ASV_2602	1	0	1	0.668516	0.0228	*
ASV_1083	0	1	2	0.64685	0.0229	*
ASV_4754	1	0	1	0.632247	0.0229	*
ASV_2446	0	1	2	0.660227	0.0229	*
ASV_524	1	0	1	0.411308	0.023	*
ASV_674	0	1	2	0.500966	0.0232	*
ASV_2721	0	1	2	0.644018	0.0238	*
ASV_13867	1	0	1	0.610975	0.0239	*
ASV_256	1	0	1	0.580434	0.0239	*
ASV_2287	1	0	1	0.612621	0.024	*
ASV_3734	0	1	2	0.65936	0.024	*
ASV_28784	1	0	1	0.686515	0.024	*
ASV_1494	1	0	1	0.634113	0.0241	*
ASV_1536	0	1	2	0.634937	0.0242	*
ASV_7211	0	1	2	0.655359	0.0243	*
ASV_3471	0	1	2	0.495467	0.0244	*
ASV_2873	1	0	1	0.662012	0.0245	*
ASV_574	0	1	2	0.698053	0.0246	*
ASV_201	0	1	2	0.57732	0.0247	*
ASV_362	1	0	1	0.620093	0.0249	*
ASV_18595	1	0	1	0.627949	0.0249	*
ASV_3100	1	0	1	0.628043	0.0249	*
ASV_8079	0	1	2	0.627324	0.0251	*
ASV_15366	1	0	1	0.603306	0.0253	*
ASV_1613	1	0	1	0.545367	0.0253	*
ASV_4018	1	0	1	0.602642	0.0255	*
ASV_1389	0	1	2	0.613084	0.0258	*
ASV_8908	1	0	1	0.593389	0.0258	*
ASV_36036	0	1	2	0.711625	0.0258	*
ASV_3380	1	0	1	0.669693	0.0259	*
ASV_5675	1	0	1	0.653127	0.0259	*
ASV_1440	0	1	2	0.482841	0.0261	*
ASV_2295	1	0	1	0.488652	0.0262	*
ASV_3297	0	1	2	0.600326	0.0263	*
ASV_210	1	0	1	0.628632	0.0264	*
ASV_2166	0	1	2	0.653551	0.0265	*
ASV_3837	0	1	2	0.634478	0.0266	*
ASV_3162	0	1	2	0.583701	0.0267	*
ASV_17893	0	1	2	0.673362	0.0267	*
ASV_15672	1	0	1	0.621619	0.0267	*
ASV_1298	1	0	1	0.504119	0.0267	*
ASV_2189	1	0	1	0.51402	0.0267	*
ASV_374	0	1	2	0.646964	0.0268	*
ASV_10838	1	0	1	0.618786	0.0269	*
ASV_1699	0	1	2	0.638191	0.027	*
ASV_1603	1	0	1	0.611395	0.027	*
ASV_7311	1	0	1	0.632397	0.027	*
ASV_6224	1	0	1	0.719318	0.027	*
ASV_10265	0	1	2	0.63531	0.0271	*
ASV_16315	1	0	1	0.513134	0.0272	*
ASV_6343	0	1	2	0.653394	0.0274	*
ASV_1624	0	1	2	0.67774	0.0274	*
ASV_3831	0	1	2	0.499297	0.0274	*
ASV_6015	1	0	1	0.639759	0.0275	*
ASV_28424	1	0	1	0.602882	0.0275	*
ASV_2203	1	0	1	0.601242	0.0276	*
ASV_707	0	1	2	0.630693	0.0276	*
ASV_6434	0	1	2	0.675544	0.0276	*
ASV_979	0	1	2	0.55955	0.0277	*
ASV_4349	0	1	2	0.611379	0.0277	*
ASV_2150	1	0	1	0.553713	0.0278	*
ASV_2727	0	1	2	0.591295	0.0279	*
ASV_9656	0	1	2	0.683318	0.0282	*
ASV_2644	1	0	1	0.709499	0.0282	*
ASV_3737	1	0	1	0.706562	0.0282	*
ASV_7316	1	0	1	0.636257	0.0282	*
ASV_223	1	0	1	0.408295	0.0283	*
ASV_8608	1	0	1	0.660531	0.0283	*
ASV_5949	0	1	2	0.724425	0.0283	*
ASV_4978	1	0	1	0.627116	0.0286	*
ASV_587	0	1	2	0.587381	0.0286	*
ASV_3364	1	0	1	0.52056	0.0286	*
ASV_304	0	1	2	0.645379	0.0287	*
ASV_15049	1	0	1	0.61491	0.0287	*
ASV_3110	1	0	1	0.509516	0.0287	*
ASV_436	0	1	2	0.628424	0.0289	*
ASV_4954	1	0	1	0.673699	0.0289	*
ASV_2908	0	1	2	0.63921	0.029	*
ASV_3502	0	1	2	0.631736	0.029	*
ASV_1540	0	1	2	0.56868	0.0292	*
ASV_8554	0	1	2	0.609831	0.0294	*
ASV_12950	0	1	2	0.647838	0.0296	*
ASV_7914	0	1	2	0.633006	0.0296	*
ASV_33892	0	1	2	0.683416	0.0296	*
ASV_2940	0	1	2	0.559099	0.0297	*
ASV_6607	0	1	2	0.731485	0.0297	*
ASV_9188	1	0	1	0.594091	0.0298	*
ASV_2373	0	1	2	0.582421	0.0298	*
ASV_10295	1	0	1	0.622886	0.0299	*
ASV_17823	1	0	1	0.544403	0.0299	*
ASV_14247	1	0	1	0.472133	0.0299	*
ASV_32509	0	1	2	0.622544	0.0299	*
ASV_8059	0	1	2	0.59458	0.03	*
ASV_8516	0	1	2	0.415317	0.0304	*
ASV_3814	0	1	2	0.678294	0.0304	*
ASV_2939	0	1	2	0.609525	0.0306	*
ASV_2213	0	1	2	0.628421	0.0307	*
ASV_1545	1	0	1	0.494934	0.0308	*
ASV_3074	0	1	2	0.640724	0.031	*
ASV_2221	0	1	2	0.602303	0.0314	*
ASV_6026	1	0	1	0.617465	0.0317	*
ASV_1086	0	1	2	0.625321	0.0318	*
ASV_1606	1	0	1	0.622528	0.0321	*
ASV_4108	0	1	2	0.650086	0.0322	*
ASV_5528	0	1	2	0.606497	0.0323	*
ASV_1072	1	0	1	0.622131	0.0324	*
ASV_14520	1	0	1	0.627549	0.0327	*
ASV_220	1	0	1	0.645126	0.0328	*
ASV_8630	1	0	1	0.635538	0.0328	*
ASV_588	0	1	2	0.64042	0.0329	*
ASV_1814	1	0	1	0.530471	0.0329	*
ASV_35602	0	1	2	0.682936	0.0329	*
ASV_2837	0	1	2	0.620818	0.0331	*
ASV_8396	0	1	2	0.614435	0.0332	*
ASV_18350	1	0	1	0.621157	0.0332	*
ASV_9097	1	0	1	0.663223	0.0332	*
ASV_25712	0	1	2	0.65769	0.0332	*
ASV_2143	0	1	2	0.570647	0.0333	*
ASV_10892	1	0	1	0.625417	0.0335	*
ASV_1757	0	1	2	0.618806	0.0338	*
ASV_7758	1	0	1	0.625935	0.0339	*
ASV_2670	1	0	1	0.576405	0.0339	*
ASV_1001	0	1	2	0.376508	0.0339	*
ASV_3201	0	1	2	0.637392	0.0341	*
ASV_10885	1	0	1	0.608688	0.0342	*
ASV_2074	0	1	2	0.633977	0.0343	*
ASV_1185	0	1	2	0.621001	0.0343	*
ASV_7899	1	0	1	0.508972	0.0343	*
ASV_2066	1	0	1	0.540858	0.0345	*
ASV_8962	1	0	1	0.610729	0.0346	*
ASV_7499	1	0	1	0.599488	0.0347	*
ASV_1268	0	1	2	0.567348	0.0347	*
ASV_3916	0	1	2	0.604008	0.0347	*
ASV_24527	0	1	2	0.509775	0.0349	*
ASV_1370	0	1	2	0.596818	0.0351	*
ASV_3605	1	0	1	0.613199	0.0353	*
ASV_1692	1	0	1	0.627074	0.0354	*
ASV_2495	0	1	2	0.612463	0.0354	*
ASV_461	1	0	1	0.640609	0.0357	*
ASV_782	0	1	2	0.611689	0.0357	*
ASV_4607	1	0	1	0.633423	0.0357	*
ASV_27311	1	0	1	0.597664	0.0361	*
ASV_2492	1	0	1	0.607183	0.0364	*
ASV_522	0	1	2	0.606005	0.0365	*
ASV_1244	0	1	2	0.567718	0.0367	*
ASV_9733	1	0	1	0.520419	0.0367	*
ASV_2723	0	1	2	0.603152	0.037	*
ASV_5217	0	1	2	0.630486	0.0372	*
ASV_347	0	1	2	0.612114	0.0373	*
ASV_10922	0	1	2	0.69703	0.0375	*
ASV_344	1	0	1	0.56239	0.0376	*
ASV_1050	0	1	2	0.618024	0.0376	*
ASV_17604	1	0	1	0.603978	0.0377	*
ASV_129	1	0	1	0.425227	0.038	*
ASV_10108	0	1	2	0.48996	0.0384	*
ASV_1052	0	1	2	0.565985	0.0386	*
ASV_14964	1	0	1	0.49255	0.0387	*
ASV_4039	1	0	1	0.58277	0.0388	*
ASV_9061	1	0	1	0.609338	0.0388	*
ASV_4168	1	0	1	0.592182	0.0389	*
ASV_1205	0	1	2	0.610216	0.039	*
ASV_2729	0	1	2	0.578151	0.0391	*
ASV_7189	1	0	1	0.612212	0.0393	*
ASV_563	0	1	2	0.54153	0.0394	*
ASV_13159	0	1	2	0.622074	0.0394	*
ASV_18768	1	0	1	0.644609	0.0395	*
ASV_4924	1	0	1	0.558206	0.0399	*
ASV_5644	1	0	1	0.601246	0.04	*
ASV_7555	1	0	1	0.551103	0.0402	*
ASV_2089	0	1	2	0.610641	0.0405	*
ASV_3124	0	1	2	0.590508	0.0406	*
ASV_1076	0	1	2	0.525219	0.0406	*
ASV_6317	1	0	1	0.583992	0.0406	*
ASV_1849	1	0	1	0.528359	0.0407	*
ASV_28833	1	0	1	0.630833	0.0407	*
ASV_5919	0	1	2	0.6105	0.0408	*
ASV_3081	1	0	1	0.563343	0.0413	*
ASV_343	1	0	1	0.569707	0.0415	*
ASV_7749	1	0	1	0.577221	0.0415	*
ASV_19489	0	1	2	0.628884	0.0415	*
ASV_2148	1	0	1	0.597514	0.0416	*
ASV_15133	1	0	1	0.6597	0.0416	*
ASV_2141	1	0	1	0.607656	0.0419	*
ASV_6232	1	0	1	0.589686	0.0419	*
ASV_1853	1	0	1	0.503661	0.042	*
ASV_34782	0	1	2	0.592325	0.042	*
ASV_1556	0	1	2	0.602021	0.0423	*
ASV_10133	0	1	2	0.620305	0.0423	*
ASV_20234	1	0	1	0.549899	0.0424	*
ASV_2828	0	1	2	0.651319	0.0424	*
ASV_16188	0	1	2	0.480292	0.0425	*
ASV_4272	1	0	1	0.519544	0.0426	*
ASV_10826	1	0	1	0.605568	0.0428	*
ASV_807	0	1	2	0.551591	0.0429	*
ASV_2180	1	0	1	0.543769	0.0429	*
ASV_227	0	1	2	0.581862	0.043	*
ASV_2937	0	1	2	0.591872	0.0431	*
ASV_32899	0	1	2	0.602092	0.0435	*
ASV_7609	1	0	1	0.563319	0.0437	*
ASV_1607	1	0	1	0.515594	0.0437	*
ASV_1703	0	1	2	0.57822	0.0437	*
ASV_3836	0	1	2	0.553665	0.0438	*
ASV_33077	0	1	2	0.581762	0.0439	*
ASV_4822	0	1	2	0.663763	0.0441	*
ASV_1615	1	0	1	0.549466	0.0442	*
ASV_6342	1	0	1	0.562148	0.0442	*
ASV_3420	1	0	1	0.615822	0.0444	*
ASV_1238	1	0	1	0.537545	0.0451	*
ASV_2637	0	1	2	0.574882	0.0451	*
ASV_3577	1	0	1	0.544914	0.0451	*
ASV_9315	1	0	1	0.529794	0.0451	*
ASV_18459	1	0	1	0.58033	0.0452	*
ASV_1080	0	1	2	0.531316	0.0453	*
ASV_2374	0	1	2	0.558471	0.0453	*
ASV_1031	0	1	2	0.465669	0.0458	*
ASV_533	0	1	2	0.485989	0.0459	*
ASV_7879	1	0	1	0.613112	0.0459	*
ASV_8949	1	0	1	0.581932	0.0459	*
ASV_4585	1	0	1	0.578985	0.046	*
ASV_2834	0	1	2	0.601695	0.0464	*
ASV_1927	1	0	1	0.527628	0.0465	*
ASV_1329	0	1	2	0.438244	0.0471	*
ASV_1862	0	1	2	0.574863	0.0472	*
ASV_15703	1	0	1	0.590174	0.0473	*
ASV_8423	0	1	2	0.622775	0.0475	*
ASV_2084	0	1	2	0.602631	0.0477	*
ASV_2051	0	1	2	0.576502	0.0478	*
ASV_8936	0	1	2	0.560315	0.048	*
ASV_2882	1	0	1	0.608046	0.048	*
ASV_2190	1	0	1	0.577373	0.048	*
ASV_6624	0	1	2	0.556793	0.048	*
ASV_5632	0	1	2	0.6059	0.0481	*
ASV_974	1	0	1	0.400782	0.0481	*
ASV_3820	0	1	2	0.486664	0.0482	*
ASV_820	1	0	1	0.609894	0.0484	*
ASV_3117	1	0	1	0.580618	0.0484	*
ASV_13316	0	1	2	0.577431	0.0485	*
ASV_8592	0	1	2	0.599033	0.0486	*
ASV_5952	0	1	2	0.53845	0.0488	*
ASV_1784	0	1	2	0.571639	0.049	*
ASV_12689	0	1	2	0.61956	0.0492	*
ASV_2355	0	1	2	0.521614	0.0492	*
ASV_17773	1	0	1	0.582082	0.0493	*
ASV_2806	1	0	1	0.596734	0.0493	*
ASV_3189	0	1	2	0.549892	0.0493	*
ASV_2606	1	0	1	0.61158	0.0493	*
ASV_15901	1	0	1	0.538515	0.0495	*
ASV_2854	1	0	1	0.601144	0.0497	*
ASV_4640	1	0	1	0.598629	0.0498	*
ASV_555	0	1	2	0.592629	0.0499	*
ASV_701	1	0	1	0.613604	0.0504
ASV_5299	0	1	2	0.582985	0.0504
ASV_1632	0	1	2	0.498273	0.0505
ASV_4016	1	0	1	0.587299	0.0506
ASV_3337	0	1	2	0.508504	0.0508
ASV_1297	1	0	1	0.583567	0.0509
ASV_5052	0	1	2	0.574199	0.0509
ASV_3391	1	0	1	0.581186	0.0509
ASV_847	1	0	1	0.580086	0.051
ASV_2665	1	0	1	0.568663	0.0512
ASV_4380	0	1	2	0.571665	0.0513
ASV_18662	1	0	1	0.586126	0.0513
ASV_826	1	0	1	0.550501	0.0514
ASV_5989	1	0	1	0.609413	0.0514
ASV_1761	1	0	1	0.533024	0.0515
ASV_14500	1	0	1	0.567863	0.0516
ASV_271	1	0	1	0.365323	0.0518
ASV_1254	1	0	1	0.583884	0.052
ASV_1211	1	0	1	0.56012	0.0521
ASV_872	0	1	2	0.480049	0.0522
ASV_13371	1	0	1	0.568428	0.0523
ASV_4750	1	0	1	0.542828	0.0526
ASV_2281	1	0	1	0.573152	0.0527
ASV_17268	0	1	2	0.558787	0.0527
ASV_367	0	1	2	0.551054	0.0531
ASV_7290	1	0	1	0.574331	0.0533
ASV_3440	0	1	2	0.576576	0.0533
ASV_4338	0	1	2	0.565307	0.0535
ASV_2847	0	1	2	0.531242	0.0537
ASV_5475	0	1	2	0.603516	0.0538
ASV_13743	0	1	2	0.582018	0.0538
ASV_6031	1	0	1	0.607875	0.054
ASV_4336	0	1	2	0.546316	0.0541
ASV_7513	1	0	1	0.561982	0.0543
ASV_1554	0	1	2	0.472677	0.0543
ASV_29896	1	0	1	0.5284	0.0544
ASV_2335	0	1	2	0.570485	0.0545
ASV_1497	0	1	2	0.591724	0.0545
ASV_4915	1	0	1	0.556759	0.0545
ASV_3182	0	1	2	0.496512	0.0546
ASV_1438	1	0	1	0.544821	0.0547
ASV_2279	1	0	1	0.539755	0.0548
ASV_35929	0	1	2	0.574433	0.0548
ASV_2096	0	1	2	0.466365	0.0552
ASV_2151	1	0	1	0.601733	0.0552
ASV_9317	1	0	1	0.478017	0.0553
ASV_330	1	0	1	0.58021	0.0554
ASV_3669	0	1	2	0.562018	0.0554
ASV_1870	0	1	2	0.547311	0.0555
ASV_6642	0	1	2	0.542768	0.0555
ASV_5306	0	1	2	0.582834	0.0555
ASV_4415	0	1	2	0.64986	0.0555
ASV_799	1	0	1	0.508134	0.0556
ASV_20580	1	0	1	0.603697	0.0557
ASV_20838	1	0	1	0.544107	0.0557
ASV_8870	1	0	1	0.608749	0.0557
ASV_823	0	1	2	0.598441	0.056
ASV_1444	0	1	2	0.573797	0.0562
ASV_3611	0	1	2	0.54949	0.0562
ASV_268	0	1	2	0.550058	0.0563
ASV_2870	1	0	1	0.455038	0.0564
ASV_3917	0	1	2	0.616544	0.0564
ASV_27823	0	1	2	0.601708	0.0564
ASV_2710	0	1	2	0.57202	0.0566
ASV_7807	1	0	1	0.490445	0.0568
ASV_5185	0	1	2	0.585725	0.0569
ASV_3419	1	0	1	0.462175	0.0569
ASV_6010	1	0	1	0.500057	0.0569
ASV_36770	0	1	2	0.476611	0.0569
ASV_6537	0	1	2	0.591897	0.0571
ASV_4583	1	0	1	0.458514	0.0575
ASV_2330	1	0	1	0.541039	0.0576
ASV_9721	1	0	1	0.573975	0.0576
ASV_4239	1	0	1	0.597776	0.0576
ASV_3718	1	0	1	0.527117	0.0576
ASV_4267	1	0	1	0.690153	0.0576
ASV_6211	1	0	1	0.629922	0.0576
ASV_19757	1	0	1	0.612344	0.0576
ASV_3759	1	0	1	0.530429	0.0576
ASV_4175	1	0	1	0.671296	0.0576
ASV_967	1	0	1	0.480884	0.0578
ASV_9501	0	1	2	0.575932	0.0578
ASV_13156	1	0	1	0.547699	0.058
ASV_1922	1	0	1	0.54057	0.0582
ASV_9747	1	0	1	0.612739	0.0582
ASV_22290	0	1	2	0.653103	0.0582
ASV_2220	0	1	2	0.519504	0.0583
ASV_4160	0	1	2	0.532933	0.0584
ASV_3426	0	1	2	0.574108	0.0584
ASV_28182	1	0	1	0.629674	0.0585
ASV_562	1	0	1	0.330998	0.0587
ASV_2363	0	1	2	0.557446	0.0587
ASV_28671	0	1	2	0.695401	0.0587
ASV_1018	1	0	1	0.444989	0.0588
ASV_207	0	1	2	0.367527	0.0589
ASV_9795	1	0	1	0.620516	0.0589
ASV_10624	1	0	1	0.551096	0.0593
ASV_921	0	1	2	0.574411	0.0596
ASV_36712	0	1	2	0.6554	0.0596
ASV_2292	1	0	1	0.559685	0.0597
ASV_17709	1	0	1	0.542358	0.0597
ASV_7808	1	0	1	0.56627	0.0597
ASV_1614	1	0	1	0.533374	0.0597
ASV_6337	1	0	1	0.541181	0.0597
ASV_15868	1	0	1	0.627984	0.0597
ASV_3020	1	0	1	0.525588	0.0597
ASV_3770	1	0	1	0.502726	0.0597
ASV_4961	1	0	1	0.636573	0.0597
ASV_950	1	0	1	0.434257	0.0597
ASV_10088	0	1	2	0.551632	0.0602
ASV_17093	0	1	2	0.595396	0.0605
ASV_10046	0	1	2	0.591657	0.0605
ASV_10135	0	1	2	0.56658	0.0605
ASV_5050	0	1	2	0.600657	0.0605
ASV_2152	0	1	2	0.696792	0.0605
ASV_28966	0	1	2	0.631819	0.0605
ASV_4017	1	0	1	0.502651	0.0606
ASV_7564	1	0	1	0.561723	0.0609
ASV_865	0	1	2	0.469637	0.0611
ASV_39093	0	1	2	0.651646	0.0611
ASV_39218	0	1	2	0.667655	0.0611
ASV_1689	1	0	1	0.609418	0.0613
ASV_2647	1	0	1	0.55159	0.0613
ASV_3115	1	0	1	0.62825	0.0613
ASV_15647	1	0	1	0.537135	0.0613
ASV_2316	1	0	1	0.561063	0.0614
ASV_1074	1	0	1	0.510767	0.0614
ASV_4626	1	0	1	0.523404	0.0614
ASV_914	0	1	2	0.488574	0.0618
ASV_7441	1	0	1	0.591383	0.0619
ASV_4383	0	1	2	0.515086	0.0619
ASV_37858	0	1	2	0.651818	0.0619
ASV_1858	0	1	2	0.541497	0.062
ASV_12701	1	0	1	0.555096	0.0622
ASV_2442	1	0	1	0.51692	0.0622
ASV_10889	0	1	2	0.554198	0.0623
ASV_21401	1	0	1	0.491784	0.0626
ASV_1944	1	0	1	0.568222	0.0627
ASV_9453	1	0	1	0.65055	0.0627
ASV_2894	1	0	1	0.65816	0.0629
ASV_2320	1	0	1	0.52163	0.063
ASV_5235	0	1	2	0.47457	0.063
ASV_17878	0	1	2	0.559457	0.0631
ASV_3378	1	0	1	0.525462	0.0631
ASV_2093	0	1	2	0.543652	0.0632
ASV_5676	1	0	1	0.541058	0.0635
ASV_1959	0	1	2	0.554614	0.0636
ASV_17615	0	1	2	0.704826	0.0637
ASV_3452	0	1	2	0.584605	0.0637
ASV_8301	0	1	2	0.674722	0.0637
ASV_2933	0	1	2	0.65995	0.0637
ASV_26114	0	1	2	0.531397	0.0637
ASV_1214	0	1	2	0.561679	0.0638
ASV_1002	0	1	2	0.445955	0.0638
ASV_999	0	1	2	0.503746	0.0638
ASV_310	1	0	1	0.514158	0.0642
ASV_5928	0	1	2	0.586063	0.0642
ASV_547	0	1	2	0.480001	0.0644
ASV_7263	1	0	1	0.566355	0.0645
ASV_6347	1	0	1	0.561168	0.0649
ASV_975	1	0	1	0.464374	0.0651
ASV_3304	0	1	2	0.557901	0.0652
ASV_20565	1	0	1	0.519358	0.0653
ASV_10007	0	1	2	0.576131	0.0653
ASV_33967	0	1	2	0.516239	0.0654
ASV_3742	1	0	1	0.584096	0.0657
ASV_10307	0	1	2	0.612576	0.0658
ASV_5940	0	1	2	0.61164	0.0658
ASV_3823	0	1	2	0.621164	0.0658
ASV_1251	1	0	1	0.565696	0.066
ASV_2067	1	0	1	0.553331	0.0663
ASV_1263	0	1	2	0.509671	0.0666
ASV_3447	1	0	1	0.548616	0.0675
ASV_7740	1	0	1	0.545834	0.0675
ASV_4124	0	1	2	0.553571	0.0676
ASV_442	1	0	1	0.61819	0.0677
ASV_659	0	1	2	0.473599	0.0677
ASV_17830	0	1	2	0.562834	0.0677
ASV_564	0	1	2	0.492279	0.0678
ASV_7631	1	0	1	0.554136	0.0678
ASV_4398	0	1	2	0.551801	0.0679
ASV_7592	0	1	2	0.486382	0.068
ASV_3321	0	1	2	0.54211	0.068
ASV_2526	0	1	2	0.536582	0.068
ASV_3069	0	1	2	0.520446	0.068
ASV_2212	0	1	2	0.533479	0.0684
ASV_825	0	1	2	0.521865	0.0684
ASV_2438	1	0	1	0.571205	0.0684
ASV_784	1	0	1	0.545383	0.0687
ASV_3355	1	0	1	0.519325	0.0689
ASV_1828	1	0	1	0.548108	0.069
ASV_4887	1	0	1	0.521572	0.0694
ASV_2655	1	0	1	0.402715	0.0696
ASV_3639	0	1	2	0.531941	0.0698
ASV_15682	1	0	1	0.48095	0.0698
ASV_176	0	1	2	0.536221	0.0699
ASV_566	0	1	2	0.514839	0.0699
ASV_7840	1	0	1	0.562668	0.0699
ASV_1604	1	0	1	0.545835	0.07
ASV_1265	0	1	2	0.53451	0.07
ASV_3415	1	0	1	0.584503	0.0701
ASV_6131	1	0	1	0.432085	0.0704
ASV_9234	1	0	1	0.529966	0.0706
ASV_3753	1	0	1	0.558627	0.0707
ASV_1246	1	0	1	0.547291	0.0708
ASV_1852	1	0	1	0.450723	0.0713
ASV_1078	0	1	2	0.537115	0.0714
ASV_17664	1	0	1	0.530745	0.0714
ASV_2274	0	1	2	0.529158	0.0715
ASV_31303	0	1	2	0.51252	0.0715
ASV_34537	0	1	2	0.550686	0.0715
ASV_2704	0	1	2	0.539284	0.0716
ASV_2885	0	1	2	0.540564	0.0718
ASV_5244	0	1	2	0.531652	0.072
ASV_8934	1	0	1	0.587034	0.0722
ASV_2162	0	1	2	0.410162	0.0724
ASV_956	0	1	2	0.482343	0.0725
ASV_5042	1	0	1	0.569151	0.0725
ASV_2350	0	1	2	0.576292	0.0733
ASV_418	0	1	2	0.563289	0.0736
ASV_3483	0	1	2	0.523914	0.0741
ASV_5678	1	0	1	0.518062	0.0742
ASV_1110	1	0	1	0.552977	0.0743
ASV_12718	1	0	1	0.500083	0.0743
ASV_3284	1	0	1	0.553199	0.0744
ASV_3137	0	1	2	0.530774	0.0745
ASV_15919	1	0	1	0.544779	0.0746
ASV_13332	1	0	1	0.567153	0.0748
ASV_18581	1	0	1	0.506744	0.0749
ASV_6303	1	0	1	0.548118	0.0749
ASV_8060	0	1	2	0.520556	0.075
ASV_1161	1	0	1	0.379893	0.0753
ASV_2362	0	1	2	0.481011	0.0756
ASV_2617	1	0	1	0.520426	0.0759
ASV_4167	0	1	2	0.545467	0.0759
ASV_984	0	1	2	0.378755	0.0759
ASV_16539	1	0	1	0.557989	0.0761
ASV_5991	0	1	2	0.510894	0.0762
ASV_3151	0	1	2	0.523399	0.0762
ASV_4314	0	1	2	0.492669	0.0764
ASV_28155	1	0	1	0.526165	0.0765
ASV_6506	0	1	2	0.558738	0.0767
ASV_3146	0	1	2	0.564927	0.0769
ASV_15934	1	0	1	0.525923	0.0771
ASV_17694	1	0	1	0.54245	0.0771
ASV_2175	0	1	2	0.51771	0.0771
ASV_19683	1	0	1	0.521049	0.0775
ASV_10126	0	1	2	0.516491	0.0776
ASV_15983	1	0	1	0.569697	0.0777
ASV_4234	1	0	1	0.549225	0.0777
ASV_3097	1	0	1	0.538716	0.0781
ASV_3374	1	0	1	0.410821	0.0784
ASV_3680	0	1	2	0.527979	0.0785
ASV_2686	0	1	2	0.552851	0.0786
ASV_3163	0	1	2	0.499444	0.0786
ASV_738	0	1	2	0.54067	0.0787
ASV_4416	0	1	2	0.528116	0.0796
ASV_998	0	1	2	0.530401	0.0798
ASV_10071	0	1	2	0.497235	0.0798
ASV_12553	0	1	2	0.55287	0.0798
ASV_6471	0	1	2	0.517006	0.0801
ASV_3919	0	1	2	0.49142	0.0801
ASV_1259	0	1	2	0.460653	0.0802
ASV_1612	1	0	1	0.539493	0.0802
ASV_7617	1	0	1	0.543122	0.0803
ASV_4048	1	0	1	0.464057	0.0804
ASV_13460	1	0	1	0.532711	0.0807
ASV_276	0	1	2	0.459809	0.0807
ASV_1441	0	1	2	0.520018	0.0807
ASV_22695	0	1	2	0.517295	0.0812
ASV_2633	0	1	2	0.524902	0.0813
ASV_7767	1	0	1	0.523559	0.0813
ASV_736	0	1	2	0.532868	0.0814
ASV_1345	0	1	2	0.542519	0.0818
ASV_8948	0	1	2	0.50551	0.0821
ASV_1766	0	1	2	0.501807	0.0825
ASV_6175	1	0	1	0.470848	0.0826
ASV_1857	0	1	2	0.420307	0.0828
ASV_7121	0	1	2	0.552415	0.0829
ASV_1248	1	0	1	0.524217	0.0829
ASV_2498	0	1	2	0.533242	0.083
ASV_3164	0	1	2	0.439393	0.083
ASV_13778	0	1	2	0.536551	0.0831
ASV_1177	0	1	2	0.532614	0.0833
ASV_8844	1	0	1	0.491329	0.0833
ASV_1708	0	1	2	0.527414	0.0839
ASV_14434	1	0	1	0.519918	0.0839
ASV_2507	0	1	2	0.500844	0.084
ASV_2307	0	1	2	0.494907	0.0842
ASV_745	1	0	1	0.51392	0.0843
ASV_3697	0	1	2	0.55323	0.0843
ASV_1180	0	1	2	0.51653	0.0844
ASV_242	1	0	1	0.481088	0.0846
ASV_537	1	0	1	0.316613	0.0853
ASV_1372	0	1	2	0.479194	0.0857
ASV_15469	1	0	1	0.514636	0.0857
ASV_10300	0	1	2	0.523905	0.086
ASV_7340	1	0	1	0.500962	0.086
ASV_4186	0	1	2	0.444318	0.0862
ASV_32290	0	1	2	0.548202	0.0862
ASV_1346	0	1	2	0.525298	0.0864
ASV_10747	0	1	2	0.447368	0.0865
ASV_3386	1	0	1	0.475086	0.0865
ASV_398	0	1	2	0.528326	0.0866
ASV_9993	0	1	2	0.524694	0.0869
ASV_4680	0	1	2	0.522803	0.0871
ASV_1378	0	1	2	0.538906	0.0871
ASV_3171	0	1	2	0.464606	0.0871
ASV_7861	1	0	1	0.501518	0.0873
ASV_2488	1	0	1	0.534865	0.0877
ASV_18621	1	0	1	0.536263	0.0877
ASV_5978	0	1	2	0.527615	0.0878
ASV_6748	0	1	2	0.527773	0.0881
ASV_16737	1	0	1	0.50584	0.0881
ASV_966	1	0	1	0.521766	0.0882
ASV_491	0	1	2	0.480104	0.0884
ASV_14316	0	1	2	0.431335	0.0885
ASV_2223	0	1	2	0.505144	0.0888
ASV_4238	1	0	1	0.497276	0.0889
ASV_9356	0	1	2	0.511641	0.089
ASV_2875	1	0	1	0.534007	0.0895
ASV_2165	0	1	2	0.532089	0.0896
ASV_15415	0	1	2	0.508923	0.0904
ASV_4981	1	0	1	0.481395	0.0905
ASV_4743	0	1	2	0.512241	0.0912
ASV_15564	1	0	1	0.509401	0.0912
ASV_2157	0	1	2	0.493529	0.0914
ASV_3728	1	0	1	0.522966	0.0915
ASV_384	1	0	1	0.514962	0.0916
ASV_2527	0	1	2	0.516557	0.0919
ASV_22327	0	1	2	0.50055	0.0919
ASV_14074	0	1	2	0.523536	0.0922
ASV_6375	0	1	2	0.517431	0.0922
ASV_15583	0	1	2	0.521482	0.0926
ASV_6714	0	1	2	0.532852	0.0926
ASV_4042	1	0	1	0.535743	0.0927
ASV_4870	1	0	1	0.520836	0.0929
ASV_15	1	0	1	0.443767	0.0931
ASV_845	1	0	1	0.512359	0.0934
ASV_867	1	0	1	0.462053	0.0934
ASV_3749	1	0	1	0.45097	0.0937
ASV_18554	0	1	2	0.516528	0.0942
ASV_3771	1	0	1	0.504273	0.0945
ASV_8115	0	1	2	0.508379	0.0947
ASV_2065	1	0	1	0.362362	0.0951
ASV_550	1	0	1	0.504707	0.0958
ASV_627	0	1	2	0.518851	0.0958
ASV_5196	0	1	2	0.508575	0.0959
ASV_4295	1	0	1	0.505208	0.0963
ASV_4977	1	0	1	0.501086	0.0971
ASV_873	0	1	2	0.499032	0.0972
ASV_16285	1	0	1	0.476085	0.0972
ASV_19568	1	0	1	0.484498	0.0975
ASV_18982	1	0	1	0.49544	0.0975
ASV_9769	1	0	1	0.505481	0.0976
ASV_3155	0	1	2	0.507312	0.0983
ASV_7300	1	0	1	0.491843	0.0984
ASV_26110	1	0	1	0.506239	0.0986
ASV_4993	1	0	1	0.502077	0.0986
ASV_21940	0	1	2	0.486693	0.0987
ASV_4362	0	1	2	0.502855	0.0988
ASV_1182	0	1	2	0.509533	0.0988
ASV_5564	1	0	1	0.522562	0.0988
ASV_26258	1	0	1	0.408977	0.0991
ASV_9638	0	1	2	0.505233	0.0992
ASV_1003	0	1	2	0.495338	0.0993
ASV_144	1	0	1	0.410631	0.0995
ASV_3815	0	1	2	0.485241	0.0998
ASV_4130	0	1	2	0.497963	0.0998
ASV_2303	1	0	1	0.461103	0.1001
ASV_25527	1	0	1	0.500386	0.1001
ASV_3826	0	1	2	0.525819	0.1001
ASV_3822	0	1	2	0.497362	0.1004
ASV_3703	1	0	1	0.432207	0.1008
ASV_5107	0	1	2	0.498301	0.1008
ASV_2286	0	1	2	0.488794	0.1013
ASV_4909	1	0	1	0.481997	0.1013
ASV_4921	1	0	1	0.505754	0.1019
ASV_7959	1	0	1	0.491593	0.102
ASV_2664	1	0	1	0.475086	0.1024
ASV_152	0	1	2	0.499962	0.1028
ASV_2514	0	1	2	0.405812	0.1028
ASV_559	0	1	2	0.480541	0.103
ASV_6549	0	1	2	0.48754	0.1031
ASV_680	1	0	1	0.447441	0.1032
ASV_1844	1	0	1	0.520118	0.1034
ASV_4236	1	0	1	0.469133	0.1034
ASV_18310	1	0	1	0.515793	0.1038
ASV_1713	1	0	1	0.496589	0.1043
ASV_4866	1	0	1	0.482237	0.1043
ASV_3135	0	1	2	0.520735	0.1045
ASV_7500	0	1	2	0.479288	0.1046
ASV_36129	0	1	2	0.475117	0.1046
ASV_2083	0	1	2	0.500434	0.1047
ASV_9206	1	0	1	0.464969	0.1047
ASV_24570	0	1	2	0.510312	0.1047
ASV_2916	0	1	2	0.486111	0.1049
ASV_3282	1	0	1	0.497132	0.105
ASV_3834	0	1	2	0.507618	0.1051
ASV_1292	0	1	2	0.499945	0.1056
ASV_22017	0	1	2	0.550715	0.1056
ASV_7909	1	0	1	0.497717	0.1059
ASV_6476	0	1	2	0.461463	0.1059
ASV_1387	0	1	2	0.49843	0.1064
ASV_6220	1	0	1	0.500683	0.1067
ASV_10403	1	0	1	0.500742	0.1069
ASV_2953	0	1	2	0.494867	0.1071
ASV_2158	0	1	2	0.476638	0.1072
ASV_484	1	0	1	0.323813	0.1073
ASV_3709	1	0	1	0.527435	0.1073
ASV_188	0	1	2	0.378625	0.1078
ASV_30492	1	0	1	0.523946	0.1079
ASV_28888	0	1	2	0.477567	0.1081
ASV_1867	0	1	2	0.477582	0.1084
ASV_1505	0	1	2	0.410873	0.1084
ASV_2808	1	0	1	0.487913	0.1089
ASV_3854	0	1	2	0.484907	0.1089
ASV_3725	1	0	1	0.40973	0.1091
ASV_3190	0	1	2	0.484631	0.1092
ASV_633	0	1	2	0.484637	0.1093
ASV_6304	1	0	1	0.468123	0.1093
ASV_12836	1	0	1	0.475244	0.1094
ASV_1946	1	0	1	0.387988	0.1096
ASV_10093	0	1	2	0.503435	0.1096
ASV_10679	0	1	2	0.478813	0.1098
ASV_118	1	0	1	0.479353	0.1099
ASV_5193	0	1	2	0.527588	0.1099
ASV_3044	0	1	2	0.47976	0.1102
ASV_2356	0	1	2	0.479963	0.1105
ASV_6045	1	0	1	0.500905	0.1106
ASV_7851	1	0	1	0.480077	0.111
ASV_3730	1	0	1	0.447298	0.1112
ASV_829	1	0	1	0.493375	0.1115
ASV_4180	1	0	1	0.547137	0.1115
ASV_737	0	1	2	0.464	0.1116
ASV_1168	1	0	1	0.471091	0.1117
ASV_793	0	1	2	0.439713	0.1118
ASV_19895	1	0	1	0.477881	0.1118
ASV_9605	1	0	1	0.510698	0.1119
ASV_24533	0	1	2	0.491691	0.112
ASV_285	0	1	2	0.484213	0.1121
ASV_25269	1	0	1	0.47301	0.1121
ASV_9005	1	0	1	0.485219	0.1121
ASV_4425	0	1	2	0.504686	0.1122
ASV_3893	0	1	2	0.480873	0.1127
ASV_14058	0	1	2	0.454895	0.1129
ASV_3399	0	1	2	0.477592	0.113
ASV_8956	1	0	1	0.48426	0.1132
ASV_2225	0	1	2	0.50755	0.1134
ASV_3195	0	1	2	0.446032	0.1136
ASV_4330	0	1	2	0.493379	0.1137
ASV_10490	0	1	2	0.473796	0.1138
ASV_2707	0	1	2	0.530206	0.1139
ASV_331	0	1	2	0.491487	0.1143
ASV_14531	1	0	1	0.473444	0.1143
ASV_1633	0	1	2	0.444608	0.1144
ASV_1932	0	1	2	0.488821	0.1147
ASV_801	1	0	1	0.484489	0.115
ASV_15964	1	0	1	0.470223	0.1152
ASV_4325	1	0	1	0.487579	0.1152
ASV_1966	0	1	2	0.459446	0.1155
ASV_2469	1	0	1	0.488912	0.1157
ASV_8538	1	0	1	0.495729	0.116
ASV_5611	1	0	1	0.475718	0.1165
ASV_1490	1	0	1	0.479274	0.1166
ASV_3071	1	0	1	0.480098	0.1166
ASV_18005	1	0	1	0.463968	0.1168
ASV_6478	0	1	2	0.463298	0.1168
ASV_3755	1	0	1	0.474064	0.1172
ASV_4967	1	0	1	0.484173	0.1173
ASV_27067	1	0	1	0.500206	0.1173
ASV_2706	0	1	2	0.475411	0.1179
ASV_247	0	1	2	0.407311	0.118
ASV_1051	0	1	2	0.452432	0.1181
ASV_7690	1	0	1	0.487062	0.1181
ASV_4865	1	0	1	0.44823	0.1183
ASV_1533	1	0	1	0.474256	0.1189
ASV_5499	1	0	1	0.475891	0.119
ASV_3149	0	1	2	0.480886	0.1191
ASV_2468	1	0	1	0.466226	0.1192
ASV_5259	0	1	2	0.507361	0.1195
ASV_4204	1	0	1	0.50527	0.1197
ASV_785	0	1	2	0.475846	0.1198
ASV_29516	1	0	1	0.448403	0.12
ASV_8763	0	1	2	0.482861	0.1202
ASV_444	0	1	2	0.475493	0.1203
ASV_761	0	1	2	0.411547	0.1204
ASV_7180	1	0	1	0.466261	0.1205
ASV_10070	0	1	2	0.485439	0.1206
ASV_5038	1	0	1	0.487761	0.1206
ASV_29270	1	0	1	0.475749	0.1207
ASV_5318	1	0	1	0.47652	0.1219
ASV_1963	0	1	2	0.464072	0.1229
ASV_937	0	1	2	0.388062	0.1232
ASV_3610	1	0	1	0.470247	0.1234
ASV_20835	1	0	1	0.471272	0.1236
ASV_3356	1	0	1	0.490444	0.1242
ASV_28624	1	0	1	0.494093	0.1242
ASV_2233	1	0	1	0.481529	0.1243
ASV_175	0	1	2	0.475773	0.1247
ASV_3383	1	0	1	0.470456	0.125
ASV_2470	1	0	1	0.475996	0.1254
ASV_6645	0	1	2	0.470278	0.1255
ASV_7306	0	1	2	0.510498	0.1256
ASV_1758	1	0	1	0.414212	0.126
ASV_3178	0	1	2	0.454672	0.126
ASV_2546	0	1	2	0.459151	0.1263
ASV_21699	0	1	2	0.456586	0.1264
ASV_1737	1	0	1	0.441548	0.1265
ASV_14637	1	0	1	0.461393	0.1267
ASV_501	0	1	2	0.476505	0.1269
ASV_2717	0	1	2	0.516902	0.1269
ASV_272	0	1	2	0.471452	0.1272
ASV_1876	0	1	2	0.471258	0.1274
ASV_9898	0	1	2	0.470891	0.1275
ASV_3058	0	1	2	0.452067	0.1276
ASV_7320	1	0	1	0.46285	0.1276
ASV_2479	1	0	1	0.461816	0.1276
ASV_13947	0	1	2	0.464829	0.1281
ASV_1367	0	1	2	0.473572	0.1288
ASV_31650	1	0	1	0.447379	0.1288
ASV_1701	0	1	2	0.462979	0.129
ASV_7315	1	0	1	0.402475	0.1298
ASV_22027	0	1	2	0.459458	0.1305
ASV_514	0	1	2	0.439926	0.1308
ASV_12992	1	0	1	0.479381	0.1308
ASV_7989	0	1	2	0.480235	0.1308
ASV_3473	0	1	2	0.468234	0.1312
ASV_5873	0	1	2	0.464932	0.1313
ASV_20880	1	0	1	0.498288	0.1314
ASV_1417	1	0	1	0.403357	0.1315
ASV_3387	1	0	1	0.470347	0.1316
ASV_2457	0	1	2	0.469769	0.1316
ASV_5014	1	0	1	0.419617	0.1321
ASV_30206	1	0	1	0.457225	0.1323
ASV_439	0	1	2	0.455014	0.1328
ASV_1484	0	1	2	0.467556	0.1331
ASV_29594	1	0	1	0.474753	0.1332
ASV_26400	0	1	2	0.478921	0.1335
ASV_4313	0	1	2	0.418279	0.1338
ASV_2344	0	1	2	0.477612	0.1339
ASV_1431	1	0	1	0.482827	0.1342
ASV_17637	1	0	1	0.493301	0.1344
ASV_3330	0	1	2	0.442359	0.1349
ASV_36160	0	1	2	0.44847	0.1349
ASV_7795	1	0	1	0.475809	0.1354
ASV_1139	0	1	2	0.408336	0.1356
ASV_4361	0	1	2	0.46342	0.1358
ASV_3307	0	1	2	0.451734	0.1364
ASV_1810	1	0	1	0.468443	0.1366
ASV_4418	0	1	2	0.453325	0.1366
ASV_21132	0	1	2	0.47337	0.1367
ASV_164	0	1	2	0.424767	0.1371
ASV_3658	1	0	1	0.429235	0.1374
ASV_7621	1	0	1	0.462556	0.1374
ASV_3066	0	1	2	0.455563	0.1383
ASV_14673	1	0	1	0.439269	0.1383
ASV_375	0	1	2	0.47065	0.1383
ASV_1353	0	1	2	0.484262	0.1385
ASV_2674	1	0	1	0.44391	0.1388
ASV_2660	1	0	1	0.457901	0.1396
ASV_1704	0	1	2	0.43418	0.1398
ASV_15320	1	0	1	0.465564	0.1399
ASV_1106	0	1	2	0.429565	0.1399
ASV_8799	0	1	2	0.483051	0.1403
ASV_5745	1	0	1	0.46492	0.1404
ASV_19239	1	0	1	0.451826	0.1405
ASV_2927	0	1	2	0.440597	0.1408
ASV_135	0	1	2	0.440088	0.141
ASV_6274	1	0	1	0.437966	0.1412
ASV_7184	1	0	1	0.345829	0.1414
ASV_2277	1	0	1	0.457836	0.1415
ASV_12570	0	1	2	0.462898	0.1418
ASV_4014	0	1	2	0.447586	0.1424
ASV_2364	0	1	2	0.489886	0.1429
ASV_9723	1	0	1	0.446904	0.143
ASV_1759	1	0	1	0.423953	0.1434
ASV_3647	0	1	2	0.451563	0.1434
ASV_3463	0	1	2	0.448392	0.1436
ASV_13273	1	0	1	0.433868	0.1441
ASV_2520	0	1	2	0.43946	0.1449
ASV_341	1	0	1	0.426317	0.145
ASV_1866	0	1	2	0.372845	0.1453
ASV_5569	1	0	1	0.383442	0.1453
ASV_18293	0	1	2	0.486422	0.1454
ASV_13552	1	0	1	0.429797	0.1455
ASV_10918	1	0	1	0.435785	0.146
ASV_4780	0	1	2	0.461683	0.1467
ASV_173	1	0	1	0.326916	0.1469
ASV_908	0	1	2	0.446624	0.1471
ASV_3150	0	1	2	0.443607	0.1472
ASV_13509	1	0	1	0.409185	0.1475
ASV_687	0	1	2	0.450827	0.1476
ASV_5103	0	1	2	0.440239	0.1476
ASV_14927	1	0	1	0.460051	0.1478
ASV_31456	1	0	1	0.405094	0.1479
ASV_3869	0	1	2	0.456342	0.148
ASV_2339	0	1	2	0.436388	0.1481
ASV_2833	0	1	2	0.453655	0.1483
ASV_28878	0	1	2	0.465495	0.1486
ASV_2081	0	1	2	0.450876	0.149
ASV_520	0	1	2	0.439625	0.1492
ASV_5502	0	1	2	0.446527	0.1492
ASV_5695	1	0	1	0.430178	0.1495
ASV_6644	0	1	2	0.451211	0.1502
ASV_4185	1	0	1	0.495246	0.1502
ASV_33392	0	1	2	0.466604	0.1502
ASV_3107	1	0	1	0.439282	0.1503
ASV_8010	0	1	2	0.460611	0.1505
ASV_3497	0	1	2	0.445886	0.1506
ASV_4932	1	0	1	0.439189	0.1508
ASV_4678	0	1	2	0.46442	0.1511
ASV_28839	1	0	1	0.449912	0.1511
ASV_3173	0	1	2	0.464677	0.1512
ASV_3359	1	0	1	0.442962	0.1514
ASV_30046	1	0	1	0.469904	0.1515
ASV_4972	1	0	1	0.474109	0.1516
ASV_1557	0	1	2	0.394301	0.1517
ASV_2866	1	0	1	0.472022	0.1517
ASV_4925	1	0	1	0.441632	0.1517
ASV_376	0	1	2	0.418036	0.1518
ASV_2825	1	0	1	0.423559	0.1523
ASV_6135	1	0	1	0.434029	0.1523
ASV_9629	0	1	2	0.45331	0.1524
ASV_13917	1	0	1	0.44416	0.1526
ASV_1812	1	0	1	0.38483	0.1527
ASV_28295	1	0	1	0.427154	0.1528
ASV_2319	1	0	1	0.401891	0.1531
ASV_1504	0	1	2	0.425187	0.1534
ASV_350	1	0	1	0.439163	0.1535
ASV_3593	1	0	1	0.467804	0.1539
ASV_9261	1	0	1	0.446986	0.1543
ASV_621	0	1	2	0.425987	0.1544
ASV_3606	1	0	1	0.437294	0.1547
ASV_4703	1	0	1	0.421077	0.1547
ASV_19812	0	1	2	0.458473	0.1549
ASV_1391	0	1	2	0.426563	0.1554
ASV_10065	0	1	2	0.485468	0.1554
ASV_2073	1	0	1	0.402961	0.1554
ASV_7257	1	0	1	0.442681	0.1555
ASV_9004	0	1	2	0.441164	0.1555
ASV_9306	1	0	1	0.433589	0.1557
ASV_3401	0	1	2	0.486265	0.156
ASV_2924	0	1	2	0.461046	0.1561
ASV_8823	0	1	2	0.477644	0.157
ASV_3472	0	1	2	0.48986	0.1574
ASV_5096	0	1	2	0.440902	0.1575
ASV_406	1	0	1	0.439723	0.1577
ASV_8752	1	0	1	0.436699	0.1578
ASV_9471	1	0	1	0.419955	0.158
ASV_565	1	0	1	0.403175	0.1582
ASV_385	1	0	1	0.353677	0.1584
ASV_13106	1	0	1	0.464173	0.1587
ASV_7486	1	0	1	0.432316	0.1588
ASV_1260	0	1	2	0.463431	0.1588
ASV_4047	0	1	2	0.429548	0.1592
ASV_28610	0	1	2	0.4226	0.1592
ASV_8088	0	1	2	0.428526	0.1593
ASV_31247	1	0	1	0.433823	0.1594
ASV_3700	1	0	1	0.488951	0.1594
ASV_9712	0	1	2	0.425286	0.1596
ASV_9752	1	0	1	0.414383	0.1598
ASV_15684	1	0	1	0.473202	0.1598
ASV_4246	1	0	1	0.458878	0.1601
ASV_13751	0	1	2	0.441101	0.1603
ASV_18391	1	0	1	0.443327	0.1605
ASV_2877	1	0	1	0.400045	0.1605
ASV_12548	0	1	2	0.437011	0.1612
ASV_1383	0	1	2	0.427886	0.1617
ASV_26028	1	0	1	0.431651	0.1619
ASV_1186	1	0	1	0.439696	0.1621
ASV_2070	1	0	1	0.42185	0.1622
ASV_2447	0	1	2	0.415256	0.1622
ASV_2666	1	0	1	0.448977	0.1622
ASV_3616	1	0	1	0.441609	0.1623
ASV_1427	1	0	1	0.415954	0.1623
ASV_2904	0	1	2	0.43534	0.1625
ASV_9985	0	1	2	0.449451	0.1628
ASV_5746	0	1	2	0.458436	0.163
ASV_269	1	0	1	0.426514	0.1632
ASV_13775	0	1	2	0.475062	0.1632
ASV_5202	0	1	2	0.447516	0.1635
ASV_14863	1	0	1	0.42385	0.1637
ASV_4169	1	0	1	0.436107	0.164
ASV_4226	1	0	1	0.424384	0.1641
ASV_4357	0	1	2	0.450301	0.1641
ASV_14465	0	1	2	0.430401	0.1642
ASV_3314	0	1	2	0.413606	0.1643
ASV_22982	1	0	1	0.441278	0.1647
ASV_4688	1	0	1	0.43463	0.1648
ASV_677	1	0	1	0.433402	0.1648
ASV_2540	0	1	2	0.456812	0.1649
ASV_7199	0	1	2	0.498177	0.1649
ASV_2529	0	1	2	0.426079	0.1652
ASV_730	1	0	1	0.425253	0.1655
ASV_7147	1	0	1	0.429168	0.1656
ASV_1980	0	1	2	0.439516	0.1658
ASV_3180	0	1	2	0.421182	0.1658
ASV_1829	0	1	2	0.421867	0.1665
ASV_5469	1	0	1	0.444028	0.1683
ASV_4082	0	1	2	0.430341	0.1683
ASV_1781	0	1	2	0.434602	0.1684
ASV_806	0	1	2	0.379667	0.1684
ASV_1674	1	0	1	0.420001	0.1686
ASV_4606	0	1	2	0.441395	0.1687
ASV_7231	1	0	1	0.413982	0.1694
ASV_4008	0	1	2	0.425671	0.1695
ASV_26794	1	0	1	0.394341	0.17
ASV_2718	1	0	1	0.414942	0.1702
ASV_28496	1	0	1	0.392814	0.1707
ASV_1352	0	1	2	0.424078	0.1709
ASV_12897	0	1	2	0.403115	0.1709
ASV_2518	0	1	2	0.405158	0.171
ASV_728	0	1	2	0.43908	0.1712
ASV_150	1	0	1	0.413611	0.1718
ASV_1788	0	1	2	0.426121	0.1719
ASV_20247	1	0	1	0.43497	0.1719
ASV_5650	1	0	1	0.382338	0.1728
ASV_1221	0	1	2	0.424997	0.1729
ASV_1247	0	1	2	0.4603	0.1729
ASV_1430	1	0	1	0.436792	0.1736
ASV_8984	1	0	1	0.435424	0.1737
ASV_898	0	1	2	0.420944	0.1741
ASV_2483	1	0	1	0.417986	0.1744
ASV_156	1	0	1	0.415483	0.1754
ASV_4940	1	0	1	0.419119	0.1756
ASV_1834	0	1	2	0.397137	0.176
ASV_16572	1	0	1	0.448998	0.176
ASV_10054	0	1	2	0.410795	0.1762
ASV_4343	0	1	2	0.428495	0.1762
ASV_18301	1	0	1	0.463622	0.1763
ASV_1532	1	0	1	0.412045	0.1763
ASV_7104	0	1	2	0.420369	0.1766
ASV_153	0	1	2	0.412936	0.1769
ASV_4410	0	1	2	0.441066	0.177
ASV_884	0	1	2	0.443148	0.1773
ASV_4303	0	1	2	0.416545	0.1773
ASV_3185	1	0	1	0.423672	0.1774
ASV_2865	1	0	1	0.446378	0.1775
ASV_1266	0	1	2	0.405349	0.178
ASV_1146	0	1	2	0.438234	0.178
ASV_25270	0	1	2	0.423876	0.1782
ASV_16672	1	0	1	0.356801	0.1783
ASV_18702	1	0	1	0.453273	0.1783
ASV_6499	0	1	2	0.448058	0.1784
ASV_9539	1	0	1	0.420402	0.1784
ASV_8884	1	0	1	0.424156	0.1785
ASV_1982	0	1	2	0.388782	0.1786
ASV_33018	0	1	2	0.417525	0.1787
ASV_15652	0	1	2	0.434993	0.1788
ASV_225	0	1	2	0.380528	0.1793
ASV_29084	1	0	1	0.402988	0.1795
ASV_4660	1	0	1	0.394645	0.18
ASV_19271	1	0	1	0.422171	0.18
ASV_7108	1	0	1	0.443214	0.18
ASV_228	0	1	2	0.434925	0.1804
ASV_21392	0	1	2	0.424946	0.181
ASV_2169	0	1	2	0.412444	0.1811
ASV_3372	1	0	1	0.411213	0.1812
ASV_3087	1	0	1	0.408585	0.1815
ASV_3133	1	0	1	0.415635	0.1817
ASV_8476	1	0	1	0.403895	0.1825
ASV_6270	0	1	2	0.409693	0.1828
ASV_7382	1	0	1	0.390776	0.1834
ASV_13448	1	0	1	0.425989	0.1834
ASV_6711	1	0	1	0.396609	0.184
ASV_7942	0	1	2	0.436575	0.184
ASV_9757	1	0	1	0.398035	0.184
ASV_3808	0	1	2	0.453576	0.1841
ASV_32536	0	1	2	0.40951	0.1841
ASV_28397	1	0	1	0.416468	0.1842
ASV_30642	1	0	1	0.444165	0.1842
ASV_4663	1	0	1	0.523854	0.1842
ASV_894	0	1	2	0.557316	0.1843
ASV_3865	0	1	2	0.411467	0.1844
ASV_1782	0	1	2	0.425707	0.1845
ASV_3871	0	1	2	0.399744	0.1847
ASV_28658	1	0	1	0.409257	0.1848
ASV_1236	0	1	2	0.408372	0.185
ASV_9622	1	0	1	0.451187	0.1851
ASV_1374	0	1	2	0.41295	0.1856
ASV_3089	1	0	1	0.405474	0.1863
ASV_4460	0	1	2	0.422643	0.1867
ASV_2276	1	0	1	0.430521	0.1867
ASV_9762	1	0	1	0.455681	0.1867
ASV_14067	1	0	1	0.404913	0.1875
ASV_94	0	1	2	0.448661	0.1881
ASV_5186	0	1	2	0.406542	0.1882
ASV_7671	1	0	1	0.414962	0.1882
ASV_4120	0	1	2	0.414158	0.1885
ASV_3050	0	1	2	0.39209	0.1891
ASV_8544	1	0	1	0.415597	0.1893
ASV_885	0	1	2	0.425747	0.1895
ASV_5652	0	1	2	0.396919	0.1898
ASV_5619	1	0	1	0.393722	0.1898
ASV_3850	0	1	2	0.403204	0.1899
ASV_4355	0	1	2	0.42133	0.1901
ASV_17403	1	0	1	0.405152	0.1903
ASV_3757	1	0	1	0.4162	0.1905
ASV_1978	0	1	2	0.406378	0.1908
ASV_3343	0	1	2	0.406905	0.1912
ASV_25965	0	1	2	0.406528	0.1912
ASV_10750	0	1	2	0.410477	0.1913
ASV_528	1	0	1	0.414932	0.1914
ASV_2797	1	0	1	0.403274	0.1915
ASV_20839	1	0	1	0.446619	0.192
ASV_4084	0	1	2	0.406702	0.1926
ASV_6420	0	1	2	0.411215	0.1931
ASV_4587	1	0	1	0.40496	0.1933
ASV_2712	0	1	2	0.400492	0.1941
ASV_8737	1	0	1	0.400292	0.1943
ASV_3743	1	0	1	0.398342	0.1946
ASV_2607	1	0	1	0.408873	0.1947
ASV_1960	0	1	2	0.410895	0.1948
ASV_5848	0	1	2	0.417809	0.1948
ASV_3840	0	1	2	0.405617	0.1949
ASV_1786	1	0	1	0.395679	0.195
ASV_14430	1	0	1	0.408607	0.1954
ASV_2695	0	1	2	0.411058	0.1955
ASV_334	0	1	2	0.372807	0.1955
ASV_9731	1	0	1	0.4161	0.1955
ASV_1608	1	0	1	0.391574	0.1959
ASV_1616	1	0	1	0.346943	0.1959
ASV_2524	0	1	2	0.418169	0.1961
ASV_1377	1	0	1	0.399106	0.1964
ASV_1174	0	1	2	0.378217	0.1964
ASV_16894	1	0	1	0.393927	0.1966
ASV_1875	0	1	2	0.375345	0.1966
ASV_5076	1	0	1	0.423988	0.1974
ASV_3183	1	0	1	0.401617	0.1975
ASV_3729	1	0	1	0.385877	0.1976
ASV_4365	0	1	2	0.429986	0.1978
ASV_3468	0	1	2	0.405324	0.1979
ASV_726	1	0	1	0.341021	0.1986
ASV_910	0	1	2	0.390937	0.1988
ASV_1700	0	1	2	0.410434	0.1989
ASV_2326	0	1	2	0.393684	0.1989
ASV_23781	1	0	1	0.424006	0.199
ASV_3060	0	1	2	0.433507	0.1997
ASV_9863	0	1	2	0.395357	0.2006
ASV_3083	1	0	1	0.393559	0.2008
ASV_9599	1	0	1	0.415768	0.2012
ASV_2668	1	0	1	0.393559	0.2016
ASV_2525	0	1	2	0.413124	0.2024
ASV_3998	0	1	2	0.38156	0.2024
ASV_2831	1	0	1	0.415651	0.2031
ASV_464	0	1	2	0.383532	0.2032
ASV_1675	1	0	1	0.3942	0.2033
ASV_1933	1	0	1	0.414349	0.2033
ASV_17606	1	0	1	0.399864	0.2034
ASV_7660	1	0	1	0.397337	0.2034
ASV_18645	0	1	2	0.381442	0.2041
ASV_9067	0	1	2	0.377936	0.2047
ASV_5660	1	0	1	0.383421	0.205
ASV_3578	1	0	1	0.370046	0.205
ASV_8381	0	1	2	0.369594	0.2051
ASV_3907	0	1	2	0.407555	0.2051
ASV_3845	0	1	2	0.394365	0.2052
ASV_6409	1	0	1	0.388392	0.2053
ASV_67	1	0	1	0.40736	0.2054
ASV_7935	0	1	2	0.375954	0.2055
ASV_113	0	1	2	0.378329	0.2059
ASV_3106	0	1	2	0.398912	0.206
ASV_932	0	1	2	0.400708	0.206
ASV_2337	0	1	2	0.365819	0.206
ASV_8692	1	0	1	0.374939	0.2062
ASV_521	0	1	2	0.385271	0.2064
ASV_29521	1	0	1	0.3843	0.2065
ASV_2219	0	1	2	0.386374	0.2067
ASV_21349	1	0	1	0.373039	0.2069
ASV_3067	0	1	2	0.393484	0.207
ASV_2347	0	1	2	0.413854	0.2078
ASV_9247	0	1	2	0.383658	0.208
ASV_14412	1	0	1	0.390032	0.208
ASV_12949	0	1	2	0.387911	0.2091
ASV_3382	1	0	1	0.381189	0.2091
ASV_6156	1	0	1	0.397073	0.2095
ASV_24033	0	1	2	0.373748	0.2096
ASV_803	1	0	1	0.431258	0.2097
ASV_346	0	1	2	0.381527	0.2103
ASV_9547	0	1	2	0.396742	0.2103
ASV_12638	0	1	2	0.384258	0.2103
ASV_4832	1	0	1	0.428299	0.2106
ASV_15416	1	0	1	0.36822	0.2106
ASV_5504	1	0	1	0.397309	0.2108
ASV_6149	1	0	1	0.38119	0.211
ASV_8138	0	1	2	0.396988	0.2114
ASV_2491	1	0	1	0.387462	0.2119
ASV_6732	0	1	2	0.43759	0.2121
ASV_22731	1	0	1	0.379867	0.2123
ASV_1445	0	1	2	0.360144	0.2123
ASV_1790	0	1	2	0.379869	0.2129
ASV_8021	0	1	2	0.378205	0.2131
ASV_494	0	1	2	0.388124	0.2135
ASV_589	1	0	1	0.351688	0.2138
ASV_5670	1	0	1	0.358183	0.2147
ASV_1969	0	1	2	0.401532	0.2149
ASV_3607	0	1	2	0.389136	0.2149
ASV_25465	0	1	2	0.359019	0.2151
ASV_7590	1	0	1	0.387276	0.2154
ASV_1610	1	0	1	0.418037	0.2155
ASV_14483	1	0	1	0.365445	0.2157
ASV_1485	0	1	2	0.36384	0.216
ASV_2097	0	1	2	0.364223	0.216
ASV_25086	1	0	1	0.393243	0.2166
ASV_1819	0	1	2	0.376358	0.2167
ASV_3339	0	1	2	0.381673	0.2174
ASV_1962	0	1	2	0.371518	0.2177
ASV_26131	0	1	2	0.383949	0.2187
ASV_13440	0	1	2	0.399004	0.219
ASV_2487	1	0	1	0.40984	0.2192
ASV_1140	0	1	2	0.38807	0.2194
ASV_29815	1	0	1	0.358385	0.2204
ASV_729	0	1	2	0.341251	0.2212
ASV_472	1	0	1	0.366626	0.2218
ASV_2275	0	1	2	0.417803	0.2218
ASV_3286	0	1	2	0.374383	0.2223
ASV_2604	0	1	2	0.431046	0.2226
ASV_7258	1	0	1	0.37644	0.2227
ASV_477	1	0	1	0.384916	0.2227
ASV_1325	1	0	1	0.377596	0.2229
ASV_14407	1	0	1	0.381467	0.2231
ASV_7766	0	1	2	0.381914	0.2233
ASV_6075	1	0	1	0.36862	0.2234
ASV_1673	1	0	1	0.394606	0.2239
ASV_3432	0	1	2	0.406246	0.2243
ASV_10193	1	0	1	0.384448	0.2245
ASV_25801	0	1	2	0.382758	0.2248
ASV_8749	0	1	2	0.382296	0.2252
ASV_2061	1	0	1	0.408425	0.2254
ASV_4345	0	1	2	0.372903	0.2258
ASV_2909	0	1	2	0.382127	0.2263
ASV_5514	1	0	1	0.37118	0.2263
ASV_18451	0	1	2	0.380611	0.2266
ASV_1258	0	1	2	0.364917	0.2267
ASV_613	0	1	2	0.388153	0.2267
ASV_3788	1	0	1	0.396168	0.2269
ASV_119	1	0	1	0.42487	0.227
ASV_1202	0	1	2	0.382051	0.227
ASV_19258	1	0	1	0.372316	0.2272
ASV_1024	0	1	2	0.372339	0.2276
ASV_1386	0	1	2	0.368393	0.2276
ASV_1592	1	0	1	0.400795	0.2278
ASV_430	0	1	2	0.408738	0.2279
ASV_1148	0	1	2	0.360751	0.228
ASV_458	1	0	1	0.401472	0.2281
ASV_13132	0	1	2	0.383495	0.2294
ASV_3904	0	1	2	0.412127	0.23
ASV_2730	0	1	2	0.375666	0.2301
ASV_5157	0	1	2	0.388613	0.2301
ASV_2849	0	1	2	0.381737	0.2302
ASV_5098	0	1	2	0.380528	0.2307
ASV_16584	1	0	1	0.375631	0.2313
ASV_3080	1	0	1	0.377427	0.2317
ASV_3699	1	0	1	0.385595	0.232
ASV_1480	0	1	2	0.370465	0.2321
ASV_17847	0	1	2	0.40876	0.2323
ASV_2436	0	1	2	0.426257	0.2329
ASV_2034	0	1	2	0.380191	0.2335
ASV_5960	1	0	1	0.394245	0.2338
ASV_18472	0	1	2	0.360117	0.2338
ASV_7515	1	0	1	0.379185	0.2338
ASV_6215	0	1	2	0.399391	0.234
ASV_7806	1	0	1	0.413409	0.2342
ASV_9248	1	0	1	0.383551	0.2344
ASV_3862	0	1	2	0.412159	0.2346
ASV_4346	0	1	2	0.363017	0.2348
ASV_4979	1	0	1	0.361806	0.235
ASV_3381	1	0	1	0.374499	0.2357
ASV_3672	0	1	2	0.388349	0.2359
ASV_2541	0	1	2	0.351564	0.236
ASV_431	0	1	2	0.322069	0.2362
ASV_1691	1	0	1	0.370128	0.2364
ASV_1217	0	1	2	0.369628	0.2364
ASV_1560	0	1	2	0.407226	0.2365
ASV_1824	0	1	2	0.357019	0.2366
ASV_3375	1	0	1	0.373797	0.2367
ASV_9232	0	1	2	0.373803	0.237
ASV_1778	0	1	2	0.383683	0.2371
ASV_23878	0	1	2	0.363299	0.2372
ASV_14264	1	0	1	0.383968	0.2378
ASV_7135	1	0	1	0.380229	0.2382
ASV_6141	1	0	1	0.374799	0.2386
ASV_421	1	0	1	0.340738	0.2391
ASV_3825	0	1	2	0.364369	0.2397
ASV_26399	0	1	2	0.380547	0.2397
ASV_1141	0	1	2	0.399781	0.2399
ASV_4366	1	0	1	0.367258	0.24
ASV_76	0	1	2	0.348951	0.2401
ASV_33363	0	1	2	0.358547	0.2401
ASV_28776	0	1	2	0.38464	0.2402
ASV_33942	0	1	2	0.372395	0.2407
ASV_516	0	1	2	0.37896	0.2409
ASV_17984	1	0	1	0.364122	0.2413
ASV_3437	0	1	2	0.382893	0.2419
ASV_5151	0	1	2	0.378417	0.2419
ASV_14674	1	0	1	0.379706	0.2423
ASV_864	0	1	2	0.407201	0.2426
ASV_17138	0	1	2	0.39467	0.2426
ASV_25148	0	1	2	0.362185	0.2426
ASV_14154	0	1	2	0.379676	0.2432
ASV_7588	1	0	1	0.393318	0.2434
ASV_19064	0	1	2	0.35784	0.2435
ASV_1678	1	0	1	0.363239	0.2438
ASV_9125	1	0	1	0.33229	0.2439
ASV_17181	0	1	2	0.387045	0.244
ASV_377	0	1	2	0.345263	0.2442
ASV_1990	1	0	1	0.357157	0.2444
ASV_18534	1	0	1	0.374916	0.2445
ASV_6441	0	1	2	0.372717	0.245
ASV_6731	0	1	2	0.346246	0.2457
ASV_27828	0	1	2	0.367021	0.2457
ASV_36381	0	1	2	0.36821	0.246
ASV_14618	1	0	1	0.381256	0.2463
ASV_7364	0	1	2	0.397974	0.2463
ASV_556	1	0	1	0.347862	0.2465
ASV_3575	0	1	2	0.361447	0.2468
ASV_10024	0	1	2	0.372547	0.2469
ASV_2917	0	1	2	0.355841	0.2471
ASV_2173	0	1	2	0.367734	0.2471
ASV_4035	1	0	1	0.380469	0.2472
ASV_947	0	1	2	0.369719	0.2474
ASV_386	0	1	2	0.374638	0.2476
ASV_8231	0	1	2	0.354922	0.2478
ASV_3410	1	0	1	0.392415	0.2478
ASV_1549	1	0	1	0.377873	0.2479
ASV_33168	0	1	2	0.33973	0.2483
ASV_29790	1	0	1	0.345132	0.2484
ASV_7667	0	1	2	0.402654	0.2485
ASV_13958	0	1	2	0.379037	0.2487
ASV_30244	0	1	2	0.393132	0.2488
ASV_2505	1	0	1	0.361834	0.2497
ASV_2896	1	0	1	0.383353	0.2498
ASV_4133	0	1	2	0.36156	0.2501
ASV_2455	0	1	2	0.358544	0.2505
ASV_16537	1	0	1	0.356099	0.2505
ASV_1220	0	1	2	0.342644	0.2505
ASV_4840	0	1	2	0.375679	0.2511
ASV_7202	1	0	1	0.347501	0.2513
ASV_28247	1	0	1	0.348354	0.2515
ASV_1098	1	0	1	0.382913	0.2516
ASV_6382	0	1	2	0.339419	0.2519
ASV_6260	1	0	1	0.361258	0.252
ASV_8155	1	0	1	0.365132	0.2523
ASV_10465	1	0	1	0.352572	0.253
ASV_4322	0	1	2	0.37331	0.2534
ASV_1021	0	1	2	0.365315	0.2535
ASV_859	1	0	1	0.358175	0.2535
ASV_5487	1	0	1	0.352509	0.2539
ASV_781	0	1	2	0.404684	0.254
ASV_18652	1	0	1	0.351105	0.2543
ASV_26334	1	0	1	0.361422	0.2551
ASV_18709	1	0	1	0.405248	0.2551
ASV_4189	0	1	2	0.32046	0.2551
ASV_3574	0	1	2	0.367098	0.2553
ASV_827	1	0	1	0.418458	0.2556
ASV_2709	0	1	2	0.36591	0.2564
ASV_3279	0	1	2	0.381873	0.2566
ASV_804	0	1	2	0.367272	0.2567
ASV_2053	0	1	2	0.347221	0.258
ASV_28076	0	1	2	0.388094	0.2585
ASV_7924	0	1	2	0.361297	0.2586
ASV_13594	1	0	1	0.352618	0.2586
ASV_10428	0	1	2	0.367038	0.2587
ASV_3019	1	0	1	0.372654	0.2592
ASV_1939	1	0	1	0.390273	0.2594
ASV_632	0	1	2	0.354076	0.2595
ASV_6494	1	0	1	0.359694	0.2595
ASV_2440	1	0	1	0.362444	0.2598
ASV_1079	0	1	2	0.363084	0.2605
ASV_4341	0	1	2	0.387052	0.2612
ASV_5834	1	0	1	0.352613	0.2613
ASV_13437	1	0	1	0.355944	0.2615
ASV_30515	0	1	2	0.344257	0.2615
ASV_931	0	1	2	0.339297	0.2623
ASV_3090	1	0	1	0.334102	0.2626
ASV_105	1	0	1	0.356277	0.263
ASV_28298	1	0	1	0.34755	0.2632
ASV_15879	1	0	1	0.349693	0.2632
ASV_2184	1	0	1	0.335591	0.2637
ASV_15742	0	1	2	0.355491	0.2645
ASV_1975	0	1	2	0.34858	0.2645
ASV_15800	1	0	1	0.358951	0.265
ASV_7452	1	0	1	0.344269	0.2652
ASV_7174	0	1	2	0.35223	0.2658
ASV_3667	0	1	2	0.341064	0.2659
ASV_5525	1	0	1	0.291685	0.266
ASV_5034	1	0	1	0.370517	0.2664
ASV_9584	1	0	1	0.360929	0.2671
ASV_13166	1	0	1	0.314747	0.2672
ASV_9010	0	1	2	0.349028	0.2675
ASV_7259	0	1	2	0.363661	0.2679
ASV_4999	1	0	1	0.341807	0.2683
ASV_3781	0	1	2	0.358945	0.269
ASV_26161	0	1	2	0.375456	0.269
ASV_4011	1	0	1	0.344776	0.2694
ASV_435	0	1	2	0.309406	0.27
ASV_913	1	0	1	0.314854	0.2705
ASV_16303	1	0	1	0.374103	0.2708
ASV_17443	1	0	1	0.34505	0.2708
ASV_7084	0	1	2	0.36744	0.271
ASV_3130	1	0	1	0.335862	0.271
ASV_15336	1	0	1	0.359476	0.2711
ASV_7105	0	1	2	0.359774	0.2715
ASV_4187	1	0	1	0.363919	0.2715
ASV_4136	1	0	1	0.341291	0.2716
ASV_14116	0	1	2	0.348698	0.272
ASV_2506	0	1	2	0.353328	0.272
ASV_13506	0	1	2	0.404253	0.272
ASV_919	0	1	2	0.341709	0.2723
ASV_1380	1	0	1	0.349193	0.2723
ASV_2697	0	1	2	0.366768	0.2723
ASV_4996	0	1	2	0.351028	0.2723
ASV_1773	0	1	2	0.346996	0.2724
ASV_1631	0	1	2	0.344752	0.2724
ASV_1170	1	0	1	0.35702	0.2729
ASV_4115	1	0	1	0.352591	0.2732
ASV_3641	1	0	1	0.342851	0.2739
ASV_4298	0	1	2	0.31707	0.2745
ASV_17545	1	0	1	0.35776	0.2748
ASV_14239	0	1	2	0.360774	0.2748
ASV_1930	1	0	1	0.341115	0.275
ASV_17356	0	1	2	0.348959	0.2755
ASV_5159	0	1	2	0.347355	0.2756
ASV_7409	1	0	1	0.348182	0.2757
ASV_7119	1	0	1	0.31105	0.2758
ASV_981	1	0	1	0.306532	0.2761
ASV_2226	0	1	2	0.353795	0.2763
ASV_2922	0	1	2	0.340175	0.2773
ASV_4198	1	0	1	0.337863	0.2776
ASV_1617	1	0	1	0.330373	0.278
ASV_14507	0	1	2	0.320743	0.2784
ASV_3804	0	1	2	0.365726	0.2786
ASV_14874	1	0	1	0.327172	0.2792
ASV_2332	1	0	1	0.331738	0.2794
ASV_1187	1	0	1	0.352723	0.2799
ASV_16292	1	0	1	0.355138	0.2806
ASV_9734	1	0	1	0.337143	0.2809
ASV_24073	0	1	2	0.357172	0.2812
ASV_7622	1	0	1	0.33536	0.2813
ASV_6552	0	1	2	0.364096	0.2815
ASV_8578	0	1	2	0.357955	0.2817
ASV_3445	1	0	1	0.317942	0.2822
ASV_1111	1	0	1	0.353514	0.283
ASV_10162	0	1	2	0.33447	0.2841
ASV_2807	1	0	1	0.338604	0.2845
ASV_17450	1	0	1	0.333904	0.2856
ASV_1288	0	1	2	0.337146	0.2863
ASV_3400	1	0	1	0.353863	0.2864
ASV_2618	0	1	2	0.334683	0.2869
ASV_8881	1	0	1	0.344222	0.2869
ASV_1237	1	0	1	0.39592	0.2873
ASV_7837	1	0	1	0.346478	0.2878
ASV_866	0	1	2	0.349279	0.288
ASV_25869	1	0	1	0.321724	0.2881
ASV_6173	0	1	2	0.325111	0.2886
ASV_15403	1	0	1	0.398763	0.2886
ASV_3778	1	0	1	0.35347	0.2887
ASV_18999	1	0	1	0.337132	0.2891
ASV_5194	0	1	2	0.332241	0.2891
ASV_9174	0	1	2	0.331317	0.2893
ASV_4814	0	1	2	0.364665	0.2894
ASV_3265	1	0	1	0.313085	0.2894
ASV_14452	1	0	1	0.329286	0.2895
ASV_2181	1	0	1	0.301364	0.2895
ASV_10159	0	1	2	0.332735	0.2903
ASV_1787	0	1	2	0.353998	0.2904
ASV_19666	1	0	1	0.34894	0.2907
ASV_6766	0	1	2	0.381144	0.2913
ASV_519	0	1	2	0.336301	0.2919
ASV_180	1	0	1	0.326194	0.292
ASV_293	1	0	1	0.381812	0.2921
ASV_4424	0	1	2	0.395106	0.2922
ASV_373	1	0	1	0.352323	0.2929
ASV_3342	0	1	2	0.425568	0.2931
ASV_2369	0	1	2	0.379158	0.2931
ASV_5680	1	0	1	0.319796	0.2932
ASV_8204	0	1	2	0.32814	0.2933
ASV_25325	0	1	2	0.295627	0.2934
ASV_763	0	1	2	0.342665	0.2935
ASV_2852	1	0	1	0.302442	0.2941
ASV_4215	1	0	1	0.379266	0.2944
ASV_6757	0	1	2	0.332494	0.2945
ASV_2064	1	0	1	0.335438	0.2946
ASV_9127	1	0	1	0.34761	0.2948
ASV_4581	1	0	1	0.33426	0.2948
ASV_1950	0	1	2	0.330869	0.2949
ASV_5275	0	1	2	0.325989	0.2953
ASV_3590	0	1	2	0.38729	0.2953
ASV_3613	0	1	2	0.406647	0.2956
ASV_160	0	1	2	0.313156	0.2956
ASV_8633	0	1	2	0.34714	0.2957
ASV_18848	0	1	2	0.346813	0.2958
ASV_13814	0	1	2	0.318167	0.2959
ASV_1392	0	1	2	0.339548	0.2967
ASV_6415	0	1	2	0.401039	0.2968
ASV_2522	0	1	2	0.341682	0.2969
ASV_7449	0	1	2	0.367096	0.297
ASV_17027	1	0	1	0.324018	0.2977
ASV_1350	0	1	2	0.333017	0.2979
ASV_7508	1	0	1	0.325267	0.2982
ASV_638	0	1	2	0.329286	0.2986
ASV_6145	0	1	2	0.361938	0.2992
ASV_3365	0	1	2	0.326698	0.2995
ASV_482	0	1	2	0.305047	0.2995
ASV_7607	1	0	1	0.326539	0.3004
ASV_10802	1	0	1	0.321748	0.3006
ASV_29228	0	1	2	0.34257	0.3007
ASV_19	1	0	1	0.333775	0.3008
ASV_108	0	1	2	0.330213	0.3014
ASV_4373	1	0	1	0.300696	0.3014
ASV_14498	1	0	1	0.358683	0.302
ASV_22328	0	1	2	0.321963	0.3021
ASV_3316	1	0	1	0.335742	0.3021
ASV_1872	0	1	2	0.395556	0.3026
ASV_429	1	0	1	0.335679	0.3028
ASV_4176	1	0	1	0.327059	0.3028
ASV_23747	0	1	2	0.366832	0.3036
ASV_1764	1	0	1	0.335524	0.304
ASV_1970	0	1	2	0.345578	0.3043
ASV_485	0	1	2	0.338411	0.3049
ASV_24461	1	0	1	0.319459	0.3049
ASV_5995	0	1	2	0.325667	0.305
ASV_22485	0	1	2	0.356096	0.3064
ASV_558	0	1	2	0.340028	0.3066
ASV_7684	1	0	1	0.313758	0.307
ASV_316	0	1	2	0.341196	0.3072
ASV_7081	1	0	1	0.334542	0.3073
ASV_19036	1	0	1	0.316419	0.3073
ASV_5770	0	1	2	0.376695	0.3074
ASV_1498	0	1	2	0.392353	0.3074
ASV_9073	1	0	1	0.300958	0.3077
ASV_1252	1	0	1	0.342864	0.3079
ASV_15827	0	1	2	0.369902	0.308
ASV_3054	0	1	2	0.320449	0.3081
ASV_33319	0	1	2	0.324049	0.3082
ASV_1212	0	1	2	0.315923	0.3085
ASV_917	1	0	1	0.330931	0.3087
ASV_15057	1	0	1	0.304178	0.3087
ASV_3726	1	0	1	0.376974	0.3091
ASV_8533	0	1	2	0.315158	0.3092
ASV_8920	1	0	1	0.347257	0.3093
ASV_5732	1	0	1	0.344941	0.3095
ASV_2689	0	1	2	0.379664	0.31
ASV_1210	1	0	1	0.451135	0.3101
ASV_3488	0	1	2	0.341996	0.3102
ASV_1542	0	1	2	0.289323	0.3102
ASV_28355	0	1	2	0.341849	0.3102
ASV_1344	0	1	2	0.35082	0.3105
ASV_7256	1	0	1	0.355667	0.3109
ASV_3458	0	1	2	0.426859	0.311
ASV_3813	0	1	2	0.332329	0.3111
ASV_1443	0	1	2	0.326198	0.3111
ASV_73	0	1	2	0.330754	0.3115
ASV_3129	1	0	1	0.332694	0.3115
ASV_4455	0	1	2	0.328852	0.312
ASV_920	0	1	2	0.332224	0.312
ASV_13350	1	0	1	0.321738	0.3122
ASV_27027	0	1	2	0.330151	0.3125
ASV_17743	0	1	2	0.321312	0.3128
ASV_1179	0	1	2	0.357555	0.3132
ASV_3294	1	0	1	0.386678	0.3136
ASV_2504	0	1	2	0.409587	0.3137
ASV_2868	1	0	1	0.340066	0.3141
ASV_1842	0	1	2	0.305148	0.3145
ASV_2229	0	1	2	0.313868	0.3146
ASV_3816	0	1	2	0.320009	0.3148
ASV_4947	0	1	2	0.323939	0.315
ASV_8791	1	0	1	0.323091	0.3154
ASV_5758	1	0	1	0.336632	0.3158
ASV_1022	0	1	2	0.308698	0.316
ASV_18268	1	0	1	0.327671	0.3165
ASV_890	1	0	1	0.30682	0.3168
ASV_836	0	1	2	0.335761	0.3169
ASV_18277	1	0	1	0.310147	0.3173
ASV_4649	0	1	2	0.337537	0.3175
ASV_7907	0	1	2	0.322587	0.3177
ASV_17223	0	1	2	0.323774	0.3183
ASV_5709	0	1	2	0.324306	0.3186
ASV_30024	1	0	1	0.325087	0.3187
ASV_636	0	1	2	0.319292	0.3196
ASV_6160	0	1	2	0.347247	0.3206
ASV_2482	1	0	1	0.390656	0.3208
ASV_9836	0	1	2	0.326597	0.3212
ASV_699	1	0	1	0.300745	0.3214
ASV_1859	0	1	2	0.316252	0.3215
ASV_451	0	1	2	0.303627	0.3218
ASV_1809	1	0	1	0.322255	0.3235
ASV_131	0	1	2	0.333086	0.3237
ASV_5893	0	1	2	0.312699	0.3245
ASV_378	1	0	1	0.306821	0.3253
ASV_805	0	1	2	0.313233	0.3254
ASV_30943	1	0	1	0.329166	0.3257
ASV_2091	0	1	2	0.310456	0.3259
ASV_14073	1	0	1	0.298495	0.3264
ASV_18120	1	0	1	0.314399	0.3267
ASV_9524	0	1	2	0.337061	0.3268
ASV_21284	1	0	1	0.38172	0.3273
ASV_327	1	0	1	0.31268	0.3277
ASV_1979	0	1	2	0.306578	0.3279
ASV_3628	0	1	2	0.335995	0.3286
ASV_2951	0	1	2	0.337695	0.3287
[truncated: 1,739 more rows]

## Sheet: indicsp_soil_its
	s.intercrop	s.monoculture	index	stat	p.value
ASV_383	1	0	1	0.572522	0.0027	**
ASV_51	0	1	2	0.410811	0.0037	**
ASV_27	1	0	1	0.759552	0.0044	**
ASV_1194	1	0	1	0.828061	0.0075	**
ASV_191	1	0	1	0.732319	0.0076	**
ASV_4709	0	1	2	0.681111	0.0083	**
ASV_346	0	1	2	0.646221	0.0087	**
ASV_679	1	0	1	0.684999	0.0089	**
ASV_311	1	0	1	0.65635	0.0131	*
ASV_155	1	0	1	0.350402	0.0141	*
ASV_249	1	0	1	0.466498	0.0147	*
ASV_12	0	1	2	0.501806	0.0151	*
ASV_716	1	0	1	0.691032	0.0164	*
ASV_695	1	0	1	0.429942	0.0164	*
ASV_126	0	1	2	0.569496	0.0169	*
ASV_92	0	1	2	0.362412	0.0169	*
ASV_888	1	0	1	0.640827	0.019	*
ASV_15	1	0	1	0.702648	0.0199	*
ASV_813	1	0	1	0.651326	0.0213	*
ASV_16	1	0	1	0.642933	0.0215	*
ASV_118	0	1	2	0.423603	0.0272	*
ASV_661	1	0	1	0.596376	0.0274	*
ASV_69	0	1	2	0.511214	0.0276	*
ASV_4720	1	0	1	0.678736	0.0287	*
ASV_808	1	0	1	0.569092	0.0287	*
ASV_523	1	0	1	0.467926	0.0311	*
ASV_342	1	0	1	0.404375	0.033	*
ASV_1178	1	0	1	0.621808	0.0336	*
ASV_725	1	0	1	0.539269	0.0348	*
ASV_317	1	0	1	0.568246	0.0359	*
ASV_272	0	1	2	0.623831	0.0396	*
ASV_308	1	0	1	0.575676	0.0399	*
ASV_1688	0	1	2	0.619647	0.0412	*
ASV_553	1	0	1	0.615535	0.0444	*
ASV_153	0	1	2	0.579269	0.0461	*
ASV_359	0	1	2	0.555527	0.0473	*
ASV_480	1	0	1	0.423175	0.0542
ASV_590	1	0	1	0.448074	0.0569
ASV_71	0	1	2	0.374774	0.058
ASV_486	1	0	1	0.543442	0.0585
ASV_485	1	0	1	0.49674	0.0585
ASV_210	1	0	1	0.383432	0.0585
ASV_199	0	1	2	0.380314	0.0587
ASV_193	0	1	2	0.581874	0.0588
ASV_4784	0	1	2	0.628241	0.0588
ASV_180	0	1	2	0.392269	0.0596
ASV_6	0	1	2	0.440565	0.0605
ASV_347	0	1	2	0.577499	0.0605
ASV_531	0	1	2	0.6143	0.0605
ASV_356	1	0	1	0.605753	0.0613
ASV_572	1	0	1	0.579409	0.0613
ASV_306	1	0	1	0.673634	0.0631
ASV_776	1	0	1	0.494419	0.0631
ASV_950	1	0	1	0.548448	0.0631
ASV_90	0	1	2	0.470238	0.0658
ASV_544	1	0	1	0.454622	0.0761
ASV_77	1	0	1	0.520304	0.0774
ASV_214	1	0	1	0.47083	0.0774
ASV_241	1	0	1	0.469678	0.0774
ASV_59	1	0	1	0.375228	0.0787
ASV_54	0	1	2	0.49881	0.0832
ASV_1533	1	0	1	0.518717	0.09
ASV_1627	1	0	1	0.521449	0.0927
ASV_197	1	0	1	0.490403	0.1013
ASV_176	0	1	2	0.5327	0.1026
ASV_761	1	0	1	0.453862	0.1102
ASV_52	0	1	2	0.483308	0.1246
ASV_853	0	1	2	0.486315	0.1318
ASV_182	0	1	2	0.449378	0.1328
ASV_143	0	1	2	0.443473	0.1417
ASV_167	0	1	2	0.436068	0.1422
ASV_371	0	1	2	0.41542	0.1482
ASV_2	0	1	2	0.349428	0.152
ASV_212	1	0	1	0.443382	0.1532
ASV_1029	1	0	1	0.414294	0.1533
ASV_580	1	0	1	0.405823	0.1546
ASV_188	1	0	1	0.44059	0.1585
ASV_140	0	1	2	0.456201	0.1607
ASV_835	1	0	1	0.443735	0.1685
ASV_244	0	1	2	0.431941	0.1704
ASV_721	0	1	2	0.436612	0.1736
ASV_207	1	0	1	0.421082	0.1763
ASV_198	0	1	2	0.319579	0.1766
ASV_999	0	1	2	0.448341	0.1782
ASV_429	0	1	2	0.470796	0.1806
ASV_162	0	1	2	0.316664	0.1807
ASV_170	0	1	2	0.459553	0.1812
ASV_684	0	1	2	0.420747	0.1836
ASV_99	0	1	2	0.335523	0.1841
ASV_219	1	0	1	0.380927	0.1866
ASV_263	1	0	1	0.427055	0.1879
ASV_137	1	0	1	0.417406	0.192
ASV_344	1	0	1	0.370241	0.1979
ASV_141	0	1	2	0.336287	0.2078
ASV_183	0	1	2	0.394829	0.2119
ASV_17	0	1	2	0.388948	0.2195
ASV_68	1	0	1	0.380503	0.2262
ASV_1542	1	0	1	0.419524	0.2376
ASV_66	1	0	1	0.411862	0.251
ASV_33	0	1	2	0.399251	0.2578
ASV_36	1	0	1	0.391082	0.2579
ASV_1260	1	0	1	0.373963	0.2787
ASV_89	1	0	1	0.310619	0.2804
ASV_543	1	0	1	0.36494	0.2956
ASV_238	0	1	2	0.405731	0.297
ASV_484	0	1	2	0.426544	0.2991
ASV_332	0	1	2	0.402522	0.3002
ASV_467	1	0	1	0.432288	0.303
ASV_476	0	1	2	0.356661	0.303
ASV_147	0	1	2	0.337646	0.304
ASV_334	0	1	2	0.373089	0.3057
ASV_702	0	1	2	0.402227	0.3084
ASV_135	1	0	1	0.320831	0.3094
ASV_19	1	0	1	0.314038	0.3272
ASV_26	0	1	2	0.323519	0.333
ASV_274	1	0	1	0.302791	0.3425
ASV_169	0	1	2	0.32164	0.3482
ASV_160	0	1	2	0.375933	0.35
ASV_111	0	1	2	0.420442	0.3503
ASV_144	0	1	2	0.298845	0.3651
ASV_554	0	1	2	0.423604	0.3677
ASV_1454	1	0	1	0.278989	0.3703
ASV_525	0	1	2	0.288921	0.3806
ASV_177	1	0	1	0.324643	0.3829
ASV_404	0	1	2	0.295541	0.3904
ASV_21	1	0	1	0.267869	0.3934
ASV_449	1	0	1	0.339631	0.3999
ASV_1046	0	1	2	0.277055	0.4011
ASV_1610	1	0	1	0.265225	0.404
ASV_403	0	1	2	0.298995	0.4096
ASV_4	1	0	1	0.308647	0.4156
ASV_992	0	1	2	0.284275	0.4167
ASV_217	1	0	1	0.250333	0.421
ASV_80	0	1	2	0.303957	0.4217
ASV_409	0	1	2	0.271047	0.4239
ASV_841	1	0	1	0.275759	0.4311
ASV_67	1	0	1	0.238358	0.4438
ASV_392	0	1	2	0.374874	0.4492
ASV_145	1	0	1	0.275428	0.4586
ASV_730	0	1	2	0.2534	0.4589
ASV_286	1	0	1	0.203918	0.4608
ASV_82	1	0	1	0.292655	0.4652
ASV_48	1	0	1	0.21812	0.4675
ASV_468	1	0	1	0.136913	0.4694
ASV_156	0	1	2	0.222469	0.4738
ASV_386	1	0	1	0.205735	0.4747
ASV_186	0	1	2	0.260552	0.4751
ASV_50	1	0	1	0.275534	0.4789
ASV_637	1	0	1	0.278193	0.48
ASV_24	0	1	2	0.271017	0.4828
ASV_1367	0	1	2	0.2581	0.4837
ASV_832	1	0	1	0.248819	0.4928
ASV_159	0	1	2	0.224604	0.499
ASV_5296	1	0	1	0.30181	0.4992
ASV_1113	1	0	1	0.262683	0.5044
ASV_57	1	0	1	0.229795	0.509
ASV_1566	1	0	1	0.259373	0.5253
ASV_1665	1	0	1	0.29359	0.5286
ASV_209	0	1	2	0.203486	0.5408
ASV_105	1	0	1	0.324246	0.5426
ASV_37	0	1	2	0.29766	0.5496
ASV_30	0	1	2	0.192813	0.5523
ASV_174	1	0	1	0.276962	0.5649
ASV_473	1	0	1	0.097384	0.5718
ASV_1097	0	1	2	0.196845	0.575
ASV_165	0	1	2	0.200443	0.5754
ASV_184	0	1	2	0.296516	0.5806
ASV_4797	1	0	1	0.199286	0.5819
ASV_516	1	0	1	0.219599	0.5844
ASV_242	1	0	1	0.251858	0.5905
ASV_276	1	0	1	0.185968	0.5933
ASV_83	0	1	2	0.278456	0.6025
ASV_53	1	0	1	0.273502	0.6112
ASV_74	0	1	2	0.13546	0.6211
ASV_1150	0	1	2	0.208396	0.6242
ASV_278	1	0	1	0.272268	0.6335
ASV_25	1	0	1	0.209185	0.6357
ASV_142	0	1	2	0.290774	0.6388
ASV_18	0	1	2	0.280572	0.6426
ASV_1595	0	1	2	0.216377	0.6437
ASV_106	0	1	2	0.261603	0.6443
ASV_216	1	0	1	0.273567	0.6455
ASV_73	0	1	2	0.263582	0.6476
ASV_559	1	0	1	0.080646	0.6497
ASV_129	1	0	1	0.291958	0.6538
ASV_93	1	0	1	0.13976	0.6541
ASV_271	0	1	2	0.139603	0.6739
ASV_287	1	0	1	0.13566	0.6741
ASV_304	0	1	2	0.293624	0.6791
ASV_269	1	0	1	0.0722133	0.6866
ASV_4969	0	1	2	0.161807	0.689
ASV_102	0	1	2	0.290694	0.6993
ASV_363	0	1	2	0.115936	0.7027
ASV_7	0	1	2	0.241008	0.7028
ASV_1559	0	1	2	0.129133	0.7066
ASV_436	0	1	2	0.187584	0.7192
ASV_79	0	1	2	0.201642	0.7229
ASV_128	0	1	2	0.0946075	0.7263
ASV_446	1	0	1	0.137331	0.7298
ASV_517	1	0	1	0.227123	0.7299
ASV_299	0	1	2	0.129797	0.7301
ASV_491	1	0	1	0.202565	0.733
ASV_982	1	0	1	0.160808	0.7438
ASV_154	1	0	1	0.104129	0.7515
ASV_39	1	0	1	0.0886679	0.7579
ASV_78	0	1	2	0.0332103	0.762
ASV_843	1	0	1	0.198163	0.7722
ASV_451	1	0	1	0.134977	0.7765
ASV_81	0	1	2	0.112436	0.7782
ASV_61	0	1	2	0.255969	0.7801
ASV_1227	1	0	1	0.0414993	0.7804
ASV_172	0	1	2	0.14534	0.7901
ASV_45	1	0	1	0.278739	0.7911
ASV_4710	1	0	1	0.0946019	0.7933
ASV_96	1	0	1	0.137168	0.7949
ASV_450	1	0	1	0.046891	0.8071
ASV_5	1	0	1	0.0967848	0.8228
ASV_108	0	1	2	0.208086	0.8234
ASV_34	1	0	1	0.145952	0.8267
ASV_487	1	0	1	0.0698392	0.8356
ASV_1353	1	0	1	0.0727398	0.836
ASV_620	0	1	2	0.179394	0.8371
ASV_44	0	1	2	0.291365	0.8405
ASV_930	1	0	1	0.0604846	0.841
ASV_285	0	1	2	0.252913	0.8441
ASV_384	1	0	1	0.0442305	0.8449
ASV_1437	1	0	1	0.0715543	0.8488
ASV_63	0	1	2	0.0605054	0.8494
ASV_4914	0	1	2	0.0416644	0.8508
ASV_1081	1	0	1	0.125892	0.8512
ASV_256	1	0	1	0.197952	0.8755
ASV_13	0	1	2	0.175211	0.8886
ASV_122	0	1	2	0.297886	0.8897
ASV_479	1	0	1	0.0771317	0.894
ASV_38	0	1	2	0.292101	0.9236
ASV_537	0	1	2	0.0146858	0.9256
ASV_338	1	0	1	0.0851928	0.9287
ASV_23	1	0	1	0.122454	0.9499
ASV_192	1	0	1	0.0937484	0.9505
ASV_410	1	0	1	0.143236	0.9539
ASV_233	0	1	2	0.125659	0.9551
ASV_860	1	0	1	0.0197577	0.9557
ASV_8	1	0	1	0.150252	0.9578
ASV_680	0	1	2	0.00945505	0.9663
ASV_1534	1	0	1	0.00783374	0.9678
ASV_4881	1	0	1	0.00766671	0.9779
ASV_113	0	1	2	0.233133	0.9802
ASV_1	1	0	1	0.0543785	0.9819
ASV_123	0	1	2	0.265721	0.9874
ASV_55	0	1	2	0.165166	0.9965
ASV_510	0	1	2	0.0600817	0.9981
ASV_351	0	1	2	0.000683731	1
ASV_341	0	1	2	0.0547229	1
ASV_560	0	1	2	0.0016802	1
ASV_665	1	0	1	0.0137225	1
ASV_230	0	1	2	0.22701	1
ASV_265	0	1	2	0.0386472	1
ASV_440	0	1	2	0.252194	1
ASV_157	0	1	2	0.271101	1
ASV_5378	0	1	2	0.00930105	1
ASV_905	1	0	1	0.0204039	1

## Sheet: indicsp_rhizo_16s
	s.intercrop	s.monoculture	index	stat	p.value
ASV_104	1	0	1	0.67334	0.0027	**
ASV_13589	1	0	1	0.520396	0.0027	**
ASV_140	0	1	2	0.700767	0.0027	**
ASV_1438	1	0	1	0.756514	0.0027	**
ASV_15	1	0	1	0.459909	0.0027	**
ASV_214	1	0	1	0.660785	0.0027	**
ASV_2439	1	0	1	0.767788	0.0027	**
ASV_25	1	0	1	0.609972	0.0027	**
ASV_314	0	1	2	0.66985	0.0027	**
ASV_3371	1	0	1	0.846431	0.0027	**
ASV_373	1	0	1	0.84361	0.0027	**
ASV_397	1	0	1	0.659075	0.0027	**
ASV_480	1	0	1	0.600199	0.0027	**
ASV_492	0	1	2	0.767541	0.0027	**
ASV_512	1	0	1	0.592624	0.0027	**
ASV_528	1	0	1	0.729297	0.0027	**
ASV_5525	1	0	1	0.912798	0.0027	**
ASV_606	1	0	1	0.620588	0.0027	**
ASV_672	1	0	1	0.782641	0.0027	**
ASV_7300	1	0	1	0.636655	0.0027	**
ASV_7691	1	0	1	0.529921	0.0027	**
ASV_1071	1	0	1	0.60179	0.0027	**
ASV_1072	1	0	1	0.588872	0.0027	**
ASV_1166	0	1	2	0.537368	0.0027	**
ASV_13867	1	0	1	0.53033	0.0027	**
ASV_196	1	0	1	0.63501	0.0027	**
ASV_2452	1	0	1	0.762022	0.0027	**
ASV_4044	1	0	1	0.80515	0.0027	**
ASV_7189	1	0	1	0.756587	0.0027	**
ASV_9369	1	0	1	0.733883	0.0027	**
ASV_1674	1	0	1	0.581053	0.0027	**
ASV_287	1	0	1	0.801694	0.0027	**
ASV_523	1	0	1	0.665091	0.0027	**
ASV_599	1	0	1	0.585165	0.0027	**
ASV_859	1	0	1	0.761481	0.0027	**
ASV_914	0	1	2	0.775136	0.0027	**
ASV_271	1	0	1	0.836959	0.0027	**
ASV_2889	1	0	1	0.657858	0.0027	**
ASV_863	0	1	2	0.565775	0.0027	**
ASV_930	1	0	1	0.634046	0.0027	**
ASV_1256	1	0	1	0.746919	0.0027	**
ASV_276	0	1	2	0.608853	0.0027	**
ASV_591	0	1	2	0.815129	0.0027	**
ASV_7340	1	0	1	0.695463	0.0027	**
ASV_7463	1	0	1	0.708894	0.0027	**
ASV_761	0	1	2	0.728625	0.0027	**
ASV_18472	0	1	2	0.59547	0.0027	**
ASV_718	0	1	2	0.769175	0.0027	**
ASV_7758	1	0	1	0.800745	0.0027	**
ASV_8317	1	0	1	0.822319	0.0027	**
ASV_870	1	0	1	0.605125	0.0027	**
ASV_13448	1	0	1	0.622422	0.0027	**
ASV_21795	0	1	2	0.922038	0.0027	**
ASV_3268	1	0	1	0.547583	0.0027	**
ASV_8292	0	1	2	0.903744	0.0027	**
ASV_10838	1	0	1	0.690136	0.0027	**
ASV_12804	1	0	1	0.612637	0.0027	**
ASV_1932	0	1	2	0.429284	0.0027	**
ASV_2158	0	1	2	0.806115	0.0027	**
ASV_5239	1	0	1	0.692832	0.0027	**
ASV_8554	0	1	2	0.892404	0.0027	**
ASV_1544	1	0	1	0.596095	0.0027	**
ASV_5564	1	0	1	0.463488	0.0027	**
ASV_7909	1	0	1	0.612645	0.0027	**
ASV_12718	1	0	1	0.699368	0.0027	**
ASV_1536	0	1	2	0.707709	0.0027	**
ASV_2171	0	1	2	0.761507	0.0027	**
ASV_4217	1	0	1	0.675208	0.0027	**
ASV_5670	1	0	1	0.828519	0.0027	**
ASV_9872	0	1	2	0.599128	0.0027	**
ASV_1244	0	1	2	0.556024	0.0027	**
ASV_12616	1	0	1	0.550641	0.0027	**
ASV_12670	1	0	1	0.675947	0.0027	**
ASV_1607	1	0	1	0.732321	0.0027	**
ASV_7315	1	0	1	0.560461	0.0027	**
ASV_7555	1	0	1	0.467645	0.0027	**
ASV_94	0	1	2	0.320353	0.0027	**
ASV_13946	1	0	1	0.649682	0.0027	**
ASV_4216	1	0	1	0.689446	0.0027	**
ASV_7256	1	0	1	0.705279	0.0027	**
ASV_8277	0	1	2	0.851331	0.0027	**
ASV_977	1	0	1	0.456109	0.0027	**
ASV_12766	1	0	1	0.705785	0.0027	**
ASV_1294	0	1	2	0.551794	0.0027	**
ASV_12966	1	0	1	0.439857	0.0027	**
ASV_13261	1	0	1	0.761744	0.0027	**
ASV_430	0	1	2	0.661383	0.0027	**
ASV_13963	1	0	1	0.696678	0.0027	**
ASV_21651	0	1	2	0.703198	0.0027	**
ASV_12861	1	0	1	0.574699	0.0027	**
ASV_1428	1	0	1	0.610632	0.0027	**
ASV_5493	1	0	1	0.708156	0.0027	**
ASV_7232	1	0	1	0.76557	0.0027	**
ASV_7701	1	0	1	0.712098	0.0027	**
ASV_13883	1	0	1	0.59111	0.0027	**
ASV_1830	0	1	2	0.75118	0.0027	**
ASV_553	0	1	2	0.755055	0.0027	**
ASV_7176	1	0	1	0.693424	0.0027	**
ASV_13483	1	0	1	0.489743	0.0027	**
ASV_139	0	1	2	0.706726	0.004	**
ASV_257	1	0	1	0.751912	0.004	**
ASV_821	1	0	1	0.652732	0.004	**
ASV_888	1	0	1	0.786805	0.004	**
ASV_774	1	0	1	0.75238	0.004	**
ASV_996	0	1	2	0.696843	0.004	**
ASV_7180	1	0	1	0.704128	0.0043	**
ASV_1540	0	1	2	0.52319	0.0043	**
ASV_8115	0	1	2	0.801204	0.0043	**
ASV_2065	1	0	1	0.733656	0.0043	**
ASV_372	0	1	2	0.800712	0.0046	**
ASV_2310	0	1	2	0.704261	0.0046	**
ASV_1489	1	0	1	0.64479	0.0046	**
ASV_7642	1	0	1	0.65971	0.0047	**
ASV_527	1	0	1	0.581081	0.0048	**
ASV_610	1	0	1	0.653097	0.0048	**
ASV_615	1	0	1	0.561382	0.0048	**
ASV_2064	1	0	1	0.80818	0.0048	**
ASV_688	1	0	1	0.72854	0.0048	**
ASV_2529	0	1	2	0.676501	0.0048	**
ASV_1675	1	0	1	0.821535	0.0049	**
ASV_966	1	0	1	0.6603	0.0049	**
ASV_763	0	1	2	0.747152	0.0049	**
ASV_1251	1	0	1	0.719062	0.005	**
ASV_1381	1	0	1	0.590893	0.005	**
ASV_18421	0	1	2	0.656746	0.005	**
ASV_13166	1	0	1	0.50176	0.005	**
ASV_10812	1	0	1	0.748541	0.005	**
ASV_1069	0	1	2	0.54304	0.0051	**
ASV_5551	1	0	1	0.58892	0.0051	**
ASV_918	1	0	1	0.69609	0.0052	**
ASV_2335	0	1	2	0.777661	0.0052	**
ASV_114	0	1	2	0.833855	0.0052	**
ASV_3395	0	1	2	0.724844	0.0052	**
ASV_2481	1	0	1	0.684804	0.0052	**
ASV_5781	0	1	2	0.730387	0.0052	**
ASV_7320	1	0	1	0.522996	0.0055	**
ASV_7200	1	0	1	0.465381	0.0055	**
ASV_1245	0	1	2	0.693407	0.0056	**
ASV_3611	0	1	2	0.809494	0.0056	**
ASV_2154	0	1	2	0.80717	0.0059	**
ASV_3354	1	0	1	0.726318	0.0061	**
ASV_1117	0	1	2	0.686437	0.0062	**
ASV_1837	1	0	1	0.544976	0.0062	**
ASV_13280	1	0	1	0.633397	0.0063	**
ASV_1947	1	0	1	0.672002	0.0064	**
ASV_1068	0	1	2	0.702526	0.0065	**
ASV_444	0	1	2	0.721933	0.0066	**
ASV_4144	0	1	2	0.809733	0.0066	**
ASV_935	1	0	1	0.476599	0.0067	**
ASV_5504	1	0	1	0.538241	0.0068	**
ASV_6260	1	0	1	0.621027	0.0068	**
ASV_907	1	0	1	0.458683	0.0071	**
ASV_4646	1	0	1	0.702751	0.0072	**
ASV_3270	1	0	1	0.735723	0.0074	**
ASV_861	0	1	2	0.786017	0.0074	**
ASV_17268	0	1	2	0.729206	0.0074	**
ASV_1702	0	1	2	0.658293	0.0075	**
ASV_4080	0	1	2	0.638036	0.0075	**
ASV_7779	1	0	1	0.600178	0.0076	**
ASV_12992	1	0	1	0.642023	0.0076	**
ASV_7409	1	0	1	0.68306	0.0077	**
ASV_1604	1	0	1	0.5742	0.008	**
ASV_2663	1	0	1	0.54553	0.008	**
ASV_12937	0	1	2	0.744843	0.0081	**
ASV_36	1	0	1	0.572689	0.0082	**
ASV_1247	0	1	2	0.424257	0.0082	**
ASV_233	0	1	2	0.566603	0.0083	**
ASV_4418	1	0	1	0.679738	0.0084	**
ASV_1606	1	0	1	0.615448	0.0085	**
ASV_1022	0	1	2	0.572484	0.0086	**
ASV_85	0	1	2	0.674369	0.0087	**
ASV_1973	0	1	2	0.804332	0.0087	**
ASV_947	0	1	2	0.77452	0.0089	**
ASV_4595	1	0	1	0.656181	0.0091	**
ASV_786	0	1	2	0.782932	0.0094	**
ASV_442	1	0	1	0.63905	0.0096	**
ASV_850	1	0	1	0.603693	0.0096	**
ASV_6483	1	0	1	0.671071	0.0097	**
ASV_2333	1	0	1	0.613062	0.0097	**
ASV_1952	1	0	1	0.711787	0.0097	**
ASV_7576	1	0	1	0.635282	0.0099	**
ASV_7704	1	0	1	0.633031	0.0099	**
ASV_1083	0	1	2	0.779966	0.01	*
ASV_255	0	1	2	0.725261	0.0101	*
ASV_1204	0	1	2	0.650952	0.0101	*
ASV_945	0	1	2	0.683826	0.0102	*
ASV_1254	1	0	1	0.662405	0.0102	*
ASV_998	0	1	2	0.655146	0.0104	*
ASV_1490	1	0	1	0.632173	0.0105	*
ASV_1021	0	1	2	0.588893	0.0106	*
ASV_860	0	1	2	0.619491	0.0107	*
ASV_7817	1	0	1	0.69943	0.0108	*
ASV_10819	1	0	1	0.53125	0.0108	*
ASV_2281	1	0	1	0.565366	0.0109	*
ASV_82	0	1	2	0.617975	0.011	*
ASV_1550	1	0	1	0.68123	0.0112	*
ASV_4301	1	0	1	0.735544	0.0112	*
ASV_1187	1	0	1	0.570276	0.0113	*
ASV_5075	1	0	1	0.709336	0.0114	*
ASV_394	0	1	2	0.54324	0.0116	*
ASV_1709	0	1	2	0.741585	0.0116	*
ASV_316	0	1	2	0.702452	0.0117	*
ASV_12689	0	1	2	0.688269	0.0117	*
ASV_541	0	1	2	0.522714	0.0118	*
ASV_2233	1	0	1	0.600919	0.0119	*
ASV_286	1	0	1	0.506823	0.012	*
ASV_260	0	1	2	0.701442	0.0121	*
ASV_886	0	1	2	0.558331	0.0124	*
ASV_406	1	0	1	0.607127	0.0126	*
ASV_969	0	1	2	0.715683	0.0129	*
ASV_8647	0	1	2	0.609522	0.0129	*
ASV_908	0	1	2	0.522087	0.013	*
ASV_5822	0	1	2	0.606054	0.013	*
ASV_2850	0	1	2	0.516287	0.0131	*
ASV_4039	1	0	1	0.665182	0.0133	*
ASV_7899	1	0	1	0.58983	0.0133	*
ASV_21628	0	1	2	0.629655	0.0134	*
ASV_2916	0	1	2	0.584255	0.0134	*
ASV_1687	0	1	2	0.566768	0.0134	*
ASV_519	0	1	2	0.638434	0.0135	*
ASV_7508	1	0	1	0.68715	0.0137	*
ASV_4981	1	0	1	0.66322	0.0138	*
ASV_6044	1	0	1	0.632077	0.0138	*
ASV_12695	1	0	1	0.670236	0.0141	*
ASV_13292	1	0	1	0.469654	0.0141	*
ASV_13658	1	0	1	0.577947	0.0141	*
ASV_12636	1	0	1	0.679153	0.0141	*
ASV_12878	1	0	1	0.645086	0.0141	*
ASV_13502	1	0	1	0.744444	0.0141	*
ASV_7908	1	0	1	0.735749	0.0141	*
ASV_7069	1	0	1	0.639432	0.0141	*
ASV_674	0	1	2	0.664453	0.0142	*
ASV_19940	0	1	2	0.768838	0.0147	*
ASV_23690	0	1	2	0.595184	0.0147	*
ASV_22328	0	1	2	0.636943	0.0147	*
ASV_23233	0	1	2	0.655988	0.0147	*
ASV_3164	0	1	2	0.723681	0.0147	*
ASV_22485	0	1	2	0.626161	0.0147	*
ASV_23081	0	1	2	0.535292	0.0147	*
ASV_23531	0	1	2	0.580713	0.0147	*
ASV_22790	0	1	2	0.650758	0.0147	*
ASV_630	0	1	2	0.546935	0.0147	*
ASV_21964	0	1	2	0.731919	0.0147	*
ASV_22349	0	1	2	0.587886	0.0147	*
ASV_22621	0	1	2	0.689345	0.0147	*
ASV_22684	0	1	2	0.676271	0.0147	*
ASV_22749	0	1	2	0.611037	0.0147	*
ASV_22886	0	1	2	0.660395	0.0147	*
ASV_23288	0	1	2	0.681619	0.0147	*
ASV_3333	0	1	2	0.566857	0.0147	*
ASV_22488	0	1	2	0.610343	0.0147	*
ASV_13816	0	1	2	0.818594	0.0147	*
ASV_1373	0	1	2	0.643561	0.0147	*
ASV_4042	1	0	1	0.660332	0.0149	*
ASV_2180	1	0	1	0.477981	0.0149	*
ASV_2855	1	0	1	0.714652	0.0149	*
ASV_4594	1	0	1	0.682217	0.0149	*
ASV_826	1	0	1	0.627989	0.015	*
ASV_1944	1	0	1	0.556958	0.015	*
ASV_7795	1	0	1	0.712368	0.015	*
ASV_10111	1	0	1	0.683343	0.015	*
ASV_5004	1	0	1	0.64636	0.015	*
ASV_8984	1	0	1	0.703184	0.015	*
ASV_10718	1	0	1	0.642418	0.015	*
ASV_6029	1	0	1	0.749011	0.015	*
ASV_7263	1	0	1	0.581989	0.015	*
ASV_7617	1	0	1	0.595415	0.015	*
ASV_8751	1	0	1	0.609726	0.015	*
ASV_2437	1	0	1	0.572128	0.015	*
ASV_9723	1	0	1	0.596472	0.015	*
ASV_1612	1	0	1	0.471212	0.015	*
ASV_3097	1	0	1	0.665872	0.015	*
ASV_7316	1	0	1	0.607903	0.015	*
ASV_7324	1	0	1	0.597803	0.015	*
ASV_1850	1	0	1	0.639974	0.015	*
ASV_13195	1	0	1	0.625122	0.015	*
ASV_12608	1	0	1	0.653791	0.015	*
ASV_681	0	1	2	0.643382	0.0151	*
ASV_5988	0	1	2	0.781568	0.0151	*
ASV_12814	0	1	2	0.69172	0.0151	*
ASV_14579	1	0	1	0.584303	0.0155	*
ASV_15230	1	0	1	0.749754	0.0155	*
ASV_3447	1	0	1	0.739959	0.0155	*
ASV_4212	1	0	1	0.617365	0.0155	*
ASV_1238	1	0	1	0.429324	0.0155	*
ASV_15027	1	0	1	0.51552	0.0155	*
ASV_1697	1	0	1	0.441442	0.0155	*
ASV_14342	1	0	1	0.577769	0.0155	*
ASV_1941	1	0	1	0.625084	0.0155	*
ASV_14176	1	0	1	0.679421	0.0155	*
ASV_15020	1	0	1	0.711229	0.0155	*
ASV_12701	1	0	1	0.708434	0.0156	*
ASV_2070	1	0	1	0.540614	0.0158	*
ASV_2084	0	1	2	0.687515	0.0158	*
ASV_18215	0	1	2	0.708682	0.0158	*
ASV_2053	0	1	2	0.62597	0.0162	*
ASV_3728	1	0	1	0.636524	0.0164	*
ASV_461	1	0	1	0.766046	0.0164	*
ASV_5287	1	0	1	0.706613	0.0164	*
ASV_2196	1	0	1	0.67488	0.0164	*
ASV_239	1	0	1	0.429084	0.0164	*
ASV_1431	1	0	1	0.660946	0.0164	*
ASV_4225	1	0	1	0.56639	0.0164	*
ASV_3112	1	0	1	0.633557	0.0164	*
ASV_7183	1	0	1	0.612509	0.0164	*
ASV_7373	1	0	1	0.677676	0.0164	*
ASV_968	0	1	2	0.561629	0.0165	*
ASV_1370	0	1	2	0.456351	0.0166	*
ASV_13865	1	0	1	0.666892	0.0166	*
ASV_5640	1	0	1	0.647611	0.0169	*
ASV_2522	0	1	2	0.676744	0.0169	*
ASV_1028	0	1	2	0.680695	0.0169	*
ASV_1911	1	0	1	0.637328	0.0169	*
ASV_658	0	1	2	0.523064	0.0169	*
ASV_14434	1	0	1	0.530209	0.017	*
ASV_8107	0	1	2	0.528504	0.017	*
ASV_1744	0	1	2	0.560917	0.0172	*
ASV_713	1	0	1	0.538168	0.0173	*
ASV_7322	1	0	1	0.699902	0.0174	*
ASV_76	0	1	2	0.56253	0.0174	*
ASV_7103	1	0	1	0.668047	0.0174	*
ASV_2876	1	0	1	0.551067	0.0174	*
ASV_15614	1	0	1	0.658129	0.0175	*
ASV_679	1	0	1	0.642049	0.0176	*
ASV_15045	1	0	1	0.668165	0.0177	*
ASV_7989	0	1	2	0.645727	0.0178	*
ASV_5132	1	0	1	0.657758	0.0179	*
ASV_4801	1	0	1	0.690539	0.0183	*
ASV_4295	1	0	1	0.660162	0.0189	*
ASV_368	0	1	2	0.612968	0.019	*
ASV_1863	1	0	1	0.6405	0.0191	*
ASV_4066	0	1	2	0.63671	0.0192	*
ASV_210	1	0	1	0.694942	0.0196	*
ASV_5490	1	0	1	0.573015	0.0196	*
ASV_3756	0	1	2	0.674904	0.0196	*
ASV_14810	1	0	1	0.635777	0.0197	*
ASV_193	0	1	2	0.62832	0.02	*
ASV_188	0	1	2	0.439294	0.02	*
ASV_3035	1	0	1	0.71232	0.0202	*
ASV_8010	0	1	2	0.51706	0.0202	*
ASV_131	0	1	2	0.556961	0.0205	*
ASV_3828	1	0	1	0.67351	0.0205	*
ASV_7605	1	0	1	0.694943	0.0205	*
ASV_1810	1	0	1	0.505826	0.0207	*
ASV_2602	1	0	1	0.668995	0.0208	*
ASV_2151	1	0	1	0.390676	0.0208	*
ASV_1081	0	1	2	0.713069	0.021	*
ASV_224	1	0	1	0.518148	0.0212	*
ASV_9125	1	0	1	0.617824	0.0213	*
ASV_420	1	0	1	0.651916	0.0217	*
ASV_2041	0	1	2	0.650561	0.0217	*
ASV_8602	0	1	2	0.648168	0.0218	*
ASV_2440	0	1	2	0.634747	0.0218	*
ASV_4720	0	1	2	0.589191	0.022	*
ASV_1236	1	0	1	0.632334	0.0221	*
ASV_10117	0	1	2	0.669534	0.0224	*
ASV_20	0	1	2	0.375373	0.0226	*
ASV_4389	1	0	1	0.670484	0.0226	*
ASV_2317	1	0	1	0.531288	0.0227	*
ASV_7513	1	0	1	0.641139	0.0227	*
ASV_2174	0	1	2	0.608914	0.0228	*
ASV_4680	0	1	2	0.549669	0.0228	*
ASV_2497	1	0	1	0.681454	0.0228	*
ASV_1186	1	0	1	0.651068	0.0232	*
ASV_2067	1	0	1	0.520977	0.0232	*
ASV_5541	1	0	1	0.6159	0.0232	*
ASV_1974	0	1	2	0.644922	0.0232	*
ASV_733	1	0	1	0.646101	0.0235	*
ASV_1694	0	1	2	0.64112	0.0235	*
ASV_2197	1	0	1	0.625092	0.0235	*
ASV_650	0	1	2	0.562243	0.0239	*
ASV_272	0	1	2	0.562747	0.0243	*
ASV_2716	0	1	2	0.64954	0.0244	*
ASV_5469	1	0	1	0.631156	0.0246	*
ASV_1209	1	0	1	0.705795	0.0247	*
ASV_543	0	1	2	0.674215	0.0247	*
ASV_2617	1	0	1	0.663396	0.0248	*
ASV_3290	0	1	2	0.629055	0.0248	*
ASV_791	0	1	2	0.642737	0.0249	*
ASV_700	0	1	2	0.659062	0.0249	*
ASV_8533	1	0	1	0.651206	0.0253	*
ASV_149	0	1	2	0.681266	0.0254	*
ASV_731	0	1	2	0.531723	0.0255	*
ASV_13516	1	0	1	0.672255	0.0255	*
ASV_1174	1	0	1	0.634902	0.0259	*
ASV_7238	1	0	1	0.661978	0.026	*
ASV_671	0	1	2	0.57854	0.0261	*
ASV_160	0	1	2	0.406029	0.0261	*
ASV_5713	0	1	2	0.655464	0.0262	*
ASV_3500	0	1	2	0.650133	0.0264	*
ASV_8187	0	1	2	0.522553	0.0266	*
ASV_14247	1	0	1	0.592988	0.027	*
ASV_2491	1	0	1	0.644482	0.0272	*
ASV_2469	1	0	1	0.532559	0.0272	*
ASV_6131	1	0	1	0.633811	0.0272	*
ASV_785	0	1	2	0.395195	0.0273	*
ASV_18571	0	1	2	0.536964	0.0273	*
ASV_470	1	0	1	0.385913	0.0275	*
ASV_9731	1	0	1	0.552218	0.0276	*
ASV_4266	1	0	1	0.645433	0.0279	*
ASV_2873	1	0	1	0.630682	0.0279	*
ASV_10795	1	0	1	0.630292	0.0279	*
ASV_728	0	1	2	0.558826	0.0279	*
ASV_8908	1	0	1	0.523568	0.028	*
ASV_12678	1	0	1	0.655954	0.0282	*
ASV_4994	1	0	1	0.691489	0.0282	*
ASV_8949	1	0	1	0.678289	0.0282	*
ASV_661	0	1	2	0.514189	0.0283	*
ASV_702	1	0	1	0.632058	0.0284	*
ASV_1101	0	1	2	0.468816	0.0285	*
ASV_15233	1	0	1	0.569306	0.0285	*
ASV_3162	0	1	2	0.678485	0.0285	*
ASV_2077	0	1	2	0.637595	0.0285	*
ASV_53	1	0	1	0.479191	0.0286	*
ASV_6638	1	0	1	0.609989	0.0286	*
ASV_1494	1	0	1	0.611263	0.0286	*
ASV_4695	1	0	1	0.680557	0.0289	*
ASV_12799	1	0	1	0.609398	0.0291	*
ASV_3138	1	0	1	0.628433	0.0291	*
ASV_2488	1	0	1	0.553914	0.0292	*
ASV_1498	0	1	2	0.638828	0.0292	*
ASV_1963	0	1	2	0.658205	0.0294	*
ASV_13005	1	0	1	0.560482	0.0296	*
ASV_14241	1	0	1	0.491822	0.0298	*
ASV_311	0	1	2	0.613774	0.0299	*
ASV_2719	0	1	2	0.577347	0.0299	*
ASV_3275	1	0	1	0.609306	0.0299	*
ASV_9355	1	0	1	0.541966	0.0301	*
ASV_13316	0	1	2	0.578857	0.0301	*
ASV_1354	0	1	2	0.543224	0.0302	*
ASV_15246	1	0	1	0.694581	0.0304	*
ASV_9775	1	0	1	0.609741	0.0304	*
ASV_15245	1	0	1	0.618195	0.0307	*
ASV_1931	0	1	2	0.515935	0.0308	*
ASV_2875	1	0	1	0.52432	0.0308	*
ASV_14255	1	0	1	0.596773	0.0308	*
ASV_1671	1	0	1	0.482201	0.031	*
ASV_563	0	1	2	0.512434	0.0311	*
ASV_1241	0	1	2	0.543347	0.0312	*
ASV_2678	0	1	2	0.649254	0.0313	*
ASV_7807	1	0	1	0.629038	0.0316	*
ASV_1221	0	1	2	0.57821	0.032	*
ASV_5989	1	0	1	0.623804	0.032	*
ASV_7588	1	0	1	0.668506	0.0322	*
ASV_872	0	1	2	0.634164	0.0325	*
ASV_2505	1	0	1	0.648678	0.0327	*
ASV_256	1	0	1	0.637023	0.0329	*
ASV_971	0	1	2	0.630524	0.033	*
ASV_4937	1	0	1	0.616465	0.0331	*
ASV_1449	1	0	1	0.582562	0.0332	*
ASV_1371	0	1	2	0.510271	0.0333	*
ASV_277	1	0	1	0.643221	0.0334	*
ASV_490	0	1	2	0.568221	0.0336	*
ASV_182	0	1	2	0.601541	0.034	*
ASV_780	0	1	2	0.446906	0.034	*
ASV_3876	0	1	2	0.591935	0.0342	*
ASV_16783	0	1	2	0.661499	0.0344	*
ASV_451	0	1	2	0.630277	0.0346	*
ASV_75	1	0	1	0.565739	0.0351	*
ASV_1834	1	0	1	0.585846	0.0353	*
ASV_7269	1	0	1	0.57205	0.0359	*
ASV_10889	0	1	2	0.60201	0.0359	*
ASV_8138	0	1	2	0.589549	0.036	*
ASV_13225	0	1	2	0.647226	0.0362	*
ASV_732	0	1	2	0.565283	0.0362	*
ASV_7950	1	0	1	0.587987	0.0365	*
ASV_17893	0	1	2	0.630486	0.0365	*
ASV_1673	1	0	1	0.472735	0.037	*
ASV_790	1	0	1	0.574988	0.037	*
ASV_525	1	0	1	0.636761	0.0371	*
ASV_9524	0	1	2	0.555724	0.0374	*
ASV_2494	0	1	2	0.624383	0.0377	*
ASV_402	0	1	2	0.620191	0.0379	*
ASV_15450	1	0	1	0.576885	0.0379	*
ASV_1759	1	0	1	0.641452	0.038	*
ASV_1681	0	1	2	0.589231	0.0382	*
ASV_4841	0	1	2	0.630953	0.0382	*
ASV_10324	1	0	1	0.487093	0.0384	*
ASV_946	0	1	2	0.527586	0.0386	*
ASV_1814	1	0	1	0.481999	0.0388	*
ASV_1542	0	1	2	0.549815	0.0388	*
ASV_3282	1	0	1	0.569058	0.0389	*
ASV_1142	0	1	2	0.475129	0.0391	*
ASV_5830	0	1	2	0.587466	0.0394	*
ASV_579	1	0	1	0.614945	0.0394	*
ASV_1353	0	1	2	0.608855	0.0394	*
ASV_1288	0	1	2	0.554949	0.0394	*
ASV_3154	0	1	2	0.605501	0.0396	*
ASV_7631	1	0	1	0.420512	0.0396	*
ASV_2157	0	1	2	0.660434	0.0398	*
ASV_7290	1	0	1	0.559407	0.0399	*
ASV_550	1	0	1	0.505901	0.0401	*
ASV_8264	0	1	2	0.602769	0.0403	*
ASV_223	1	0	1	0.566602	0.0407	*
ASV_555	0	1	2	0.540944	0.0407	*
ASV_2308	0	1	2	0.629836	0.0407	*
ASV_15562	1	0	1	0.602706	0.0409	*
ASV_2870	1	0	1	0.572083	0.0409	*
ASV_290	0	1	2	0.620945	0.0412	*
ASV_601	0	1	2	0.598853	0.0413	*
ASV_1615	1	0	1	0.540155	0.0415	*
ASV_1020	0	1	2	0.543356	0.0416	*
ASV_1678	1	0	1	0.606311	0.0419	*
ASV_457	0	1	2	0.597542	0.042	*
ASV_12820	0	1	2	0.567297	0.042	*
ASV_5534	1	0	1	0.621169	0.0421	*
ASV_9344	1	0	1	0.507647	0.0422	*
ASV_3124	1	0	1	0.616763	0.0427	*
ASV_660	0	1	2	0.434669	0.0431	*
ASV_10686	1	0	1	0.636054	0.0432	*
ASV_10428	0	1	2	0.601626	0.0433	*
ASV_9321	1	0	1	0.624888	0.0434	*
ASV_1140	0	1	2	0.594964	0.0435	*
ASV_3737	1	0	1	0.558313	0.0436	*
ASV_4346	1	0	1	0.558322	0.0438	*
ASV_4931	1	0	1	0.590284	0.0438	*
ASV_3730	1	0	1	0.540551	0.0444	*
ASV_1111	1	0	1	0.595739	0.0448	*
ASV_5657	1	0	1	0.568266	0.0449	*
ASV_3788	1	0	1	0.50311	0.045	*
ASV_3176	0	1	2	0.570992	0.0452	*
ASV_1756	0	1	2	0.559858	0.0462	*
ASV_520	0	1	2	0.553717	0.0466	*
ASV_190	1	0	1	0.451321	0.0471	*
ASV_1477	1	0	1	0.497378	0.0474	*
ASV_532	1	0	1	0.598741	0.0477	*
ASV_917	1	0	1	0.569167	0.0477	*
ASV_7094	0	1	2	0.587252	0.0479	*
ASV_250	0	1	2	0.610429	0.048	*
ASV_1266	0	1	2	0.580936	0.0486	*
ASV_1303	0	1	2	0.473488	0.0491	*
ASV_1921	1	0	1	0.587323	0.0495	*
ASV_343	1	0	1	0.574159	0.0495	*
ASV_5518	1	0	1	0.585658	0.0501
ASV_10403	1	0	1	0.562346	0.0502
ASV_1086	0	1	2	0.533307	0.0503
ASV_8158	1	0	1	0.509314	0.0505
ASV_1076	0	1	2	0.610012	0.0505
ASV_7319	1	0	1	0.51835	0.0507
ASV_7257	1	0	1	0.468025	0.0509
ASV_1199	0	1	2	0.538657	0.0514
ASV_898	0	1	2	0.532867	0.0514
ASV_3768	1	0	1	0.55934	0.0516
ASV_2905	0	1	2	0.528159	0.0516
ASV_13624	0	1	2	0.580614	0.0529
ASV_4978	1	0	1	0.523642	0.0534
ASV_7914	0	1	2	0.51349	0.0535
ASV_331	0	1	2	0.564861	0.0536
ASV_300	0	1	2	0.555698	0.0537
ASV_4779	0	1	2	0.433929	0.0539
ASV_3050	0	1	2	0.473463	0.0543
ASV_1084	0	1	2	0.57437	0.0545
ASV_5042	1	0	1	0.544632	0.0545
ASV_6105	1	0	1	0.555027	0.0546
ASV_15752	1	0	1	0.557952	0.0548
ASV_4226	1	0	1	0.542721	0.0549
ASV_360	1	0	1	0.546432	0.0551
ASV_13214	0	1	2	0.554417	0.0551
ASV_8633	0	1	2	0.503937	0.0552
ASV_2289	1	0	1	0.628841	0.0554
ASV_8146	0	1	2	0.523314	0.0554
ASV_558	0	1	2	0.544989	0.0557
ASV_55	0	1	2	0.366912	0.0558
ASV_1396	0	1	2	0.548981	0.0559
ASV_15249	1	0	1	0.584245	0.0561
ASV_788	1	0	1	0.532149	0.0562
ASV_18534	0	1	2	0.566213	0.0562
ASV_7119	1	0	1	0.586118	0.0563
ASV_644	0	1	2	0.48397	0.0563
ASV_16504	0	1	2	0.564757	0.0566
ASV_3304	0	1	2	0.53981	0.0566
ASV_2090	0	1	2	0.62856	0.0569
ASV_1366	1	0	1	0.509315	0.0571
ASV_972	0	1	2	0.444292	0.0572
ASV_12744	1	0	1	0.630942	0.0576
ASV_346	0	1	2	0.517916	0.0577
ASV_8100	0	1	2	0.543678	0.0577
ASV_195	0	1	2	0.414408	0.0579
ASV_1875	0	1	2	0.525621	0.0579
ASV_3626	0	1	2	0.463706	0.058
ASV_15564	1	0	1	0.552659	0.0582
ASV_14964	1	0	1	0.602339	0.0582
ASV_14531	1	0	1	0.492083	0.0582
ASV_15672	1	0	1	0.634987	0.0582
ASV_9733	1	0	1	0.611998	0.0582
ASV_14599	1	0	1	0.534124	0.0582
ASV_15687	1	0	1	0.638831	0.0582
ASV_4682	0	1	2	0.585287	0.0582
ASV_4133	1	0	1	0.526592	0.0583
ASV_15320	1	0	1	0.545026	0.0585
ASV_1594	0	1	2	0.532134	0.0588
ASV_5769	0	1	2	0.584468	0.0588
ASV_3306	0	1	2	0.606028	0.0588
ASV_4362	1	0	1	0.566466	0.0589
ASV_5116	1	0	1	0.627597	0.0589
ASV_436	0	1	2	0.565687	0.0594
ASV_3196	0	1	2	0.572746	0.0595
ASV_589	1	0	1	0.420094	0.0596
ASV_21491	0	1	2	0.542021	0.0596
ASV_5748	0	1	2	0.535041	0.0596
ASV_21383	0	1	2	0.54197	0.0596
ASV_773	0	1	2	0.607174	0.0596
ASV_21996	0	1	2	0.690585	0.0596
ASV_3696	0	1	2	0.644201	0.0596
ASV_3383	1	0	1	0.613592	0.0597
ASV_3760	1	0	1	0.507399	0.0597
ASV_3439	1	0	1	0.624079	0.0597
ASV_3927	1	0	1	0.626268	0.0597
ASV_3355	1	0	1	0.553652	0.0597
ASV_2185	1	0	1	0.523251	0.0597
ASV_15575	1	0	1	0.552791	0.0597
ASV_22084	0	1	2	0.550297	0.0598
ASV_16747	0	1	2	0.697232	0.0598
ASV_2812	0	1	2	0.541198	0.0598
ASV_1177	0	1	2	0.512596	0.06
ASV_980	0	1	2	0.53028	0.06
ASV_1079	0	1	2	0.526813	0.0601
ASV_338	0	1	2	0.534538	0.0604
ASV_2219	0	1	2	0.63441	0.0605
ASV_386	0	1	2	0.38142	0.0605
ASV_13628	0	1	2	0.519284	0.0605
ASV_17847	0	1	2	0.546636	0.0605
ASV_22731	0	1	2	0.677373	0.0605
ASV_23321	0	1	2	0.491201	0.0605
ASV_22756	0	1	2	0.645817	0.0605
ASV_1822	0	1	2	0.462369	0.0605
ASV_1968	0	1	2	0.636956	0.0605
ASV_2043	0	1	2	0.462369	0.0605
ASV_10108	0	1	2	0.573405	0.061
ASV_24461	0	1	2	0.520576	0.0611
ASV_24403	0	1	2	0.673126	0.0611
ASV_24456	0	1	2	0.672169	0.0611
ASV_24253	0	1	2	0.576173	0.0611
ASV_3886	0	1	2	0.638763	0.0611
ASV_1161	1	0	1	0.476919	0.0615
ASV_22155	0	1	2	0.651871	0.0619
ASV_1183	0	1	2	0.529434	0.0621
ASV_3122	0	1	2	0.59203	0.0622
ASV_1436	1	0	1	0.463992	0.0626
ASV_5679	1	0	1	0.602322	0.0627
ASV_1692	1	0	1	0.521965	0.0629
ASV_1839	1	0	1	0.563406	0.0629
ASV_831	1	0	1	0.582969	0.0629
ASV_1696	1	0	1	0.530343	0.0629
ASV_1689	1	0	1	0.612033	0.0629
ASV_3078	1	0	1	0.663254	0.0629
ASV_12909	1	0	1	0.6214	0.0629
ASV_7813	1	0	1	0.531193	0.0629
ASV_8708	0	1	2	0.539332	0.0631
ASV_7196	1	0	1	0.442468	0.0631
ASV_3127	0	1	2	0.483122	0.0632
ASV_6711	1	0	1	0.565141	0.0632
ASV_4082	0	1	2	0.561536	0.0636
ASV_960	0	1	2	0.58999	0.0637
ASV_2621	0	1	2	0.560066	0.0637
ASV_600	0	1	2	0.543892	0.0641
ASV_4837	0	1	2	0.536296	0.0641
ASV_13751	0	1	2	0.524206	0.0641
ASV_2056	0	1	2	0.559565	0.0641
ASV_2658	1	0	1	0.578046	0.0643
ASV_5012	1	0	1	0.568002	0.0644
ASV_3297	0	1	2	0.432481	0.0645
ASV_15684	1	0	1	0.387994	0.0651
ASV_3107	1	0	1	0.695722	0.0651
ASV_598	1	0	1	0.518986	0.0651
ASV_5678	1	0	1	0.584867	0.0651
ASV_1700	1	0	1	0.542314	0.0654
ASV_7105	1	0	1	0.557857	0.0654
ASV_7564	1	0	1	0.547091	0.0655
ASV_7449	0	1	2	0.566247	0.0656
ASV_4171	1	0	1	0.526461	0.0657
ASV_376	0	1	2	0.585022	0.0657
ASV_8804	1	0	1	0.548519	0.0661
ASV_1073	1	0	1	0.533808	0.0664
ASV_7749	1	0	1	0.518832	0.0667
ASV_1148	0	1	2	0.540383	0.0667
ASV_1495	0	1	2	0.544124	0.0667
ASV_9097	1	0	1	0.559514	0.0667
ASV_1260	0	1	2	0.50903	0.0669
ASV_176	0	1	2	0.562767	0.0672
ASV_1437	1	0	1	0.503257	0.0675
ASV_4585	1	0	1	0.50037	0.0675
ASV_8088	0	1	2	0.527815	0.0677
ASV_3287	1	0	1	0.473953	0.0684
ASV_1780	0	1	2	0.566108	0.0689
ASV_3284	1	0	1	0.539953	0.069
ASV_2943	0	1	2	0.520603	0.07
ASV_366	0	1	2	0.522609	0.0701
ASV_7129	0	1	2	0.549482	0.0701
ASV_3185	1	0	1	0.542095	0.0702
ASV_369	1	0	1	0.400024	0.0704
ASV_1628	0	1	2	0.545313	0.071
ASV_2661	1	0	1	0.52564	0.0716
ASV_421	0	1	2	0.54329	0.0717
ASV_2797	1	0	1	0.459066	0.0717
ASV_1937	0	1	2	0.510295	0.0718
ASV_2036	1	0	1	0.447012	0.072
ASV_4297	0	1	2	0.564939	0.0721
ASV_3298	0	1	2	0.539194	0.0721
ASV_3583	0	1	2	0.530301	0.0725
ASV_263	0	1	2	0.515824	0.0727
ASV_2236	1	0	1	0.508537	0.073
ASV_6031	1	0	1	0.556842	0.0731
ASV_8208	0	1	2	0.493242	0.0731
ASV_1211	1	0	1	0.579718	0.0732
ASV_707	0	1	2	0.413602	0.0732
ASV_5693	0	1	2	0.492258	0.0735
ASV_736	1	0	1	0.461681	0.0736
ASV_663	0	1	2	0.501201	0.0741
ASV_274	0	1	2	0.38488	0.0742
ASV_554	0	1	2	0.469155	0.0743
ASV_9073	1	0	1	0.523012	0.0743
ASV_13015	0	1	2	0.568487	0.0744
ASV_701	1	0	1	0.516113	0.0747
ASV_253	1	0	1	0.434595	0.0748
ASV_1816	0	1	2	0.512082	0.075
ASV_999	0	1	2	0.516821	0.0752
ASV_7740	1	0	1	0.556778	0.0752
ASV_5667	1	0	1	0.501783	0.0757
ASV_458	1	0	1	0.494666	0.0759
ASV_1960	0	1	2	0.502358	0.0762
ASV_2342	0	1	2	0.531932	0.0764
ASV_2373	0	1	2	0.553182	0.0767
ASV_1345	0	1	2	0.527714	0.077
ASV_5146	1	0	1	0.504255	0.0771
ASV_1684	0	1	2	0.569821	0.0771
ASV_313	0	1	2	0.538366	0.0773
ASV_2932	0	1	2	0.519567	0.0773
ASV_4081	0	1	2	0.538792	0.0775
ASV_936	0	1	2	0.519773	0.0776
ASV_18388	0	1	2	0.527866	0.0779
ASV_5475	0	1	2	0.496057	0.0787
ASV_1349	0	1	2	0.456763	0.0789
ASV_10875	1	0	1	0.547595	0.079
ASV_108	0	1	2	0.464432	0.0791
ASV_211	0	1	2	0.487177	0.0793
ASV_7651	1	0	1	0.554195	0.0795
ASV_3771	1	0	1	0.549578	0.0795
ASV_1747	0	1	2	0.434172	0.0796
ASV_7879	1	0	1	0.506385	0.0798
ASV_2288	1	0	1	0.502112	0.0802
ASV_8284	1	0	1	0.540717	0.0806
ASV_6092	1	0	1	0.532474	0.0808
ASV_2086	0	1	2	0.492834	0.0809
ASV_758	0	1	2	0.365972	0.0811
ASV_2871	1	0	1	0.40585	0.0813
ASV_13560	1	0	1	0.521437	0.0818
ASV_8139	0	1	2	0.54331	0.0819
ASV_4074	0	1	2	0.46885	0.0822
ASV_689	0	1	2	0.463887	0.0823
ASV_846	0	1	2	0.454433	0.0824
ASV_3845	0	1	2	0.492858	0.0826
ASV_1949	1	0	1	0.481348	0.083
ASV_1419	1	0	1	0.518388	0.083
ASV_13084	1	0	1	0.526644	0.083
ASV_7856	1	0	1	0.546765	0.0831
ASV_1003	0	1	2	0.54408	0.0835
ASV_3343	0	1	2	0.505434	0.0835
ASV_15819	0	1	2	0.498375	0.0836
ASV_3603	1	0	1	0.514258	0.0838
ASV_782	0	1	2	0.533186	0.084
ASV_2868	1	0	1	0.496242	0.0841
ASV_3087	1	0	1	0.564043	0.0844
ASV_2818	0	1	2	0.527804	0.0844
ASV_1026	0	1	2	0.524953	0.0846
ASV_10850	1	0	1	0.537095	0.0848
ASV_1346	0	1	2	0.557179	0.0849
ASV_4040	1	0	1	0.524075	0.0852
ASV_9018	1	0	1	0.513337	0.0852
ASV_1755	0	1	2	0.438254	0.0852
ASV_614	1	0	1	0.510164	0.0854
ASV_14618	1	0	1	0.439025	0.0854
ASV_1926	0	1	2	0.528531	0.0854
ASV_652	0	1	2	0.359156	0.0855
ASV_2441	0	1	2	0.546703	0.0857
ASV_5619	1	0	1	0.495488	0.0857
ASV_3190	0	1	2	0.543231	0.0867
ASV_5019	0	1	2	0.535966	0.0869
ASV_3137	0	1	2	0.491007	0.087
ASV_545	0	1	2	0.310015	0.0877
ASV_3813	0	1	2	0.505495	0.0878
ASV_2073	1	0	1	0.545257	0.0878
ASV_9752	1	0	1	0.486542	0.0881
ASV_7382	1	0	1	0.526889	0.0882
ASV_1085	0	1	2	0.544285	0.0884
ASV_5481	1	0	1	0.502934	0.0887
ASV_633	0	1	2	0.501513	0.0897
ASV_3160	0	1	2	0.510555	0.0904
ASV_1423	0	1	2	0.473931	0.0908
ASV_4743	0	1	2	0.515719	0.0908
ASV_2303	1	0	1	0.512383	0.091
ASV_3066	0	1	2	0.484818	0.0917
ASV_3749	1	0	1	0.51872	0.0922
ASV_737	0	1	2	0.484571	0.0924
ASV_2354	0	1	2	0.510402	0.0927
ASV_6409	1	0	1	0.505917	0.0928
ASV_236	0	1	2	0.484083	0.0934
ASV_4336	0	1	2	0.505848	0.0934
ASV_3695	0	1	2	0.473765	0.0941
ASV_2922	1	0	1	0.502083	0.095
ASV_4723	0	1	2	0.506038	0.0951
ASV_1374	0	1	2	0.492211	0.0957
ASV_304	0	1	2	0.514853	0.0959
ASV_2328	0	1	2	0.500615	0.0962
ASV_8150	0	1	2	0.49072	0.0966
ASV_374	0	1	2	0.403104	0.0972
ASV_1239	0	1	2	0.489629	0.0972
ASV_618	0	1	2	0.495172	0.0978
ASV_931	0	1	2	0.371418	0.0978
ASV_4606	1	0	1	0.492336	0.0978
ASV_3672	0	1	2	0.523258	0.0979
ASV_3483	0	1	2	0.513387	0.0981
ASV_133	1	0	1	0.410597	0.0982
ASV_493	0	1	2	0.520367	0.0983
ASV_8975	0	1	2	0.50448	0.0991
ASV_13539	0	1	2	0.486856	0.0991
ASV_150	0	1	2	0.488348	0.0995
ASV_1870	0	1	2	0.471543	0.0999
ASV_13282	0	1	2	0.527945	0.1001
ASV_361	0	1	2	0.518188	0.1002
ASV_805	1	0	1	0.486535	0.1006
ASV_2637	0	1	2	0.502369	0.1009
ASV_3347	1	0	1	0.527329	0.1015
ASV_3422	0	1	2	0.542484	0.1017
ASV_4015	1	0	1	0.485505	0.1021
ASV_13614	0	1	2	0.502112	0.1021
ASV_1110	1	0	1	0.507833	0.1022
ASV_2058	1	0	1	0.500839	0.1022
ASV_15433	1	0	1	0.501524	0.1031
ASV_1773	1	0	1	0.534219	0.1031
ASV_779	1	0	1	0.50777	0.1034
ASV_4230	1	0	1	0.539163	0.1041
ASV_9985	1	0	1	0.490553	0.1042
ASV_1426	0	1	2	0.521549	0.1042
ASV_6366	1	0	1	0.487279	0.1043
ASV_912	0	1	2	0.477327	0.1043
ASV_302	0	1	2	0.500104	0.1045
ASV_1393	0	1	2	0.506367	0.1046
ASV_1857	0	1	2	0.556204	0.1052
ASV_13535	0	1	2	0.506701	0.1053
ASV_15791	1	0	1	0.539313	0.1057
ASV_529	0	1	2	0.526529	0.1057
ASV_2507	1	0	1	0.553733	0.1058
ASV_9315	1	0	1	0.515597	0.1058
ASV_186	0	1	2	0.447543	0.1059
ASV_17603	0	1	2	0.503272	0.106
ASV_974	1	0	1	0.35272	0.1066
ASV_1291	0	1	2	0.418331	0.1067
ASV_1564	1	0	1	0.497783	0.1072
ASV_7830	1	0	1	0.538861	0.1072
ASV_1533	1	0	1	0.536881	0.1074
ASV_7697	0	1	2	0.506522	0.1076
ASV_21045	0	1	2	0.503492	0.1076
ASV_827	1	0	1	0.450632	0.108
ASV_2854	1	0	1	0.516965	0.108
ASV_130	0	1	2	0.339586	0.108
ASV_200	0	1	2	0.339359	0.1081
ASV_325	0	1	2	0.493763	0.1082
ASV_2694	0	1	2	0.492386	0.1083
ASV_477	1	0	1	0.33343	0.1086
ASV_15652	0	1	2	0.470032	0.1089
ASV_2715	0	1	2	0.512343	0.1089
ASV_14452	1	0	1	0.488828	0.1094
ASV_2216	0	1	2	0.477587	0.1098
ASV_10157	1	0	1	0.465813	0.1101
ASV_995	0	1	2	0.376106	0.1101
ASV_587	0	1	2	0.490242	0.1107
ASV_17079	0	1	2	0.475239	0.1109
ASV_2168	0	1	2	0.433858	0.111
ASV_1168	0	1	2	0.438111	0.1111
ASV_1737	1	0	1	0.504813	0.1112
ASV_8538	1	0	1	0.499076	0.1113
ASV_7542	1	0	1	0.477405	0.1121
ASV_1302	0	1	2	0.478081	0.1131
ASV_2882	1	0	1	0.47952	0.1131
ASV_7609	1	0	1	0.498728	0.1136
ASV_2045	0	1	2	0.522086	0.1137
ASV_419	1	0	1	0.474601	0.1138
ASV_2524	0	1	2	0.480182	0.1145
ASV_6471	1	0	1	0.493362	0.1147
ASV_1983	0	1	2	0.470306	0.1152
ASV_4163	0	1	2	0.514818	0.1154
ASV_7216	1	0	1	0.522617	0.1158
ASV_2483	1	0	1	0.494181	0.1159
ASV_7945	0	1	2	0.398456	0.1159
ASV_1635	0	1	2	0.479726	0.1165
ASV_10885	1	0	1	0.521534	0.1169
ASV_16862	1	0	1	0.482195	0.1171
ASV_2302	1	0	1	0.486918	0.1173
ASV_1559	1	0	1	0.493053	0.1182
ASV_1379	1	0	1	0.447694	0.1187
ASV_1819	0	1	2	0.463015	0.1195
ASV_3658	1	0	1	0.44299	0.1196
ASV_228	0	1	2	0.481122	0.1197
ASV_5514	1	0	1	0.483642	0.1201
ASV_2479	1	0	1	0.477232	0.1201
ASV_932	0	1	2	0.392218	0.121
ASV_3420	1	0	1	0.478948	0.1211
ASV_948	0	1	2	0.484819	0.1211
ASV_2155	0	1	2	0.367217	0.1211
ASV_632	0	1	2	0.379656	0.1213
ASV_381	0	1	2	0.460051	0.1219
ASV_590	0	1	2	0.487211	0.1221
ASV_7258	1	0	1	0.489442	0.1222
ASV_1080	0	1	2	0.422239	0.1222
ASV_3096	1	0	1	0.471962	0.1225
ASV_1948	1	0	1	0.475855	0.1227
ASV_2618	1	0	1	0.473321	0.1228
ASV_1552	1	0	1	0.465454	0.1228
ASV_2446	0	1	2	0.485639	0.1238
ASV_15366	1	0	1	0.448794	0.1239
ASV_5477	1	0	1	0.422984	0.1243
ASV_1377	1	0	1	0.460493	0.1244
ASV_138	0	1	2	0.483493	0.1245
ASV_9261	1	0	1	0.474726	0.1246
ASV_8021	0	1	2	0.476282	0.1265
ASV_5756	0	1	2	0.341575	0.1279
ASV_4967	1	0	1	0.47887	0.1282
ASV_1005	0	1	2	0.472331	0.1284
ASV_3707	1	0	1	0.457639	0.1286
ASV_2638	0	1	2	0.467675	0.1293
ASV_3201	0	1	2	0.441017	0.1293
ASV_627	0	1	2	0.464328	0.1294
ASV_7323	1	0	1	0.481826	0.1296
ASV_473	1	0	1	0.455316	0.1297
ASV_685	0	1	2	0.46362	0.1298
ASV_2884	1	0	1	0.47288	0.1301
ASV_1750	0	1	2	0.432277	0.1307
ASV_734	1	0	1	0.412789	0.1309
ASV_1180	0	1	2	0.450742	0.131
ASV_631	0	1	2	0.344034	0.1315
ASV_6757	0	1	2	0.475392	0.1316
ASV_4688	0	1	2	0.426466	0.132
ASV_12892	1	0	1	0.474716	0.1322
ASV_802	1	0	1	0.453557	0.1336
ASV_14753	0	1	2	0.461836	0.1336
ASV_1987	1	0	1	0.43858	0.1342
ASV_77	0	1	2	0.436935	0.1346
ASV_1046	0	1	2	0.459196	0.1348
ASV_52	1	0	1	0.471906	0.135
ASV_3602	0	1	2	0.464779	0.1354
ASV_1820	0	1	2	0.471016	0.1355
ASV_1338	0	1	2	0.46703	0.1355
ASV_2695	1	0	1	0.468881	0.136
ASV_830	1	0	1	0.474831	0.1361
ASV_976	1	0	1	0.449097	0.1362
ASV_1395	0	1	2	0.462637	0.1362
ASV_4633	1	0	1	0.418741	0.1363
ASV_1497	0	1	2	0.437438	0.1365
ASV_13750	0	1	2	0.456871	0.1371
ASV_982	0	1	2	0.458585	0.1377
ASV_144	1	0	1	0.458528	0.138
ASV_8015	0	1	2	0.463788	0.1382
ASV_1826	0	1	2	0.482503	0.1383
ASV_3328	0	1	2	0.478176	0.1384
ASV_208	1	0	1	0.411479	0.1386
ASV_14430	1	0	1	0.51373	0.1399
ASV_597	0	1	2	0.338416	0.14
ASV_521	0	1	2	0.515102	0.1401
ASV_2091	1	0	1	0.465456	0.1406
ASV_843	1	0	1	0.448318	0.1415
ASV_1561	0	1	2	0.463988	0.1423
ASV_14018	0	1	2	0.448035	0.1425
ASV_13101	1	0	1	0.486309	0.1429
ASV_1958	1	0	1	0.44438	0.1432
ASV_1602	0	1	2	0.451358	0.1433
ASV_4288	1	0	1	0.480911	0.1435
ASV_829	1	0	1	0.447296	0.1437
ASV_8963	1	0	1	0.420457	0.1439
ASV_375	0	1	2	0.355207	0.1442
ASV_177	1	0	1	0.411262	0.1444
ASV_3116	0	1	2	0.500221	0.1446
ASV_4300	1	0	1	0.519819	0.1459
ASV_4094	0	1	2	0.434026	0.146
ASV_19232	0	1	2	0.467845	0.146
ASV_2492	1	0	1	0.437532	0.1464
ASV_2306	0	1	2	0.51481	0.1464
ASV_7534	0	1	2	0.474368	0.1468
ASV_3741	0	1	2	0.40694	0.1471
ASV_7837	1	0	1	0.450804	0.1473
ASV_2648	1	0	1	0.472837	0.1473
ASV_3738	1	0	1	0.44595	0.1478
ASV_8076	0	1	2	0.455374	0.148
ASV_2944	0	1	2	0.445814	0.1483
ASV_1936	1	0	1	0.460758	0.1484
ASV_417	0	1	2	0.468468	0.1485
ASV_620	0	1	2	0.455405	0.1487
ASV_915	0	1	2	0.431628	0.1487
ASV_714	0	1	2	0.350829	0.1489
ASV_2537	0	1	2	0.440295	0.1491
ASV_439	0	1	2	0.377762	0.1495
ASV_7231	1	0	1	0.430932	0.1497
ASV_7896	1	0	1	0.461547	0.1507
ASV_7347	1	0	1	0.42869	0.1508
ASV_13437	1	0	1	0.456262	0.151
ASV_5732	0	1	2	0.438805	0.1511
ASV_3854	0	1	2	0.414994	0.1513
ASV_2208	1	0	1	0.440051	0.1515
ASV_8124	0	1	2	0.446021	0.1522
ASV_585	0	1	2	0.456175	0.1529
ASV_1352	1	0	1	0.440035	0.1531
ASV_4705	0	1	2	0.484878	0.1536
ASV_9969	1	0	1	0.484995	0.1538
ASV_7647	1	0	1	0.412469	0.155
ASV_1329	0	1	2	0.428426	0.155
ASV_8630	1	0	1	0.441024	0.1551
ASV_3425	0	1	2	0.492631	0.1554
ASV_1106	0	1	2	0.469593	0.1556
ASV_3606	1	0	1	0.432533	0.1564
ASV_3871	1	0	1	0.432306	0.1567
ASV_3401	0	1	2	0.50044	0.1574
ASV_2192	1	0	1	0.451464	0.1577
ASV_4678	0	1	2	0.448619	0.1581
ASV_845	0	1	2	0.431168	0.1582
ASV_957	0	1	2	0.442781	0.1587
ASV_454	0	1	2	0.447702	0.1596
ASV_653	1	0	1	0.442307	0.1598
ASV_1859	1	0	1	0.426979	0.1601
ASV_847	0	1	2	0.336823	0.1601
ASV_7590	1	0	1	0.474903	0.1608
ASV_4084	1	0	1	0.417173	0.1611
ASV_16537	1	0	1	0.454999	0.1616
ASV_5846	0	1	2	0.414161	0.1625
ASV_9624	1	0	1	0.490427	0.1631
ASV_393	0	1	2	0.392372	0.1634
ASV_1018	1	0	1	0.434084	0.1635
ASV_1961	0	1	2	0.410715	0.1642
ASV_1483	0	1	2	0.450427	0.1647
ASV_2534	0	1	2	0.432742	0.1649
ASV_1953	1	0	1	0.435367	0.166
ASV_353	1	0	1	0.434368	0.1665
ASV_635	0	1	2	0.430491	0.1666
ASV_4982	1	0	1	0.437199	0.1667
ASV_865	0	1	2	0.395877	0.1669
ASV_1864	1	0	1	0.43471	0.1674
ASV_3613	0	1	2	0.42006	0.1682
ASV_8038	0	1	2	0.471254	0.1698
ASV_538	1	0	1	0.410918	0.1699
ASV_3155	0	1	2	0.448095	0.1708
ASV_1838	0	1	2	0.40637	0.1713
ASV_2953	0	1	2	0.453823	0.1717
ASV_17773	1	0	1	0.525083	0.172
ASV_17984	1	0	1	0.452336	0.172
ASV_1549	1	0	1	0.447694	0.1723
ASV_6006	0	1	2	0.413549	0.1725
ASV_216	0	1	2	0.415163	0.1728
ASV_3838	1	0	1	0.457987	0.1736
ASV_1441	0	1	2	0.485262	0.1736
ASV_1213	1	0	1	0.430272	0.1736
ASV_1698	1	0	1	0.432551	0.1736
ASV_1760	1	0	1	0.454193	0.1736
ASV_2031	1	0	1	0.420525	0.1736
ASV_664	1	0	1	0.517218	0.1736
ASV_887	1	0	1	0.494699	0.1736
ASV_3584	1	0	1	0.486673	0.1736
ASV_10265	0	1	2	0.446532	0.174
ASV_896	1	0	1	0.424264	0.1741
ASV_17059	1	0	1	0.425426	0.1743
ASV_10300	0	1	2	0.408947	0.1748
ASV_203	0	1	2	0.366284	0.1757
ASV_7996	0	1	2	0.447573	0.1762
ASV_3042	0	1	2	0.479637	0.1762
ASV_5698	0	1	2	0.465163	0.1762
ASV_4270	1	0	1	0.488499	0.1763
ASV_751	1	0	1	0.494089	0.1763
ASV_3158	1	0	1	0.424044	0.1764
ASV_2614	1	0	1	0.418525	0.1766
ASV_2181	1	0	1	0.403517	0.1768
ASV_1616	1	0	1	0.432299	0.1775
ASV_5049	1	0	1	0.419462	0.1775
ASV_5595	1	0	1	0.42457	0.1775
ASV_4609	1	0	1	0.412514	0.1776
ASV_468	0	1	2	0.381327	0.1776
ASV_975	1	0	1	0.436917	0.1777
ASV_16694	1	0	1	0.332786	0.1778
ASV_89	0	1	2	0.307014	0.1781
ASV_7707	1	0	1	0.468106	0.1783
ASV_4155	0	1	2	0.44659	0.1791
ASV_994	0	1	2	0.396534	0.1799
ASV_4693	0	1	2	0.44936	0.1803
ASV_825	0	1	2	0.418418	0.1807
ASV_1024	0	1	2	0.37802	0.1809
ASV_15904	1	0	1	0.415006	0.181
ASV_13273	1	0	1	0.427243	0.1811
ASV_1608	1	0	1	0.408642	0.182
ASV_5734	0	1	2	0.450474	0.182
ASV_3018	1	0	1	0.438893	0.1825
ASV_2332	1	0	1	0.453704	0.1825
ASV_2352	0	1	2	0.412844	0.1829
ASV_407	0	1	2	0.419715	0.183
ASV_1829	0	1	2	0.411325	0.1831
ASV_1326	0	1	2	0.412678	0.1838
ASV_4047	1	0	1	0.432967	0.184
ASV_1427	1	0	1	0.395686	0.1842
ASV_494	0	1	2	0.417651	0.1846
ASV_242	0	1	2	0.319735	0.1848
ASV_3476	1	0	1	0.426341	0.185
ASV_2883	1	0	1	0.379355	0.1851
ASV_13007	1	0	1	0.452629	0.1852
ASV_4832	1	0	1	0.419304	0.1856
ASV_3639	1	0	1	0.402646	0.1861
ASV_14058	0	1	2	0.434252	0.1863
ASV_408	1	0	1	0.52008	0.1863
ASV_2186	1	0	1	0.436945	0.1863
ASV_1551	1	0	1	0.448443	0.1863
ASV_1077	0	1	2	0.423584	0.1865
ASV_1922	1	0	1	0.411464	0.1876
ASV_5952	0	1	2	0.4013	0.1878
ASV_7413	1	0	1	0.457519	0.1879
ASV_1397	1	0	1	0.411146	0.1882
ASV_1595	0	1	2	0.428794	0.1884
ASV_164	0	1	2	0.350024	0.1887
ASV_2866	1	0	1	0.420577	0.1891
ASV_822	0	1	2	0.375019	0.1892
ASV_329	0	1	2	0.392549	0.1892
ASV_2081	1	0	1	0.41549	0.1892
ASV_750	0	1	2	0.352313	0.1892
ASV_2509	0	1	2	0.429334	0.1905
ASV_15425	1	0	1	0.419941	0.1912
ASV_7121	0	1	2	0.401768	0.1915
ASV_4055	0	1	2	0.408944	0.1917
ASV_9743	0	1	2	0.410593	0.192
ASV_13721	0	1	2	0.407952	0.193
ASV_4654	1	0	1	0.398046	0.1933
ASV_12794	0	1	2	0.446315	0.194
ASV_3449	0	1	2	0.423217	0.1941
ASV_7084	1	0	1	0.419269	0.1949
ASV_12611	0	1	2	0.348699	0.195
ASV_3804	1	0	1	0.422856	0.1962
ASV_2225	0	1	2	0.437425	0.1965
ASV_2050	0	1	2	0.378652	0.1969
ASV_1100	1	0	1	0.393854	0.1972
ASV_1066	1	0	1	0.407302	0.1976
ASV_3156	0	1	2	0.471379	0.1978
ASV_245	0	1	2	0.401256	0.1984
ASV_13287	0	1	2	0.394405	0.1985
ASV_1866	0	1	2	0.414316	0.1992
ASV_187	0	1	2	0.380239	0.1995
ASV_13159	0	1	2	0.398696	0.1999
ASV_8205	0	1	2	0.415063	0.2004
ASV_1328	0	1	2	0.420216	0.2007
ASV_15428	1	0	1	0.421814	0.2009
ASV_1622	1	0	1	0.410559	0.201
ASV_642	0	1	2	0.383441	0.2012
ASV_2444	0	1	2	0.487823	0.2016
ASV_1207	0	1	2	0.357299	0.2019
ASV_2456	0	1	2	0.401484	0.2021
ASV_1108	1	0	1	0.397478	0.2022
ASV_4107	1	0	1	0.397133	0.2022
ASV_10126	1	0	1	0.413179	0.2027
ASV_7825	1	0	1	0.407049	0.2038
ASV_4137	1	0	1	0.412941	0.2049
ASV_5136	1	0	1	0.405152	0.2053
ASV_3734	1	0	1	0.395926	0.2056
ASV_2649	1	0	1	0.410959	0.2057
ASV_8544	0	1	2	0.399663	0.2059
ASV_1248	0	1	2	0.417613	0.2061
ASV_2825	0	1	2	0.38796	0.2065
ASV_2318	1	0	1	0.397021	0.2078
ASV_3381	1	0	1	0.409707	0.208
ASV_727	0	1	2	0.289514	0.2082
ASV_1053	0	1	2	0.387676	0.2084
ASV_3189	0	1	2	0.364749	0.2092
ASV_269	0	1	2	0.36681	0.2093
ASV_5618	1	0	1	0.386007	0.2099
ASV_2445	0	1	2	0.397392	0.21
ASV_804	0	1	2	0.399745	0.2105
ASV_365	0	1	2	0.366049	0.2105
ASV_2498	1	0	1	0.393644	0.2109
ASV_73	0	1	2	0.363521	0.2118
ASV_247	0	1	2	0.376212	0.2122
ASV_3577	1	0	1	0.38134	0.2122
ASV_4275	1	0	1	0.389953	0.2129
ASV_1934	0	1	2	0.375422	0.2129
ASV_1480	0	1	2	0.407038	0.2137
ASV_7481	0	1	2	0.392137	0.214
ASV_787	0	1	2	0.381169	0.2146
ASV_1002	0	1	2	0.434626	0.2156
ASV_282	0	1	2	0.380583	0.216
ASV_9144	1	0	1	0.387624	0.2164
ASV_1509	0	1	2	0.388749	0.2166
ASV_1343	0	1	2	0.377084	0.2184
ASV_12836	1	0	1	0.37788	0.2195
ASV_17356	0	1	2	0.386797	0.2196
ASV_3301	0	1	2	0.387938	0.2198
ASV_13368	1	0	1	0.374939	0.22
ASV_344	1	0	1	0.380532	0.2205
ASV_2074	1	0	1	0.392366	0.2215
ASV_8881	1	0	1	0.37437	0.2215
ASV_933	0	1	2	0.365611	0.2217
ASV_729	0	1	2	0.338642	0.2219
ASV_1348	0	1	2	0.385935	0.2221
ASV_3330	0	1	2	0.407467	0.2221
ASV_2806	1	0	1	0.39502	0.2224
ASV_9859	1	0	1	0.378359	0.2226
ASV_1787	0	1	2	0.370608	0.2228
ASV_14116	0	1	2	0.398889	0.2233
ASV_1297	1	0	1	0.387805	0.2239
ASV_823	0	1	2	0.432266	0.2241
ASV_834	0	1	2	0.41175	0.2245
ASV_3148	0	1	2	0.375319	0.2248
ASV_3193	0	1	2	0.393427	0.2248
ASV_565	1	0	1	0.3788	0.225
ASV_3032	1	0	1	0.419561	0.2252
ASV_3783	0	1	2	0.3928	0.2253
ASV_1592	0	1	2	0.392814	0.2255
ASV_7636	1	0	1	0.379985	0.2258
ASV_4059	0	1	2	0.450126	0.2259
ASV_3709	1	0	1	0.366759	0.226
ASV_8763	0	1	2	0.415764	0.2262
ASV_3104	1	0	1	0.386707	0.2264
ASV_2904	1	0	1	0.387261	0.2269
ASV_6382	0	1	2	0.40867	0.2275
ASV_1954	1	0	1	0.338016	0.2284
ASV_2807	1	0	1	0.381871	0.2298
ASV_9610	1	0	1	0.402966	0.2306
ASV_1440	0	1	2	0.433732	0.2308
ASV_13381	1	0	1	0.380217	0.2314
ASV_1950	0	1	2	0.414435	0.2328
ASV_7211	0	1	2	0.379354	0.2328
ASV_5008	0	1	2	0.383709	0.2329
ASV_10172	1	0	1	0.382235	0.2331
ASV_118	1	0	1	0.335803	0.2332
ASV_5843	0	1	2	0.354062	0.2342
ASV_7684	1	0	1	0.390648	0.2343
ASV_3374	1	0	1	0.392215	0.2347
ASV_954	1	0	1	0.363695	0.2348
ASV_1597	0	1	2	0.405365	0.235
ASV_4993	1	0	1	0.386923	0.2353
ASV_3174	0	1	2	0.387558	0.2355
ASV_13092	0	1	2	0.348855	0.2356
ASV_7234	0	1	2	0.352383	0.2363
ASV_2203	1	0	1	0.376367	0.2372
ASV_956	0	1	2	0.409403	0.2375
ASV_5575	1	0	1	0.382252	0.238
ASV_2299	0	1	2	0.356244	0.2384
ASV_2872	1	0	1	0.369419	0.2385
ASV_5680	1	0	1	0.402242	0.239
ASV_4113	1	0	1	0.373874	0.2391
ASV_13460	1	0	1	0.365465	0.2392
ASV_1505	0	1	2	0.386132	0.2392
ASV_1874	0	1	2	0.363954	0.2393
ASV_3114	1	0	1	0.36306	0.2415
ASV_3370	1	0	1	0.37557	0.2415
ASV_4260	1	0	1	0.314335	0.2418
ASV_2453	0	1	2	0.380234	0.2421
ASV_8636	0	1	2	0.397178	0.2424
ASV_7246	1	0	1	0.455752	0.2425
ASV_533	0	1	2	0.410399	0.2427
ASV_1146	0	1	2	0.374223	0.243
ASV_67	0	1	2	0.355016	0.2431
ASV_1270	1	0	1	0.372289	0.2436
ASV_2485	0	1	2	0.367453	0.244
ASV_483	0	1	2	0.384617	0.2442
ASV_385	1	0	1	0.35415	0.2443
ASV_2655	1	0	1	0.364798	0.2443
ASV_4345	0	1	2	0.373285	0.2448
ASV_13156	1	0	1	0.386726	0.2468
ASV_794	0	1	2	0.377411	0.2469
ASV_562	1	0	1	0.316359	0.2478
ASV_3405	1	0	1	0.363971	0.2483
ASV_3779	1	0	1	0.356313	0.2484
ASV_3192	1	0	1	0.346682	0.2497
ASV_17606	1	0	1	0.370945	0.2501
ASV_4168	1	0	1	0.353852	0.2509
ASV_662	1	0	1	0.348552	0.251
ASV_2173	0	1	2	0.361406	0.2512
ASV_8079	0	1	2	0.366433	0.2514
ASV_2650	1	0	1	0.402549	0.2515
ASV_5318	0	1	2	0.354437	0.2516
ASV_51	1	0	1	0.305488	0.2516
ASV_1479	0	1	2	0.370907	0.2527
ASV_1565	1	0	1	0.330337	0.2536
ASV_10205	1	0	1	0.360031	0.2543
ASV_4108	0	1	2	0.355725	0.2548
ASV_10295	1	0	1	0.258856	0.2552
ASV_1558	0	1	2	0.368528	0.2562
ASV_13370	1	0	1	0.347218	0.2565
ASV_284	0	1	2	0.344267	0.2568
ASV_1600	0	1	2	0.361622	0.2572
ASV_3090	0	1	2	0.356403	0.2578
ASV_4660	1	0	1	0.344139	0.2579
ASV_14475	1	0	1	0.417127	0.2582
ASV_806	0	1	2	0.354338	0.2583
ASV_61	0	1	2	0.330758	0.2584
ASV_9638	0	1	2	0.352674	0.2585
ASV_14412	1	0	1	0.356757	0.2593
ASV_848	1	0	1	0.348839	0.2594
ASV_1417	1	0	1	0.384258	0.2598
ASV_564	0	1	2	0.344641	0.2601
ASV_18391	0	1	2	0.387774	0.2602
ASV_1045	1	0	1	0.350761	0.2603
ASV_1682	0	1	2	0.38939	0.2606
ASV_1214	0	1	2	0.348301	0.2607
ASV_5052	0	1	2	0.349987	0.2619
ASV_1173	0	1	2	0.351568	0.2623
ASV_14275	1	0	1	0.369925	0.2632
ASV_544	0	1	2	0.40355	0.2633
ASV_4577	1	0	1	0.385433	0.2635
ASV_4350	0	1	2	0.345468	0.2641
ASV_883	0	1	2	0.355913	0.2666
ASV_2166	0	1	2	0.354297	0.2668
ASV_3372	0	1	2	0.355245	0.2671
ASV_2660	1	0	1	0.420132	0.2674
ASV_8151	0	1	2	0.387244	0.2681
ASV_15359	0	1	2	0.350089	0.2681
ASV_2356	1	0	1	0.35357	0.2683
ASV_119	1	0	1	0.336827	0.2688
ASV_2548	1	0	1	0.339167	0.2692
ASV_3084	0	1	2	0.365256	0.2696
ASV_1367	1	0	1	0.354988	0.2708
ASV_800	0	1	2	0.366907	0.2709
ASV_3659	1	0	1	0.35034	0.2709
ASV_5275	1	0	1	0.357927	0.2712
ASV_13768	1	0	1	0.330472	0.2746
ASV_268	0	1	2	0.359863	0.2749
ASV_12570	1	0	1	0.336421	0.2756
ASV_201	0	1	2	0.385948	0.2759
ASV_4011	1	0	1	0.362839	0.2761
ASV_605	0	1	2	0.436488	0.2766
ASV_297	1	0	1	0.314837	0.2766
ASV_3327	0	1	2	0.34281	0.277
ASV_3382	1	0	1	0.354344	0.2795
ASV_16188	0	1	2	0.354753	0.2801
ASV_2885	1	0	1	0.357141	0.2807
ASV_6426	1	0	1	0.342739	0.2811
ASV_3291	0	1	2	0.347889	0.2814
ASV_3094	1	0	1	0.352205	0.2815
ASV_4036	1	0	1	0.362833	0.2815
ASV_586	0	1	2	0.334459	0.2818
ASV_1703	0	1	2	0.377014	0.2827
ASV_1268	0	1	2	0.340518	0.2828
ASV_14174	0	1	2	0.339755	0.2841
ASV_2169	0	1	2	0.333317	0.2845
ASV_15703	1	0	1	0.384502	0.2849
ASV_13461	0	1	2	0.325761	0.2859
ASV_4091	0	1	2	0.362431	0.2873
ASV_88	0	1	2	0.306668	0.2875
ASV_7486	1	0	1	0.350703	0.2879
ASV_7920	0	1	2	0.348479	0.288
ASV_3776	0	1	2	0.346328	0.2883
ASV_4814	0	1	2	0.329064	0.2886
ASV_1385	1	0	1	0.347989	0.2893
ASV_5063	0	1	2	0.34243	0.29
ASV_4882	1	0	1	0.362823	0.291
ASV_1967	0	1	2	0.397631	0.2915
ASV_4602	1	0	1	0.434335	0.292
ASV_1185	1	0	1	0.328403	0.2922
ASV_8791	1	0	1	0.323453	0.2925
ASV_1243	0	1	2	0.34436	0.2925
ASV_1030	0	1	2	0.396766	0.2926
ASV_4930	1	0	1	0.372027	0.2931
ASV_6560	0	1	2	0.338826	0.2942
ASV_4359	0	1	2	0.353345	0.2942
ASV_7711	1	0	1	0.34611	0.2947
ASV_2725	0	1	2	0.352948	0.295
ASV_919	0	1	2	0.334407	0.2951
ASV_1342	1	0	1	0.415156	0.2953
ASV_828	1	0	1	0.386336	0.2953
ASV_910	0	1	2	0.326474	0.2954
ASV_3499	1	0	1	0.344292	0.2963
ASV_16737	1	0	1	0.395548	0.2963
ASV_3643	0	1	2	0.335407	0.2973
ASV_16894	0	1	2	0.321184	0.2976
ASV_327	1	0	1	0.347108	0.2978
ASV_3070	0	1	2	0.38421	0.2978
ASV_9609	1	0	1	0.350692	0.2981
ASV_5557	0	1	2	0.332108	0.2985
ASV_4460	0	1	2	0.378545	0.2986
ASV_7184	1	0	1	0.348323	0.2988
ASV_2636	0	1	2	0.352112	0.2993
ASV_3477	1	0	1	0.354464	0.2997
ASV_5502	1	0	1	0.353078	0.3001
ASV_1271	0	1	2	0.334638	0.3003
ASV_7528	0	1	2	0.381251	0.3003
ASV_1827	0	1	2	0.339497	0.3005
ASV_413	0	1	2	0.334883	0.3008
ASV_978	0	1	2	0.306684	0.3011
ASV_2862	1	0	1	0.362074	0.302
ASV_682	1	0	1	0.32873	0.3023
ASV_920	0	1	2	0.355688	0.3024
ASV_749	1	0	1	0.318121	0.3025
ASV_7667	0	1	2	0.328202	0.3025
ASV_8816	0	1	2	0.38032	0.303
ASV_5252	1	0	1	0.308179	0.3034
ASV_2313	1	0	1	0.385366	0.3035
ASV_760	1	0	1	0.334038	0.3036
ASV_3678	0	1	2	0.344095	0.3037
ASV_5271	0	1	2	0.392538	0.3038
ASV_4923	1	0	1	0.344045	0.304
ASV_13247	1	0	1	0.361103	0.3041
ASV_3040	0	1	2	0.429013	0.3042
ASV_3198	1	0	1	0.319917	0.3059
ASV_2528	0	1	2	0.442337	0.3059
ASV_1946	1	0	1	0.335115	0.306
ASV_2316	1	0	1	0.335684	0.3068
ASV_2231	1	0	1	0.415645	0.3069
ASV_4954	1	0	1	0.371916	0.3069
ASV_508	0	1	2	0.360145	0.3073
ASV_1825	0	1	2	0.315895	0.3074
ASV_1862	0	1	2	0.337892	0.3075
ASV_330	0	1	2	0.358567	0.3076
ASV_315	0	1	2	0.316532	0.3078
ASV_4003	0	1	2	0.265557	0.3086
ASV_1975	0	1	2	0.339617	0.3088
ASV_1347	0	1	2	0.345245	0.3097
ASV_3865	0	1	2	0.35744	0.31
ASV_1102	0	1	2	0.32953	0.3105
ASV_5487	1	0	1	0.34275	0.3109
ASV_1107	0	1	2	0.311591	0.3128
ASV_2304	0	1	2	0.311284	0.3135
ASV_4932	1	0	1	0.363139	0.3136
ASV_6389	0	1	2	0.354278	0.314
ASV_4702	0	1	2	0.308078	0.314
ASV_17391	1	0	1	0.345402	0.3145
ASV_4970	1	0	1	0.280373	0.3148
ASV_227	0	1	2	0.32678	0.315
ASV_501	0	1	2	0.33891	0.3161
ASV_1384	0	1	2	0.3247	0.3164
ASV_2079	1	0	1	0.312823	0.318
ASV_1439	0	1	2	0.283483	0.3198
ASV_868	0	1	2	0.317555	0.3204
ASV_9516	0	1	2	0.299735	0.3211
ASV_1212	0	1	2	0.334391	0.3218
ASV_1052	1	0	1	0.319233	0.3222
ASV_9626	1	0	1	0.345183	0.3233
ASV_15706	1	0	1	0.321408	0.3249
ASV_335	0	1	2	0.336108	0.3255
ASV_3279	1	0	1	0.299894	0.3261
ASV_15321	0	1	2	0.33539	0.3262
ASV_781	0	1	2	0.336078	0.3278
ASV_1593	0	1	2	0.323386	0.3291
ASV_5066	0	1	2	0.327221	0.3294
ASV_1420	1	0	1	0.333012	0.3297
ASV_7935	0	1	2	0.414601	0.331
ASV_2628	0	1	2	0.336915	0.3313
ASV_1442	0	1	2	0.33308	0.3315
ASV_1147	0	1	2	0.37764	0.3326
ASV_2546	0	1	2	0.308559	0.333
ASV_4432	0	1	2	0.312105	0.3334
ASV_1491	1	0	1	0.284285	0.3344
ASV_13743	1	0	1	0.295034	0.3345
ASV_3080	1	0	1	0.318323	0.3348
ASV_1446	0	1	2	0.325376	0.3354
ASV_1598	0	1	2	0.323343	0.3355
ASV_4022	1	0	1	0.326178	0.3365
ASV_3141	0	1	2	0.308611	0.3378
ASV_2903	1	0	1	0.317119	0.3384
ASV_1387	0	1	2	0.308274	0.3385
ASV_617	0	1	2	0.360845	0.3392
ASV_837	1	0	1	0.287773	0.3394
ASV_3891	0	1	2	0.301531	0.3403
ASV_1292	0	1	2	0.323778	0.3409
ASV_5987	1	0	1	0.292768	0.3417
ASV_1267	1	0	1	0.316381	0.3418
ASV_2057	0	1	2	0.328478	0.3429
ASV_347	0	1	2	0.268504	0.3434
ASV_4187	1	0	1	0.349796	0.344
ASV_10070	1	0	1	0.297444	0.3446
ASV_464	0	1	2	0.289667	0.3447
ASV_1265	0	1	2	0.293038	0.3453
ASV_5574	0	1	2	0.330737	0.3461
ASV_5634	1	0	1	0.297924	0.3475
ASV_384	1	0	1	0.313542	0.348
ASV_6137	1	0	1	0.298844	0.3487
ASV_7530	0	1	2	0.308458	0.3496
ASV_3497	1	0	1	0.373622	0.3502
ASV_4198	1	0	1	0.340926	0.3503
ASV_1683	0	1	2	0.320085	0.3508
ASV_3837	0	1	2	0.293041	0.3513
ASV_4731	0	1	2	0.323925	0.3517
ASV_6400	1	0	1	0.302622	0.3519
ASV_2686	1	0	1	0.287578	0.352
ASV_1261	0	1	2	0.287073	0.3529
ASV_10716	0	1	2	0.280761	0.3535
ASV_7949	1	0	1	0.294067	0.3536
ASV_1104	0	1	2	0.32252	0.3541
ASV_207	0	1	2	0.309498	0.3541
ASV_135	0	1	2	0.313929	0.3545
ASV_645	0	1	2	0.275152	0.3545
ASV_7441	1	0	1	0.332387	0.3545
ASV_6175	1	0	1	0.337755	0.3548
ASV_1380	1	0	1	0.282831	0.3551
ASV_254	0	1	2	0.286749	0.3554
ASV_1134	1	0	1	0.328517	0.357
ASV_16303	1	0	1	0.300228	0.3572
ASV_509	0	1	2	0.316574	0.3577
ASV_1927	0	1	2	0.308169	0.3597
ASV_897	0	1	2	0.295113	0.3627
ASV_462	1	0	1	0.327457	0.363
ASV_129	1	0	1	0.309756	0.3633
ASV_2533	0	1	2	0.326316	0.3636
ASV_3195	0	1	2	0.324998	0.3638
ASV_841	0	1	2	0.277349	0.3639
ASV_377	0	1	2	0.317242	0.364
ASV_9559	0	1	2	0.301199	0.366
ASV_1766	0	1	2	0.270507	0.3671
ASV_5995	1	0	1	0.286032	0.3675
ASV_979	0	1	2	0.311648	0.3676
ASV_542	1	0	1	0.2922	0.3676
ASV_157	0	1	2	0.257609	0.3682
ASV_616	0	1	2	0.288143	0.3687
ASV_637	0	1	2	0.304634	0.3687
ASV_3356	1	0	1	0.283158	0.3693
ASV_2487	0	1	2	0.306667	0.3697
ASV_515	0	1	2	0.322661	0.3699
ASV_611	0	1	2	0.329915	0.3705
ASV_2821	0	1	2	0.325771	0.372
ASV_105	0	1	2	0.269498	0.3727
ASV_1786	1	0	1	0.291645	0.3729
ASV_952	0	1	2	0.280756	0.3736
ASV_378	0	1	2	0.304175	0.3736
ASV_2519	1	0	1	0.27336	0.3742
ASV_7571	0	1	2	0.332928	0.3742
ASV_248	0	1	2	0.311497	0.3749
ASV_2463	1	0	1	0.26794	0.3756
ASV_12632	1	0	1	0.306752	0.3758
ASV_1818	0	1	2	0.330089	0.376
ASV_3762	1	0	1	0.269366	0.3764
ASV_1133	1	0	1	0.320703	0.3768
ASV_12897	0	1	2	0.323226	0.3771
ASV_687	1	0	1	0.280391	0.3773
ASV_4591	1	0	1	0.296603	0.3792
ASV_18467	1	0	1	0.30203	0.3793
ASV_328	0	1	2	0.290105	0.3801
ASV_1753	0	1	2	0.30534	0.3804
ASV_2837	0	1	2	0.292742	0.3817
ASV_307	1	0	1	0.315231	0.3817
ASV_1172	0	1	2	0.306149	0.3821
ASV_621	0	1	2	0.353238	0.3825
ASV_1778	0	1	2	0.280375	0.3827
ASV_524	1	0	1	0.323529	0.3848
ASV_3608	1	0	1	0.351721	0.3848
ASV_18058	0	1	2	0.373991	0.3851
ASV_9127	1	0	1	0.3109	0.3854
ASV_3667	0	1	2	0.270826	0.3854
ASV_1916	1	0	1	0.319288	0.3856
ASV_2626	0	1	2	0.286232	0.3861
ASV_4707	0	1	2	0.310504	0.3864
ASV_2834	0	1	2	0.309624	0.3873
ASV_1743	0	1	2	0.261663	0.3875
ASV_1208	0	1	2	0.299865	0.3877
ASV_362	0	1	2	0.300898	0.388
ASV_4703	1	0	1	0.294549	0.3881
ASV_1378	0	1	2	0.298837	0.3882
ASV_1504	0	1	2	0.242033	0.3883
ASV_2433	1	0	1	0.30061	0.3897
ASV_3409	0	1	2	0.284141	0.3897
ASV_1781	0	1	2	0.274656	0.3898
ASV_1847	1	0	1	0.276659	0.3899
ASV_7081	1	0	1	0.27788	0.3901
ASV_5702	1	0	1	0.279521	0.3902
ASV_4795	1	0	1	0.275987	0.3909
ASV_101	0	1	2	0.285363	0.3913
ASV_973	0	1	2	0.31156	0.3913
ASV_535	0	1	2	0.282475	0.3917
ASV_370	0	1	2	0.265325	0.3917
ASV_4377	1	0	1	0.259905	0.392
ASV_820	0	1	2	0.276626	0.3924
ASV_2336	1	0	1	0.270451	0.3928
ASV_4265	1	0	1	0.291626	0.3931
ASV_1867	1	0	1	0.288799	0.3932
ASV_2698	1	0	1	0.307546	0.3937
ASV_3448	0	1	2	0.274524	0.3946
ASV_2540	0	1	2	0.28808	0.3948
ASV_3261	0	1	2	0.303654	0.3948
ASV_2906	0	1	2	0.257508	0.3949
ASV_356	1	0	1	0.314035	0.3962
ASV_33	0	1	2	0.315601	0.3965
ASV_4312	1	0	1	0.274773	0.3968
ASV_446	0	1	2	0.309265	0.3969
ASV_17274	0	1	2	0.30055	0.3983
ASV_1930	0	1	2	0.26492	0.3988
ASV_13045	0	1	2	0.28992	0.3996
ASV_2454	0	1	2	0.323312	0.3998
ASV_1246	1	0	1	0.266849	0.4
ASV_2729	0	1	2	0.267414	0.4006
ASV_4753	0	1	2	0.311384	0.4016
ASV_5893	1	0	1	0.260644	0.4019
ASV_7099	1	0	1	0.253506	0.4019
ASV_8620	0	1	2	0.289655	0.4019
ASV_12880	1	0	1	0.281306	0.4028
ASV_1078	0	1	2	0.306668	0.4032
ASV_8803	0	1	2	0.320238	0.4036
ASV_8752	0	1	2	0.258038	0.4045
ASV_4829	1	0	1	0.265004	0.405
ASV_762	0	1	2	0.257284	0.4067
ASV_530	0	1	2	0.287239	0.4082
ASV_8814	0	1	2	0.251189	0.4084
ASV_1163	0	1	2	0.309898	0.4112
ASV_8396	0	1	2	0.267686	0.4113
ASV_1912	0	1	2	0.268416	0.4114
ASV_1019	0	1	2	0.275756	0.4121
ASV_2513	0	1	2	0.268829	0.4132
ASV_1979	0	1	2	0.280046	0.4136
ASV_15969	0	1	2	0.273689	0.4141
ASV_2520	1	0	1	0.280144	0.4163
ASV_16140	0	1	2	0.264178	0.417
ASV_955	1	0	1	0.259671	0.418
ASV_17134	1	0	1	0.279038	0.418
ASV_3093	1	0	1	0.354685	0.42
ASV_3799	0	1	2	0.257358	0.4201
ASV_1538	0	1	2	0.290546	0.4202
ASV_4262	0	1	2	0.282733	0.4204
ASV_1548	0	1	2	0.220892	0.4204
ASV_12842	1	0	1	0.263034	0.422
ASV_2204	1	0	1	0.246653	0.4234
ASV_5488	0	1	2	0.254829	0.4242
ASV_4056	0	1	2	0.252264	0.4245
ASV_566	0	1	2	0.259459	0.4247
ASV_2307	0	1	2	0.305249	0.4256
ASV_8475	1	0	1	0.265094	0.4257
ASV_180	0	1	2	0.295316	0.4259
ASV_13264	1	0	1	0.356076	0.4263
ASV_1388	0	1	2	0.25259	0.4266
ASV_12922	0	1	2	0.310679	0.4268
ASV_7214	0	1	2	0.314906	0.4273
ASV_1383	0	1	2	0.238918	0.4274
ASV_756	0	1	2	0.381575	0.4282
ASV_17058	0	1	2	0.278795	0.4283
ASV_1746	0	1	2	0.263566	0.4284
ASV_1957	0	1	2	0.244832	0.4298
ASV_17545	0	1	2	0.25961	0.4307
ASV_3051	0	1	2	0.288601	0.431
ASV_8402	1	0	1	0.260358	0.4311
ASV_3632	0	1	2	0.327142	0.4324
ASV_1289	0	1	2	0.305436	0.4327
ASV_9604	0	1	2	0.273744	0.4329
ASV_3609	1	0	1	0.280745	0.433
ASV_1390	0	1	2	0.272355	0.4331
ASV_10465	1	0	1	0.239021	0.4334
ASV_1708	1	0	1	0.241483	0.4337
ASV_17576	1	0	1	0.237043	0.4337
ASV_1978	0	1	2	0.290059	0.434
ASV_3653	1	0	1	0.239212	0.4341
ASV_1392	0	1	2	0.2433	0.4344
ASV_2712	0	1	2	0.289284	0.4362
ASV_4894	1	0	1	0.235774	0.4362
ASV_659	0	1	2	0.297768	0.4363
ASV_17223	0	1	2	0.254808	0.4365
ASV_1710	1	0	1	0.330733	0.4369
ASV_9564	1	0	1	0.238522	0.4371
ASV_2847	0	1	2	0.246063	0.4374
ASV_2888	1	0	1	0.243895	0.4376
ASV_8236	1	0	1	0.240666	0.4379
ASV_2917	0	1	2	0.248284	0.4384
ASV_1372	0	1	2	0.253269	0.4401
ASV_7104	1	0	1	0.24971	0.4413
ASV_2624	0	1	2	0.280182	0.4418
ASV_155	0	1	2	0.247328	0.4423
ASV_17714	1	0	1	0.355793	0.4423
ASV_13954	1	0	1	0.250422	0.4426
ASV_891	1	0	1	0.246007	0.4434
ASV_2929	1	0	1	0.237404	0.4444
ASV_776	0	1	2	0.28041	0.4447
ASV_14062	1	0	1	0.298274	0.445
ASV_866	0	1	2	0.370292	0.4455
ASV_2153	0	1	2	0.316313	0.4457
ASV_3262	0	1	2	0.25219	0.4459
ASV_7690	1	0	1	0.243134	0.446
ASV_7924	0	1	2	0.304572	0.4463
ASV_147	0	1	2	0.304558	0.4467
ASV_18350	1	0	1	0.34422	0.4467
ASV_2908	0	1	2	0.240806	0.4467
ASV_703	0	1	2	0.24152	0.4469
ASV_7298	1	0	1	0.247012	0.447
ASV_2949	0	1	2	0.239213	0.447
ASV_6731	0	1	2	0.238662	0.4473
ASV_4103	1	0	1	0.223916	0.4477
ASV_380	1	0	1	0.298249	0.4491
ASV_777	1	0	1	0.240614	0.4512
ASV_18595	1	0	1	0.355558	0.4535
ASV_18845	1	0	1	0.352812	0.4535
ASV_18613	1	0	1	0.393119	0.4535
ASV_5542	1	0	1	0.294243	0.4547
ASV_725	0	1	2	0.241177	0.4548
ASV_5719	0	1	2	0.253111	0.456
ASV_7075	1	0	1	0.263151	0.4563
ASV_673	0	1	2	0.25055	0.4582
ASV_1448	1	0	1	0.294208	0.4584
ASV_469	1	0	1	0.243118	0.4609
ASV_3702	1	0	1	0.231239	0.461
ASV_3442	1	0	1	0.23048	0.4623
ASV_14128	1	0	1	0.208776	0.4641
ASV_8749	1	0	1	0.238074	0.4646
ASV_310	1	0	1	0.270072	0.465
ASV_1833	1	0	1	0.269246	0.465
ASV_2853	1	0	1	0.23084	0.4651
ASV_3130	1	0	1	0.291096	0.4652
ASV_1919	1	0	1	0.249259	0.4674
ASV_13672	1	0	1	0.233728	0.4676
ASV_1510	0	1	2	0.221244	0.4683
ASV_970	0	1	2	0.295205	0.4688
ASV_798	0	1	2	0.282237	0.4689
ASV_5770	0	1	2	0.273564	0.4696
ASV_3173	0	1	2	0.222828	0.4699
ASV_1762	0	1	2	0.23221	0.4707
ASV_3803	1	0	1	0.231431	0.4707
ASV_321	0	1	2	0.229451	0.4715
ASV_2732	1	0	1	0.239195	0.4737
ASV_2194	0	1	2	0.241816	0.4738
ASV_13418	1	0	1	0.229664	0.4748
ASV_4051	0	1	2	0.245987	0.4754
ASV_3914	1	0	1	0.227456	0.4755
ASV_1691	1	0	1	0.221988	0.478
ASV_14574	1	0	1	0.229427	0.478
ASV_916	0	1	2	0.294467	0.4805
ASV_4077	0	1	2	0.229839	0.4806
ASV_9095	1	0	1	0.236603	0.4852
ASV_266	0	1	2	0.299169	0.4853
ASV_1255	0	1	2	0.251011	0.4863
ASV_7493	1	0	1	0.223861	0.4865
ASV_2950	1	0	1	0.285575	0.487
ASV_4105	0	1	2	0.234947	0.4871
ASV_807	1	0	1	0.233916	0.4873
ASV_3043	0	1	2	0.201824	0.4876
ASV_3149	0	1	2	0.221573	0.488
ASV_1169	1	0	1	0.222312	0.4889
ASV_1776	0	1	2	0.283307	0.4893
ASV_516	0	1	2	0.263754	0.4895
ASV_4004	1	0	1	0.228185	0.4897
ASV_1305	0	1	2	0.247564	0.4899
ASV_3312	0	1	2	0.250859	0.4901
ASV_349	1	0	1	0.224594	0.4911
ASV_531	0	1	2	0.281443	0.4911
ASV_12696	1	0	1	0.220243	0.4917
ASV_624	0	1	2	0.300059	0.4919
ASV_1783	1	0	1	0.222417	0.4947
ASV_9948	0	1	2	0.217654	0.495
ASV_2514	0	1	2	0.217796	0.4958
ASV_65	0	1	2	0.205793	0.4962
ASV_4836	0	1	2	0.208964	0.4962
ASV_2294	0	1	2	0.298785	0.4968
ASV_1959	0	1	2	0.214303	0.4979
ASV_1332	0	1	2	0.219942	0.4983
ASV_3397	1	0	1	0.242931	0.499
ASV_3302	0	1	2	0.246427	0.5002
ASV_5511	1	0	1	0.235889	0.5006
ASV_1619	1	0	1	0.245034	0.5015
ASV_221	0	1	2	0.204016	0.5016
ASV_1337	0	1	2	0.256636	0.503
ASV_7416	1	0	1	0.298087	0.5045
ASV_10241	0	1	2	0.221399	0.505
ASV_4698	1	0	1	0.20656	0.5051
ASV_3299	0	1	2	0.258967	0.5058
ASV_3429	1	0	1	0.214354	0.5065
ASV_126	1	0	1	0.247976	0.508
ASV_3792	1	0	1	0.264863	0.5081
ASV_799	1	0	1	0.261171	0.5111
ASV_450	0	1	2	0.301109	0.5121
ASV_2200	1	0	1	0.212823	0.5158
ASV_1025	0	1	2	0.211345	0.5164
ASV_403	0	1	2	0.256583	0.5169
ASV_3350	1	0	1	0.265092	0.5173
ASV_1050	0	1	2	0.199393	0.5173
ASV_2846	1	0	1	0.201948	0.5177
ASV_3118	1	0	1	0.203191	0.5192
ASV_10750	0	1	2	0.206018	0.5204
ASV_1751	1	0	1	0.168914	0.5214
ASV_959	0	1	2	0.227648	0.5218
ASV_1872	0	1	2	0.247075	0.5247
ASV_2148	1	0	1	0.29148	0.5254
ASV_2644	1	0	1	0.234267	0.5267
ASV_873	0	1	2	0.259085	0.5307
ASV_7335	1	0	1	0.205334	0.5308
ASV_7622	1	0	1	0.187565	0.532
ASV_7306	1	0	1	0.183499	0.5325
ASV_784	1	0	1	0.118734	0.5333
ASV_1828	1	0	1	0.201448	0.5338
ASV_1699	0	1	2	0.232862	0.5339
ASV_2366	0	1	2	0.183874	0.5341
ASV_6173	1	0	1	0.22637	0.5344
ASV_3573	0	1	2	0.188419	0.5344
ASV_3316	0	1	2	0.19134	0.5354
ASV_2305	1	0	1	0.196271	0.5359
ASV_12894	0	1	2	0.243544	0.5365
ASV_1980	1	0	1	0.192743	0.5371
ASV_194	0	1	2	0.231304	0.5377
ASV_2477	0	1	2	0.215981	0.5384
ASV_997	1	0	1	0.193257	0.5387
ASV_5528	0	1	2	0.194322	0.5389
ASV_428	0	1	2	0.157972	0.5403
ASV_3044	1	0	1	0.183003	0.5403
ASV_341	0	1	2	0.196728	0.541
ASV_2672	0	1	2	0.215517	0.5418
ASV_2143	1	0	1	0.194742	0.5433
ASV_1144	0	1	2	0.185996	0.5433
ASV_3267	0	1	2	0.201364	0.5446
ASV_16453	0	1	2	0.219099	0.5449
ASV_13648	0	1	2	0.244008	0.5462
ASV_3686	1	0	1	0.214278	0.5489
ASV_2502	1	0	1	0.181626	0.5499
ASV_166	1	0	1	0.186266	0.5508
ASV_318	0	1	2	0.203321	0.551
ASV_3463	0	1	2	0.20345	0.5511
ASV_8936	0	1	2	0.185657	0.5522
ASV_4099	0	1	2	0.179992	0.5524
ASV_1171	1	0	1	0.189228	0.5527
ASV_2892	1	0	1	0.216743	0.5533
ASV_546	1	0	1	0.189164	0.554
ASV_2471	1	0	1	0.215508	0.5545
ASV_3286	0	1	2	0.177892	0.5554
ASV_5758	0	1	2	0.18754	0.5566
ASV_6309	1	0	1	0.17851	0.5573
ASV_514	0	1	2	0.246198	0.5574
ASV_3375	1	0	1	0.186523	0.5577
ASV_198	0	1	2	0.262635	0.5578
ASV_9656	1	0	1	0.178046	0.558
ASV_2865	1	0	1	0.241502	0.5599
ASV_699	1	0	1	0.239909	0.5606
ASV_1985	0	1	2	0.249723	0.5607
ASV_557	1	0	1	0.20698	0.5612
ASV_19336	0	1	2	0.233725	0.5618
ASV_16381	0	1	2	0.225627	0.5619
ASV_1860	0	1	2	0.182783	0.5635
ASV_7540	0	1	2	0.188816	0.5644
ASV_3045	0	1	2	0.187824	0.5646
ASV_7582	0	1	2	0.205598	0.5648
ASV_1389	0	1	2	0.173603	0.5653
ASV_491	0	1	2	0.18563	0.5667
ASV_3671	0	1	2	0.189404	0.5668
ASV_743	0	1	2	0.0980433	0.567
ASV_3307	0	1	2	0.195066	0.5673
ASV_13778	1	0	1	0.178274	0.5677
ASV_13160	1	0	1	0.183397	0.5677
ASV_2069	0	1	2	0.187201	0.5689
ASV_2901	1	0	1	0.221646	0.5693
ASV_7959	0	1	2	0.246813	0.5702
ASV_2605	1	0	1	0.224543	0.5705
ASV_4709	0	1	2	0.181921	0.5711
ASV_824	0	1	2	0.178989	0.5712
ASV_7861	1	0	1	0.178808	0.5712
ASV_6348	0	1	2	0.186619	0.5714
ASV_429	0	1	2	0.176283	0.5744
ASV_1543	1	0	1	0.190459	0.575
ASV_4160	0	1	2	0.26687	0.5759
ASV_265	0	1	2	0.270715	0.5761
ASV_1680	0	1	2	0.261217	0.5762
ASV_4641	1	0	1	0.22765	0.5764
ASV_4330	0	1	2	0.171295	0.5766
ASV_334	1	0	1	0.170728	0.5767
ASV_1502	0	1	2	0.258731	0.5769
ASV_1105	0	1	2	0.187975	0.5777
ASV_3781	1	0	1	0.178942	0.5785
ASV_1263	0	1	2	0.217273	0.5788
ASV_2459	0	1	2	0.197045	0.5788
ASV_801	1	0	1	0.184967	0.5806
ASV_401	1	0	1	0.180165	0.5815
ASV_14637	1	0	1	0.1732	0.5815
ASV_7648	0	1	2	0.180124	0.5838
ASV_1488	0	1	2	0.256331	0.5845
ASV_2190	1	0	1	0.255956	0.5853
ASV_2213	0	1	2	0.16444	0.5854
ASV_1339	0	1	2	0.25338	0.5854
ASV_19	0	1	2	0.193002	0.5866
ASV_2927	1	0	1	0.165632	0.5869
ASV_706	0	1	2	0.174288	0.5875
ASV_199	0	1	2	0.168145	0.5878
ASV_1219	0	1	2	0.195406	0.5885
ASV_1394	1	0	1	0.174578	0.5901
ASV_8381	0	1	2	0.170692	0.5917
ASV_498	1	0	1	0.231268	0.5922
ASV_7766	0	1	2	0.169805	0.5923
ASV_4999	1	0	1	0.24974	0.5936
ASV_123	0	1	2	0.180775	0.594
ASV_16974	0	1	2	0.157648	0.5942
ASV_634	1	0	1	0.255724	0.5952
ASV_1434	1	0	1	0.170603	0.5953
ASV_15742	1	0	1	0.165092	0.5957
ASV_2049	0	1	2	0.173255	0.596
ASV_9707	1	0	1	0.163225	0.5966
ASV_3339	0	1	2	0.193472	0.5976
ASV_463	0	1	2	0.231852	0.5986
ASV_1792	0	1	2	0.176558	0.5989
ASV_12839	1	0	1	0.205137	0.5998
ASV_1626	1	0	1	0.171881	0.6005
ASV_2321	1	0	1	0.238002	0.6035
ASV_2938	1	0	1	0.159701	0.6036
ASV_13288	1	0	1	0.181516	0.6045
ASV_7765	1	0	1	0.108953	0.6053
ASV_7966	0	1	2	0.189255	0.6055
ASV_2619	1	0	1	0.164798	0.6062
ASV_575	1	0	1	0.208069	0.6063
ASV_5668	1	0	1	0.211448	0.607
ASV_4857	0	1	2	0.148284	0.6073
ASV_1788	0	1	2	0.170028	0.6085
ASV_48	0	1	2	0.18282	0.6098
ASV_2682	0	1	2	0.159056	0.61
ASV_1206	1	0	1	0.15318	0.6106
ASV_5884	1	0	1	0.148373	0.6113
ASV_892	1	0	1	0.196832	0.6129
ASV_320	0	1	2	0.102285	0.613
ASV_5914	1	0	1	0.183575	0.6138
ASV_12940	0	1	2	0.170753	0.6139
ASV_3630	1	0	1	0.162857	0.6143
ASV_367	1	0	1	0.297952	0.6144
ASV_2212	0	1	2	0.154217	0.6148
ASV_967	1	0	1	0.26347	0.6154
ASV_5866	1	0	1	0.161879	0.616
ASV_350	1	0	1	0.202894	0.6167
ASV_2842	0	1	2	0.161009	0.6182
ASV_2710	0	1	2	0.157906	0.6183
ASV_13449	1	0	1	0.180113	0.6183
ASV_5979	0	1	2	0.125422	0.6187
ASV_1842	0	1	2	0.179916	0.62
ASV_3616	1	0	1	0.16251	0.6204
ASV_958	0	1	2	0.159579	0.6207
ASV_1242	0	1	2	0.20237	0.6214
ASV_7719	0	1	2	0.151368	0.6223
ASV_5478	0	1	2	0.136127	0.6224
ASV_2709	0	1	2	0.167045	0.6225
ASV_342	0	1	2	0.190737	0.624
ASV_10071	1	0	1	0.198986	0.6254
ASV_13350	0	1	2	0.148565	0.6276
ASV_726	1	0	1	0.297112	0.6282
ASV_2527	1	0	1	0.146734	0.6286
ASV_1181	1	0	1	0.178526	0.6303
ASV_2809	0	1	2	0.186648	0.631
ASV_4124	0	1	2	0.153152	0.6315
ASV_398	0	1	2	0.208626	0.6323
ASV_10767	0	1	2	0.162409	0.6336
ASV_885	0	1	2	0.222974	0.6337
ASV_7592	0	1	2	0.165236	0.6338
ASV_623	0	1	2	0.123329	0.6339
ASV_222	0	1	2	0.188587	0.6347
ASV_3829	1	0	1	0.152536	0.6358
ASV_5966	0	1	2	0.146084	0.6359
ASV_2839	0	1	2	0.202041	0.6364
ASV_7333	0	1	2	0.258633	0.6366
ASV_45	0	1	2	0.26014	0.6367
ASV_3048	0	1	2	0.2799	0.6374
ASV_1596	0	1	2	0.184271	0.6376
ASV_9629	1	0	1	0.137131	0.6383
ASV_2623	0	1	2	0.25641	0.639
ASV_5109	1	0	1	0.145531	0.6392
ASV_884	0	1	2	0.265576	0.6397
ASV_1355	0	1	2	0.149511	0.6405
ASV_12910	1	0	1	0.157473	0.6411
ASV_5953	0	1	2	0.136883	0.6416
ASV_2518	0	1	2	0.174606	0.6417
ASV_3365	1	0	1	0.143332	0.6434
ASV_17549	0	1	2	0.163829	0.6434
ASV_1259	0	1	2	0.21915	0.6444
ASV_9429	0	1	2	0.162913	0.6455
ASV_1741	0	1	2	0.283859	0.6457
ASV_2849	0	1	2	0.160853	0.6458
ASV_17401	0	1	2	0.215935	0.646
ASV_9501	1	0	1	0.164076	0.6479
ASV_2604	1	0	1	0.188019	0.6479
ASV_232	0	1	2	0.243978	0.6484
ASV_1333	0	1	2	0.147219	0.6485
ASV_12681	1	0	1	0.163994	0.6489
ASV_3801	1	0	1	0.145874	0.6504
ASV_16581	1	0	1	0.180848	0.6504
ASV_151	0	1	2	0.144923	0.6512
ASV_2338	1	0	1	0.156469	0.653
ASV_1970	0	1	2	0.18046	0.6536
ASV_8036	1	0	1	0.153893	0.6543
ASV_4338	0	1	2	0.152711	0.6544
ASV_5471	1	0	1	0.158166	0.6561
ASV_2033	0	1	2	0.145998	0.6572
ASV_3905	0	1	2	0.140587	0.6574
ASV_2032	0	1	2	0.108966	0.6575
ASV_2054	0	1	2	0.218834	0.6578
ASV_13240	0	1	2	0.144282	0.6588
ASV_5491	0	1	2	0.12321	0.6592
ASV_1179	0	1	2	0.283166	0.6593
ASV_9547	0	1	2	0.137134	0.66
ASV_3348	1	0	1	0.233892	0.66
ASV_1831	1	0	1	0.100669	0.6605
ASV_18103	1	0	1	0.161918	0.6607
ASV_1487	0	1	2	0.168013	0.6627
ASV_2674	1	0	1	0.134097	0.6629
ASV_7859	1	0	1	0.219255	0.6632
ASV_4754	0	1	2	0.207429	0.664
ASV_359	0	1	2	0.151156	0.6651
ASV_1784	0	1	2	0.139298	0.6651
ASV_19586	0	1	2	0.149487	0.6664
ASV_778	0	1	2	0.143468	0.6676
ASV_10475	1	0	1	0.14278	0.6684
ASV_13440	0	1	2	0.155062	0.6689
ASV_106	0	1	2	0.235725	0.669
ASV_10043	0	1	2	0.120954	0.6702
ASV_2808	1	0	1	0.15723	0.6716
ASV_1216	1	0	1	0.139409	0.6716
ASV_1625	1	0	1	0.112525	0.6717
ASV_15350	1	0	1	0.132478	0.6722
ASV_12949	0	1	2	0.138285	0.6727
ASV_4120	0	1	2	0.153844	0.6733
ASV_867	0	1	2	0.230346	0.6793
ASV_2295	1	0	1	0.124747	0.68
ASV_7907	0	1	2	0.136645	0.6808
ASV_2191	1	0	1	0.133171	0.6815
ASV_2145	1	0	1	0.142896	0.6829
ASV_9456	0	1	2	0.172646	0.6845
ASV_14826	0	1	2	0.129618	0.6846
ASV_209	1	0	1	0.162083	0.6848
ASV_3056	0	1	2	0.239656	0.6866
ASV_17403	1	0	1	0.197334	0.6868
[truncated: 405 more rows]

## Sheet: indicsp_rhizo_its
	s.intercrop	s.monoculture	index	stat	p.value
ASV_27	1	0	1	0.782533	0.0027	**
ASV_274	1	0	1	0.832734	0.0027	**
ASV_813	1	0	1	0.836498	0.0027	**
ASV_51	0	1	2	0.887095	0.0027	**
ASV_1533	1	0	1	0.677905	0.0027	**
ASV_351	1	0	1	0.711434	0.0027	**
ASV_776	1	0	1	0.612477	0.0027	**
ASV_1	0	1	2	0.70723	0.0048	**
ASV_5	1	0	1	0.823125	0.0048	**
ASV_207	1	0	1	0.520794	0.005	**
ASV_2	0	1	2	0.483362	0.0062	**
ASV_48	1	0	1	0.630093	0.0068	**
ASV_930	1	0	1	0.705066	0.0071	**
ASV_556	0	1	2	0.824032	0.0074	**
ASV_214	1	0	1	0.485372	0.0083	**
ASV_4881	0	1	2	0.745335	0.0134	*
ASV_69	0	1	2	0.438622	0.0147	*
ASV_761	1	0	1	0.605969	0.0149	*
ASV_15	1	0	1	0.623557	0.015	*
ASV_241	1	0	1	0.447651	0.015	*
ASV_356	1	0	1	0.668013	0.015	*
ASV_317	1	0	1	0.613913	0.0155	*
ASV_982	1	0	1	0.57321	0.0155	*
ASV_234	0	1	2	0.601877	0.0161	*
ASV_188	1	0	1	0.659951	0.0164	*
ASV_386	1	0	1	0.632491	0.0164	*
ASV_1404	1	0	1	0.642918	0.0164	*
ASV_193	0	1	2	0.374831	0.0169	*
ASV_712	0	1	2	0.45241	0.0244	*
ASV_479	1	0	1	0.65801	0.025	*
ASV_16	1	0	1	0.643138	0.0256	*
ASV_21	1	0	1	0.347457	0.0292	*
ASV_832	1	0	1	0.622542	0.0342	*
ASV_276	1	0	1	0.552025	0.0387	*
ASV_26	0	1	2	0.483339	0.0404	*
ASV_225	1	0	1	0.400802	0.0569
ASV_13	1	0	1	0.534147	0.0579
ASV_219	0	1	2	0.527042	0.0586
ASV_90	0	1	2	0.380466	0.0588
ASV_45	1	0	1	0.581369	0.0595
ASV_172	0	1	2	0.523828	0.0596
ASV_363	0	1	2	0.590694	0.0596
ASV_71	0	1	2	0.402699	0.0605
ASV_111	0	1	2	0.546074	0.0605
ASV_137	1	0	1	0.582703	0.0629
ASV_888	1	0	1	0.562923	0.0629
ASV_950	1	0	1	0.626523	0.0629
ASV_480	1	0	1	0.513354	0.0651
ASV_446	1	0	1	0.638327	0.0651
ASV_808	1	0	1	0.559089	0.0651
ASV_24	0	1	2	0.503667	0.0653
ASV_10	0	1	2	0.335497	0.0745
ASV_537	0	1	2	0.422532	0.0749
ASV_144	1	0	1	0.470289	0.0801
ASV_77	1	0	1	0.369833	0.0865
ASV_192	0	1	2	0.506956	0.0882
ASV_1595	0	1	2	0.520959	0.0965
ASV_835	1	0	1	0.490996	0.0968
ASV_22	1	0	1	0.486809	0.1017
ASV_167	0	1	2	0.381464	0.1053
ASV_3	0	1	2	0.519984	0.1058
ASV_1113	0	1	2	0.466088	0.1078
ASV_311	1	0	1	0.51233	0.1081
ASV_67	1	0	1	0.479755	0.1097
ASV_57	1	0	1	0.458528	0.1299
ASV_61	0	1	2	0.407498	0.1384
ASV_83	0	1	2	0.522814	0.1393
ASV_306	1	0	1	0.461875	0.1435
ASV_141	0	1	2	0.450794	0.1457
ASV_460	1	0	1	0.433253	0.1498
ASV_145	0	1	2	0.456169	0.1513
ASV_286	1	0	1	0.480472	0.1568
ASV_1150	0	1	2	0.427789	0.1717
ASV_529	0	1	2	0.44775	0.1803
ASV_78	0	1	2	0.452253	0.1811
ASV_1183	0	1	2	0.464418	0.1814
ASV_52	0	1	2	0.442024	0.1829
ASV_131	0	1	2	0.53196	0.1892
ASV_33	0	1	2	0.398406	0.1916
ASV_1627	1	0	1	0.40729	0.1969
ASV_1665	0	1	2	0.385993	0.2003
ASV_19	0	1	2	0.414371	0.2028
ASV_197	0	1	2	0.342413	0.2163
ASV_30	0	1	2	0.416273	0.2191
ASV_89	1	0	1	0.364795	0.2409
ASV_429	0	1	2	0.393557	0.2555
ASV_123	0	1	2	0.443142	0.2577
ASV_1566	0	1	2	0.413211	0.2607
ASV_147	0	1	2	0.336059	0.2651
ASV_81	0	1	2	0.386608	0.2812
ASV_186	0	1	2	0.362253	0.2888
ASV_359	0	1	2	0.365903	0.2975
ASV_74	0	1	2	0.314304	0.2995
ASV_174	1	0	1	0.348731	0.3
ASV_766	0	1	2	0.409521	0.3018
ASV_8	0	1	2	0.30859	0.3087
ASV_233	1	0	1	0.325953	0.3189
ASV_38	0	1	2	0.332966	0.3246
ASV_140	0	1	2	0.351842	0.3287
ASV_410	0	1	2	0.279855	0.3465
ASV_66	0	1	2	0.265002	0.3557
ASV_96	0	1	2	0.349758	0.3589
ASV_36	1	0	1	0.326076	0.3648
ASV_161	0	1	2	0.405399	0.3648
ASV_169	0	1	2	0.33219	0.3727
ASV_843	0	1	2	0.365096	0.3758
ASV_673	0	1	2	0.279615	0.3804
ASV_23	0	1	2	0.308699	0.3809
ASV_217	1	0	1	0.372057	0.3945
ASV_725	1	0	1	0.268772	0.4009
ASV_80	0	1	2	0.301728	0.4015
ASV_468	0	1	2	0.359228	0.4052
ASV_308	0	1	2	0.299955	0.4176
ASV_79	1	0	1	0.30665	0.421
ASV_1097	0	1	2	0.295926	0.4283
ASV_41	0	1	2	0.307352	0.4471
ASV_4720	0	1	2	0.252634	0.4498
ASV_76	0	1	2	0.304682	0.4541
ASV_536	0	1	2	0.327372	0.4552
ASV_287	0	1	2	0.304636	0.4592
ASV_244	0	1	2	0.22372	0.4669
ASV_191	1	0	1	0.209379	0.4826
ASV_34	0	1	2	0.219206	0.4924
ASV_517	0	1	2	0.282561	0.4966
ASV_54	0	1	2	0.267469	0.5015
ASV_242	0	1	2	0.296721	0.5018
ASV_68	0	1	2	0.22622	0.5153
ASV_153	0	1	2	0.231414	0.5181
ASV_679	0	1	2	0.193365	0.5308
ASV_105	1	0	1	0.20552	0.5347
ASV_661	1	0	1	0.227993	0.5563
ASV_113	0	1	2	0.218857	0.5653
ASV_4	0	1	2	0.275158	0.5765
ASV_346	0	1	2	0.177526	0.5775
ASV_1454	0	1	2	0.214156	0.5982
ASV_154	0	1	2	0.124382	0.615
ASV_39	0	1	2	0.27744	0.6419
ASV_409	1	0	1	0.279722	0.6473
ASV_1552	0	1	2	0.249994	0.6473
ASV_553	1	0	1	0.226964	0.6498
ASV_344	1	0	1	0.12305	0.6512
ASV_450	0	1	2	0.28498	0.6556
ASV_212	0	1	2	0.294931	0.6724
ASV_93	1	0	1	0.151638	0.686
ASV_128	1	0	1	0.0256359	0.686
ASV_118	0	1	2	0.167253	0.6949
ASV_297	1	0	1	0.188735	0.7001
ASV_37	1	0	1	0.14834	0.7095
ASV_183	1	0	1	0.140613	0.7121
ASV_209	1	0	1	0.0545391	0.7138
ASV_156	1	0	1	0.215703	0.7233
ASV_338	0	1	2	0.264205	0.7309
ASV_29	0	1	2	0.300827	0.7354
ASV_53	1	0	1	0.256072	0.7989
ASV_180	0	1	2	0.114981	0.8061
ASV_12	0	1	2	0.035389	0.8127
ASV_215	0	1	2	0.077697	0.8186
ASV_1367	0	1	2	0.0900032	0.8262
ASV_25	1	0	1	0.223548	0.843
ASV_177	0	1	2	0.213358	0.8456
ASV_11	0	1	2	0.298968	0.8615
ASV_59	0	1	2	0.12049	0.8641
ASV_216	0	1	2	0.170231	0.8796
ASV_404	0	1	2	0.269568	0.881
ASV_108	1	0	1	0.133024	0.8814
ASV_271	0	1	2	0.26146	0.8922
ASV_143	1	0	1	0.145424	0.9185
ASV_7	0	1	2	0.0336154	0.9191
ASV_182	0	1	2	0.0109101	0.9451
ASV_82	0	1	2	0.232128	0.9545
ASV_106	0	1	2	0.279173	0.9816
ASV_18	0	1	2	0.239994	0.983
ASV_50	0	1	2	0.142341	0.9872
ASV_249	0	1	2	0.251979	1
