# Supplementary material for: Intercropping Systems Modify Desert Plant-Associated Microbial Communities and Weaken Host Effects in a Hyper-Arid Desert
Source: Front Microbiol. 2021 Nov 3;12:754453. doi: 10.3389/fmicb.2021.754453 (PMC8595258; doi:10.3389/fmicb.2021.754453)
Supplement: Supplementary Data 1 — Indicator species analysis. [file Data_Sheet_1.zip › Supplementary Data 6.XLSX]

## Sheet: soil_16s
	Kingdom	Phylum	Class	Order	Family	Genus	Species	labels	cols	logFC.MPintercrop_K	logFC.MPmonoculture_A	logFC.MPmonoculture_K	logCPM	LR	PValue	FDR
ASV_664	Bacteria	Firmicutes	Clostridia	Clostridiales	Lachnospiraceae	[Ruminococcus]_torques_group	unclassified_[Ruminococcus]_torques_group	Firmicutes	tan1	-8.86855	0.417151	-8.86855	9.6151	63.1197	1.26616e-13	4.7329e-10	***
ASV_1299	Bacteria	Chloroflexi	Chloroflexia	Chloroflexales	Roseiflexaceae	uncultured	uncultured_Chloroflexi	Chloroflexi	gold1	0	8.12277	5.29893	8.02657	57.777	1.75398e-12	3.27819e-09	***
ASV_308	Bacteria	Firmicutes	Bacilli	Lactobacillales	Lactobacillaceae	Lactobacillus	unclassified_Lactobacillus	Firmicutes	tan1	-8.08876	1.40742	-5.42204	9.49146	56.5601	3.19006e-12	3.97482e-09	***
ASV_828	Bacteria	Firmicutes	Clostridia	Clostridiales	Ruminococcaceae	Faecalibacterium	uncultured_bacterium	Firmicutes	tan1	-8.99314	-1.22223	-8.99314	9.06303	54.0396	1.10048e-11	1.0284e-08	***
ASV_1430	Bacteria	Bacteroidetes	Bacteroidia	Bacteroidales	Bacteroidaceae	Bacteroides	Bacteroides_caecicola	Bacteroidetes	steelblue1	-8.47595	-5.08039	-8.47595	8.24339	52.1655	2.76142e-11	2.06443e-08	***
ASV_626	Bacteria	Bacteroidetes	Bacteroidia	Bacteroidales	Rikenellaceae	Rikenellaceae_RC9_gut_group	uncultured_bacterium	Bacteroidetes	steelblue1	-8.88235	-1.35221	-8.88235	8.92779	51.6516	3.55351e-11	2.21384e-08	***
ASV_1760	Bacteria	Bacteroidetes	Bacteroidia	Bacteroidales	Bacteroidaceae	Bacteroides	Mediterranea_massiliensis	Bacteroidetes	steelblue1	-8.25377	-0.289111	-8.25377	8.71065	49.7487	9.03674e-11	4.82562e-08	***
ASV_1213	Bacteria	Bacteroidetes	Bacteroidia	Bacteroidales	Rikenellaceae	Rikenellaceae_RC9_gut_group	uncultured_bacterium	Bacteroidetes	steelblue1	-7.80529	-0.459738	-7.80529	8.25056	45.6229	6.82138e-10	3.18729e-07	***
ASV_870	Bacteria	Bacteroidetes	Bacteroidia	Cytophagales	Spirosomaceae	Rhabdobacter	Telluribacter_humicola	Bacteroidetes	steelblue1	-0.142878	-9.24537	-2.63843	9.79647	40.6078	7.91946e-09	3.01726e-06	***
ASV_188	Bacteria	Actinobacteria	Actinobacteria	Streptomycetales	Streptomycetaceae	Streptomyces	unclassified_Streptomyces	Actinobacteria	indianred2	2.76256	3.91714	9.68054	9.26163	40.5688	8.07186e-09	3.01726e-06	***
ASV_1696	Bacteria	Proteobacteria	Alphaproteobacteria	Rhodobacterales	Rhodobacteraceae	Wenxinia	unclassified_Wenxinia	Alphaproteobacteria	palegreen1	0.920115	-6.62702	-4.74188	7.88321	39.98	1.07597e-08	3.65636e-06	***
ASV_1605	Bacteria	Firmicutes	Clostridia	Clostridiales	Ruminococcaceae	Ruminococcaceae_UCG-014	unclassified_Ruminococcaceae_UCG-014	Firmicutes	tan1	-7.53048	-2.01794	-7.53048	7.62689	38.7844	1.92814e-08	6.00614e-06	***
ASV_239	Bacteria	Actinobacteria	Nitriliruptoria	Nitriliruptorales	Nitriliruptoraceae	Nitriliruptoraceae	uncultured_bacterium	Actinobacteria	indianred2	1.613	-5.89325	-4.43905	9.20271	37.5921	3.44816e-08	9.91478e-06	***
ASV_2860	Bacteria	Firmicutes	Clostridia	Clostridiales	Ruminococcaceae	Butyricicoccus	unclassified_Butyricicoccus	Firmicutes	tan1	-7.15	0.0300076	-7.15	7.89193	37.2483	4.07715e-08	1.0886e-05	***
ASV_2031	Bacteria	Bacteroidetes	Bacteroidia	Bacteroidales	Bacteroidaceae	Bacteroides	Bacteroides_barnesiae	Bacteroidetes	steelblue1	-7.20381	0.865994	-7.20381	8.35127	36.5819	5.6408e-08	1.28718e-05	***
ASV_1342	Bacteria	Firmicutes	Clostridia	Clostridiales	Lachnospiraceae	unclassified_Lachnospiraceae	unclassified_Lachnospiraceae	Firmicutes	tan1	-7.16936	0.0701339	-7.16936	7.92663	36.5246	5.8004e-08	1.28718e-05	***
ASV_1075	Bacteria	Firmicutes	Bacilli	Lactobacillales	Lactobacillaceae	Lactobacillus	Lactobacillus_pontis	Firmicutes	tan1	-6.53395	1.78181	-6.53395	8.33719	36.5057	5.85393e-08	1.28718e-05	***
ASV_1954	Bacteria	Proteobacteria	Alphaproteobacteria	Rhizobiales	Devosiaceae	Pelagibacterium	unclassified_Pelagibacterium	Alphaproteobacteria	palegreen1	1.15635	-4.74989	-6.48052	7.89154	34.6328	1.4565e-07	3.02467e-05	***
ASV_1496	Bacteria	Firmicutes	Clostridia	Clostridiales	Ruminococcaceae	Ruminococcaceae_UCG-014	unclassified_Ruminococcaceae_UCG-014	Firmicutes	tan1	-7.44607	-0.108738	-5.56348	8.08989	34.3459	1.67457e-07	3.29449e-05	***
ASV_681	Bacteria	Proteobacteria	Deltaproteobacteria	NB1-j	NB1-j	NB1-j	unclassified_NB1-j	Deltaproteobacteria	palegreen4	-1.5488	4.75232	2.56635	9.01109	33.7135	2.27723e-07	4.25615e-05	***
ASV_887	Bacteria	Bacteroidetes	Bacteroidia	Bacteroidales	Bacteroidaceae	Bacteroides	uncultured_Bacteroidales	Bacteroidetes	steelblue1	-7.93375	-1.45358	-7.93375	8.05113	33.5956	2.41144e-07	4.29237e-05	***
ASV_1376	Bacteria	Firmicutes	Bacilli	Lactobacillales	Lactobacillaceae	Lactobacillus	Lactobacillus_agilis	Firmicutes	tan1	-7.6661	-2.10462	-7.6661	7.72349	33.2973	2.78755e-07	4.73631e-05	***
ASV_1940	Bacteria	Bacteroidetes	Bacteroidia	Bacteroidales	Bacteroidaceae	Bacteroides	Bacteroides_salanitronis	Bacteroidetes	steelblue1	-7.26965	-0.82979	-7.26965	7.68876	32.4365	4.23425e-07	6.88158e-05	***
ASV_848	Bacteria	unclassified_Bacteria	unclassified_Bacteria	unclassified_Bacteria	unclassified_Bacteria	unclassified_Bacteria	unclassified_Bacteria	unclassified_Bacteria	lightgrey	-1.62366	-6.28957	-5.20056	8.77217	32.114	4.95173e-07	7.63604e-05	***
ASV_1429	Bacteria	Firmicutes	Negativicutes	Selenomonadales	Acidaminococcaceae	Phascolarctobacterium	uncultured_Phascolarctobacterium	Firmicutes	tan1	-7.91462	-1.05748	-6.03412	8.14234	32.0504	5.10704e-07	7.63604e-05	***
ASV_1698	Bacteria	Bacteroidetes	Bacteroidia	Bacteroidales	Bacteroidaceae	Bacteroides	unclassified_Bacteroides	Bacteroidetes	steelblue1	-6.03174	0.990792	-6.03174	7.41582	31.051	8.29282e-07	0.000119225	***
ASV_1770	Bacteria	Bacteroidetes	Bacteroidia	Bacteroidales	Rikenellaceae	Rikenellaceae_RC9_gut_group	unclassified_Rikenellaceae_RC9_gut_group	Bacteroidetes	steelblue1	-6.45661	0.63002	-6.45661	7.6055	30.9521	8.70031e-07	0.000120164	***
ASV_1477	Bacteria	Bacteroidetes	Bacteroidia	Cytophagales	Cyclobacteriaceae	Catalinimonas	unclassified_Catalinimonas	Bacteroidetes	steelblue1	0.691714	-4.4679	-5.207	8.21581	30.882	9.00103e-07	0.000120164	***
ASV_456	Bacteria	Acidobacteria	Thermoanaerobaculia	Thermoanaerobaculales	Thermoanaerobaculaceae	Subgroup_10	unclassified_Subgroup_10	Acidobacteria	lightsalmon4	-3.47646	-6.24173	-6.07644	7.87107	30.3426	1.16898e-06	0.000150678	***
ASV_1420	Bacteria	Proteobacteria	Gammaproteobacteria	Enterobacteriales	Enterobacteriaceae	Escherichia-Shigella	unclassified_Escherichia-Shigella	Gammaproteobacteria	palegreen2	0.0228093	-4.3839	-2.69642	8.50605	30.0018	1.37885e-06	0.000171804	***
ASV_1544	Bacteria	Actinobacteria	Actinobacteria	Kineosporiales	Kineosporiaceae	Kineococcus	unclassified_Kineococcus	Actinobacteria	indianred2	-1.68263	-8.32973	-2.47124	8.53007	29.1402	2.09251e-06	0.00024771	***
ASV_977	Bacteria	Actinobacteria	Actinobacteria	Micrococcales	Intrasporangiaceae	unclassified_Intrasporangiaceae	unclassified_Intrasporangiaceae	Actinobacteria	indianred2	1.38958	-5.22796	-6.95539	8.43072	29.1127	2.12058e-06	0.00024771	***
ASV_2062	Bacteria	Firmicutes	Clostridia	Clostridiales	Lachnospiraceae	Shuttleworthia	metagenome	Firmicutes	tan1	-7.25332	-0.455738	-5.37199	7.80128	28.9177	2.33041e-06	0.000258203	***
ASV_4300	Bacteria	Proteobacteria	Deltaproteobacteria	Bdellovibrionales	Bacteriovoracaceae	Peredibacter	uncultured_prokaryote	Deltaproteobacteria	palegreen4	0.451465	-6.28968	-3.07388	7.42818	28.8145	2.44964e-06	0.000258203	***
ASV_1492	Bacteria	Firmicutes	Bacilli	Lactobacillales	Lactobacillaceae	Lactobacillus	unclassified_Lactobacillus	Firmicutes	tan1	-4.57005	-0.103159	-7.34038	7.97729	28.8021	2.46447e-06	0.000258203	***
ASV_2207	Bacteria	Firmicutes	Clostridia	Clostridiales	Ruminococcaceae	Ruminococcaceae_UCG-014	unclassified_Ruminococcaceae_UCG-014	Firmicutes	tan1	-7.35046	-0.461023	-7.35046	7.85514	28.7835	2.48671e-06	0.000258203	***
ASV_419	Bacteria	Firmicutes	Clostridia	Clostridiales	Peptostreptococcaceae	Romboutsia	unclassified_Romboutsia	Firmicutes	tan1	-4.96349	-2.03105	-4.91554	9.08393	28.3509	3.06543e-06	0.000309692	***
ASV_1028	Bacteria	Chloroflexi	Anaerolineae	SBR1031	SBR1031	SBR1031	uncultured_soil	Chloroflexi	gold1	-1.95387	4.99612	4.30743	7.50427	28.2297	3.25042e-06	0.000319739	***
ASV_12678	Bacteria	Proteobacteria	Alphaproteobacteria	Sphingomonadales	Sphingomonadaceae	unclassified_Sphingomonadaceae	unclassified_Sphingomonadaceae	Alphaproteobacteria	palegreen1	1.04473	-2.7568	-3.87339	7.32542	27.1171	5.56374e-06	0.000533264	***
ASV_1551	Bacteria	Actinobacteria	Actinobacteria	Micrococcales	Intrasporangiaceae	Ornithinimicrobium	unclassified_Ornithinimicrobium	Actinobacteria	indianred2	1.08925	-5.98495	-5.98495	7.45103	26.9386	6.06454e-06	0.000566731	***
ASV_2060	Bacteria	Firmicutes	Bacilli	Lactobacillales	Lactobacillaceae	Lactobacillus	unclassified_Lactobacillus	Firmicutes	tan1	-6.99167	-1.75181	-6.99167	7.26371	26.8245	6.40786e-06	0.000584209	***
ASV_33386	Bacteria	Proteobacteria	Deltaproteobacteria	Myxococcales	bacteriap25	bacteriap25	unclassified_bacteriap25	Deltaproteobacteria	palegreen4	4.20243	7.09332	6.8917	7.87718	26.7208	6.73673e-06	0.000587053	***
ASV_39093	Bacteria	Proteobacteria	Gammaproteobacteria	Betaproteobacteriales	Nitrosomonadaceae	MND1	unclassified_MND1	Gammaproteobacteria	palegreen2	0	3.57039	6.73001	6.96531	26.7157	6.75315e-06	0.000587053	***
ASV_2337	Bacteria	Bacteroidetes	Bacteroidia	Bacteroidales	Bacteroidaceae	Bacteroides	Bacteroides_plebeius	Bacteroidetes	steelblue1	-3.61753	3.53734	-0.930381	7.30821	26.6429	6.99477e-06	0.000594237	***
ASV_287	Bacteria	Actinobacteria	Acidimicrobiia	Microtrichales	uncultured	uncultured	uncultured_Actinomycetales	Actinobacteria	indianred2	0.1918	-3.83987	-2.38662	10.6085	26.2834	8.31925e-06	0.000691052	***
ASV_1495	Bacteria	Chloroflexi	Anaerolineae	SBR1031	A4b	A4b	uncultured_bacterium	Chloroflexi	gold1	3.66477	6.7757	6.21274	7.45803	25.8398	1.03032e-05	0.000837251	***
ASV_679	Bacteria	Proteobacteria	Alphaproteobacteria	Rhodobacterales	Rhodobacteraceae	Rubellimicrobium	uncultured_bacterium	Alphaproteobacteria	palegreen1	0.583327	-3.72097	-2.62641	8.85355	25.749	1.07641e-05	0.000856086	***
ASV_2059	Bacteria	Firmicutes	Clostridia	Clostridiales	Ruminococcaceae	Ruminococcaceae_UCG-005	uncultured_organism	Firmicutes	tan1	-6.30602	-0.669695	-6.30602	7.01957	25.651	1.12846e-05	0.000878788	***
ASV_2202	Bacteria	Actinobacteria	MB-A2-108	MB-A2-108	MB-A2-108	MB-A2-108	uncultured_bacterium	Actinobacteria	indianred2	2.36055	-4.34825	-2.46612	6.99218	25.5419	1.18938e-05	0.000891118	***
ASV_994	Bacteria	Proteobacteria	Gammaproteobacteria	PLTA13	PLTA13	PLTA13	unclassified_PLTA13	Gammaproteobacteria	palegreen2	2.76691	4.61672	7.55239	7.57041	25.5374	1.19197e-05	0.000891118	***
ASV_959	Bacteria	Gemmatimonadetes	AKAU4049	AKAU4049	AKAU4049	AKAU4049	unclassified_AKAU4049	Gemmatimonadetes	peachpuff3	-3.65764	-3.89831	1.01712	8.03342	25.4419	1.24805e-05	0.000914748	***
ASV_1334	Bacteria	Firmicutes	Clostridia	Clostridiales	Ruminococcaceae	[Eubacterium]_coprostanoligenes_group	unclassified_[Eubacterium]_coprostanoligenes_group	Firmicutes	tan1	-5.26388	-2.54966	-8.03334	7.97762	25.0998	1.47164e-05	0.00105788	**
ASV_599	Bacteria	Bacteroidetes	Bacteroidia	Cytophagales	Cyclobacteriaceae	Tunicatimonas	uncultured_bacterium	Bacteroidetes	steelblue1	1.21368	-2.2851	-3.64848	8.94124	24.9988	1.54496e-05	0.00108964	**
ASV_3112	Bacteria	Bacteroidetes	Bacteroidia	Chitinophagales	Chitinophagaceae	Flavisolibacter	unclassified_Flavisolibacter	Bacteroidetes	steelblue1	-0.194529	-5.67507	-3.76995	6.75705	24.8824	1.63401e-05	0.0011311	**
ASV_2612	Bacteria	Bacteroidetes	Bacteroidia	Bacteroidales	unclassified_Bacteroidales	unclassified_Bacteroidales	unclassified_Bacteroidales	Bacteroidetes	steelblue1	-6.04196	-0.204989	-6.04196	6.97759	24.8369	1.67018e-05	0.00113339	**
ASV_1671	Bacteria	Proteobacteria	Alphaproteobacteria	Acetobacterales	Acetobacteraceae	Roseomonas	Roseomonas_frigidaquae	Alphaproteobacteria	palegreen1	-0.879557	-6.37151	-3.76051	7.08317	24.8026	1.69796e-05	0.00113339	**
ASV_1071	Bacteria	Actinobacteria	Actinobacteria	Micrococcales	Intrasporangiaceae	Aquipuribacter	uncultured_bacterium	Actinobacteria	indianred2	0.170739	-4.91826	-1.84558	10.0141	24.5528	1.91481e-05	0.00125415	**
ASV_5054	Bacteria	Firmicutes	Clostridia	Clostridiales	Ruminococcaceae	uncultured	Clostridium_phoceensis	Firmicutes	tan1	-5.29506	1.04032	-5.29506	6.96217	24.5193	1.94599e-05	0.00125415	**
ASV_1697	Bacteria	Bacteroidetes	Bacteroidia	Cytophagales	Hymenobacteraceae	Pontibacter	unclassified_Pontibacter	Bacteroidetes	steelblue1	1.5706	-5.54561	-2.34035	7.41321	24.4557	2.0064e-05	0.00127117	**
ASV_598	Bacteria	Proteobacteria	Alphaproteobacteria	Rhodobacterales	Rhodobacteraceae	Palleronia	Palleronia_marisminoris	Alphaproteobacteria	palegreen1	1.94134	-3.78698	-4.37053	8.23462	24.3957	2.06521e-05	0.00128663	**
ASV_2314	Bacteria	Bacteroidetes	Bacteroidia	Bacteroidales	Bacteroidaceae	Bacteroides	uncultured_Bacteroidales	Bacteroidetes	steelblue1	-6.52587	-1.03775	-6.52587	7.08039	24.3256	2.13596e-05	0.00129345	**
ASV_701	Bacteria	Patescibacteria	Saccharimonadia	Saccharimonadales	Saccharimonadales	Saccharimonadales	unidentified	Patescibacteria	lightgrey	0.0160798	-5.73166	-3.48336	9.42447	24.3101	2.152e-05	0.00129345	**
ASV_2319	Bacteria	Bacteroidetes	Bacteroidia	Chitinophagales	Chitinophagaceae	Flavisolibacter	unclassified_Flavisolibacter	Bacteroidetes	steelblue1	-4.42284	-6.39166	-2.52556	6.78116	24.2832	2.17998e-05	0.00129345	**
ASV_75	Bacteria	Proteobacteria	Gammaproteobacteria	Pseudomonadales	Pseudomonadaceae	Pseudomonas	unclassified_Pseudomonas	Gammaproteobacteria	palegreen2	0.804387	-5.88775	1.14478	10.3568	24.078	2.40607e-05	0.0014053	**
ASV_3443	Bacteria	Firmicutes	Clostridia	Clostridiales	Ruminococcaceae	Ruminococcaceae_UCG-014	unclassified_Ruminococcaceae_UCG-014	Firmicutes	tan1	-4.52049	1.30807	-4.52049	6.60321	23.8951	2.6272e-05	0.00151084	**
ASV_482	Bacteria	Proteobacteria	Deltaproteobacteria	Myxococcales	Sandaracinaceae	uncultured	uncultured_soil	Deltaproteobacteria	palegreen4	-4.82856	2.54915	-4.82856	7.4794	23.7625	2.80009e-05	0.00155092	**
ASV_2464	Bacteria	Bacteroidetes	Bacteroidia	Chitinophagales	Chitinophagaceae	Segetibacter	uncultured_Chitinophagaceae	Bacteroidetes	steelblue1	-0.546819	-6.70994	-2.84361	7.40738	23.7591	2.80458e-05	0.00155092	**
ASV_3030	Bacteria	Firmicutes	Clostridia	Clostridiales	Ruminococcaceae	Ruminococcaceae_NK4A214_group	uncultured_organism	Firmicutes	tan1	-5.79595	-0.218392	-5.79595	6.81625	23.7467	2.82136e-05	0.00155092	**
ASV_831	Bacteria	Deinococcus-Thermus	Deinococci	Deinococcales	Trueperaceae	Truepera	unclassified_Truepera	Deinococcus-Thermus	lightgrey	-0.521615	-6.17744	-2.6986	8.43565	23.7038	2.88018e-05	0.00156031	**
ASV_9981	Bacteria	Firmicutes	Clostridia	Clostridiales	Ruminococcaceae	Ruminococcaceae_UCG-014	unclassified_Ruminococcaceae_UCG-014	Firmicutes	tan1	-3.93779	0.142963	-5.90439	7.02591	23.5557	3.09253e-05	0.00165141	**
ASV_2669	Bacteria	Bacteroidetes	Bacteroidia	Cytophagales	Hymenobacteraceae	Adhaeribacter	uncultured_bacterium	Bacteroidetes	steelblue1	1.81739	-4.75705	-2.16012	7.00299	23.5066	3.16638e-05	0.00166703	**
ASV_2690	Bacteria	Chloroflexi	Chloroflexia	Chloroflexales	unclassified_Chloroflexales	unclassified_Chloroflexales	unclassified_Chloroflexales	Chloroflexi	gold1	0	5.78813	3.2126	6.44366	23.3958	3.33943e-05	0.00173372	**
ASV_310	Bacteria	Patescibacteria	Saccharimonadia	Saccharimonadales	Saccharimonadaceae	Saccharimonadaceae	Candidatus_Saccharibacteria	Patescibacteria	lightgrey	2.43378	-3.63325	-0.908318	9.0416	23.353	3.4088e-05	0.00174002	**
ASV_3136	Bacteria	Firmicutes	Clostridia	Clostridiales	Ruminococcaceae	Ruminococcaceae_UCG-014	unclassified_Ruminococcaceae_UCG-014	Firmicutes	tan1	-6.22432	0.576954	-6.22432	7.40646	23.3312	3.44465e-05	0.00174002	**
ASV_12863	Bacteria	Firmicutes	Clostridia	Clostridiales	Lachnospiraceae	unclassified_Lachnospiraceae	unclassified_Lachnospiraceae	Firmicutes	tan1	-5.03931	0.908785	-5.03931	6.74609	23.2523	3.57772e-05	0.00178313	**
ASV_1612	Bacteria	Patescibacteria	Saccharimonadia	Saccharimonadales	Saccharimonadaceae	Saccharimonadaceae	unclassified_Saccharimonadaceae	Patescibacteria	lightgrey	0.56115	-7.03074	-2.81379	8.15484	23.1954	3.67676e-05	0.00180839	**
ASV_1674	Bacteria	Actinobacteria	Actinobacteria	Micrococcales	Micrococcaceae	Arthrobacter	unclassified_Arthrobacter	Actinobacteria	indianred2	-1.18577	-5.54098	-2.63636	9.49513	23.1403	3.77531e-05	0.00181336	**
ASV_1113	Bacteria	Bacteroidetes	Bacteroidia	Bacteroidales	F082	F082	uncultured_bacterium	Bacteroidetes	steelblue1	-6.32161	0.223749	-6.32161	7.32501	23.1356	3.7839e-05	0.00181336	**
ASV_4646	Bacteria	Bacteroidetes	Bacteroidia	Cytophagales	Hymenobacteraceae	Pontibacter	unclassified_Pontibacter	Bacteroidetes	steelblue1	1.35292	-4.32905	-1.3814	7.79128	23.0798	3.88646e-05	0.00183894	**
ASV_2856	Bacteria	Bacteroidetes	Bacteroidia	Bacteroidales	Bacteroidaceae	Bacteroides	Bacteroides_caecigallinarum	Bacteroidetes	steelblue1	-6.18585	0.12201	-6.18585	7.16759	22.9218	4.19283e-05	0.0019591	**
ASV_1109	Bacteria	Firmicutes	Clostridia	Clostridiales	Ruminococcaceae	Ruminococcaceae_UCG-014	unclassified_Ruminococcaceae_UCG-014	Firmicutes	tan1	-6.85223	-0.724851	-6.85223	7.39865	22.8615	4.31583e-05	0.00199168	**
ASV_786	Bacteria	Proteobacteria	Gammaproteobacteria	Steroidobacterales	Steroidobacteraceae	Steroidobacter	metagenome	Gammaproteobacteria	palegreen2	-2.11207	3.08372	0.758646	7.43412	22.7278	4.60171e-05	0.00209771	**
ASV_1163	Bacteria	Proteobacteria	Deltaproteobacteria	Myxococcales	bacteriap25	bacteriap25	metagenome	Deltaproteobacteria	palegreen4	0.588209	2.14323	4.25635	8.01612	22.6398	4.80021e-05	0.00215939	**
ASV_3760	Bacteria	Gemmatimonadetes	Longimicrobia	Longimicrobiales	Longimicrobiaceae	Longimicrobiaceae	uncultured_bacterium	Gemmatimonadetes	peachpuff3	0.901425	-2.98404	-4.07879	7.41212	22.6172	4.85257e-05	0.00215939	**
ASV_461	Bacteria	Proteobacteria	Alphaproteobacteria	Rhodobacterales	Rhodobacteraceae	unclassified_Rhodobacteraceae	unclassified_Rhodobacteraceae	Alphaproteobacteria	palegreen1	-1.04774	-5.08309	-1.95676	9.3443	22.4495	5.25876e-05	0.00231262	**
ASV_949	Bacteria	Bacteroidetes	Bacteroidia	Bacteroidales	Bacteroidaceae	Bacteroides	uncultured_Bacteroidales	Bacteroidetes	steelblue1	-7.09661	-2.10177	-7.09661	7.19351	22.3672	5.47046e-05	0.00237774	**
ASV_6126	Bacteria	Bacteroidetes	Bacteroidia	Bacteroidales	Tannerellaceae	Parabacteroides	uncultured_bacterium	Bacteroidetes	steelblue1	-5.72632	-0.990921	-5.72632	6.58847	22.2439	5.80349e-05	0.0024935	**
ASV_360	Bacteria	Patescibacteria	Saccharimonadia	Saccharimonadales	Saccharimonadales	Saccharimonadales	unclassified_Saccharimonadales	Patescibacteria	lightgrey	0.984757	-4.2541	-2.32486	9.63441	22.1962	5.93787e-05	0.00252225	**
ASV_38199	Bacteria	Actinobacteria	Thermoleophilia	Solirubrobacterales	Solirubrobacteraceae	Solirubrobacter	uncultured_bacterium	Actinobacteria	indianred2	0	4.84037	6.03894	6.73493	22.0451	6.38359e-05	0.00268111	**
ASV_3832	Bacteria	Proteobacteria	Gammaproteobacteria	Betaproteobacteriales	unclassified_Betaproteobacteriales	unclassified_Betaproteobacteriales	unclassified_Betaproteobacteriales	Gammaproteobacteria	palegreen2	0	5.82723	4.33711	6.57676	22.0177	6.46796e-05	0.00268636	**
ASV_1343	Bacteria	Chloroflexi	Anaerolineae	SBR1031	A4b	A4b	uncultured_bacterium	Chloroflexi	gold1	-1.27855	2.50836	2.40516	8.48775	21.9799	6.58611e-05	0.00270537	**
ASV_1607	Bacteria	Proteobacteria	Alphaproteobacteria	Sphingomonadales	Sphingomonadaceae	Sphingomonas	unclassified_Sphingomonas	Alphaproteobacteria	palegreen1	2.06652	-4.67863	-1.72351	7.12401	21.9243	6.76402e-05	0.00274825	**
ASV_7555	Bacteria	Firmicutes	Bacilli	Bacillales	Planococcaceae	unclassified_Planococcaceae	unclassified_Planococcaceae	Firmicutes	tan1	-0.316286	-7.61487	-4.38909	8.13324	21.7797	7.24906e-05	0.00291366	**
ASV_1947	Bacteria	Bacteroidetes	Bacteroidia	Cytophagales	Hymenobacteraceae	Pontibacter	unclassified_Pontibacter	Bacteroidetes	steelblue1	0.0702561	-2.38691	-2.31402	9.67547	21.7302	7.42307e-05	0.00295186	**
ASV_1479	Bacteria	Chloroflexi	JG30-KF-CM66	JG30-KF-CM66	JG30-KF-CM66	JG30-KF-CM66	uncultured_bacterium	Chloroflexi	gold1	1.4322	5.25895	4.42464	7.72359	21.6614	7.6717e-05	0.00301861	**
ASV_408	Bacteria	Proteobacteria	Deltaproteobacteria	Myxococcales	Sandaracinaceae	uncultured	unclassified_uncultured	Deltaproteobacteria	palegreen4	1.78969	-6.49068	-0.386823	8.4367	21.5952	7.91877e-05	0.00307436	**
ASV_1614	Bacteria	Firmicutes	Bacilli	Bacillales	Bacillaceae	Marinococcus	Marinococcus_sp.	Firmicutes	tan1	2.48198	-4.33712	-4.33712	7.0335	21.5796	7.97787e-05	0.00307436	**
ASV_3354	Bacteria	Bacteroidetes	Bacteroidia	Cytophagales	Hymenobacteraceae	Pontibacter	unclassified_Pontibacter	Bacteroidetes	steelblue1	-0.69334	-3.84321	-4.30171	7.4916	21.4892	8.33091e-05	0.00314956	**
ASV_930	Bacteria	Bacteroidetes	Bacteroidia	Cytophagales	Hymenobacteraceae	Pontibacter	unclassified_Pontibacter	Bacteroidetes	steelblue1	-0.1374	-4.62218	-2.75415	9.16347	21.4865	8.34153e-05	0.00314956	**
ASV_2178	Bacteria	Bacteroidetes	Ignavibacteria	OPB56	OPB56	OPB56	uncultured_bacterium	Bacteroidetes	steelblue1	-1.00511	-6.1803	-4.27061	6.86974	21.4202	8.6105e-05	0.0032186	**
ASV_2685	Bacteria	Firmicutes	Clostridia	Clostridiales	Lachnospiraceae	unclassified_Lachnospiraceae	unclassified_Lachnospiraceae	Firmicutes	tan1	-5.62329	0.236776	-5.62329	6.85307	21.3252	9.01099e-05	0.00333496	**
ASV_1436	Bacteria	Proteobacteria	Alphaproteobacteria	Rhizobiales	Rhizobiaceae	unclassified_Rhizobiaceae	unclassified_Rhizobiaceae	Alphaproteobacteria	palegreen1	0.472187	-3.84395	-2.45618	8.69941	21.193	9.59946e-05	0.00351792	**
ASV_5068	Bacteria	Firmicutes	Clostridia	Clostridiales	Ruminococcaceae	Oscillibacter	unclassified_Oscillibacter	Firmicutes	tan1	-5.87675	-0.047534	-5.87675	6.91771	21.1704	9.70381e-05	0.00352163	**
ASV_3085	Bacteria	Bacteroidetes	Bacteroidia	Bacteroidales	Tannerellaceae	unclassified_Tannerellaceae	unclassified_Tannerellaceae	Bacteroidetes	steelblue1	-6.64585	-1.56224	-6.64585	7.04792	21.1292	9.89667e-05	0.0035487	**
ASV_1208	Bacteria	Actinobacteria	Actinobacteria	Micromonosporales	Micromonosporaceae	unclassified_Micromonosporaceae	unclassified_Micromonosporaceae	Actinobacteria	indianred2	-4.60981	-4.67029	-1.19397	7.98445	21.1142	9.96826e-05	0.0035487	**
ASV_1237	Bacteria	Acidobacteria	Subgroup_17	Subgroup_17	Subgroup_17	Subgroup_17	unclassified_Subgroup_17	Acidobacteria	lightsalmon4	-4.06509	-7.51433	-2.45506	7.61252	21.0603	0.000102284	0.00360695	**
ASV_1839	Bacteria	Bacteroidetes	Bacteroidia	Cytophagales	Hymenobacteraceae	Pontibacter	unclassified_Pontibacter	Bacteroidetes	steelblue1	0.508551	-3.92073	-3.74844	7.59068	20.7774	0.000117099	0.00409082	**
ASV_214	Bacteria	Actinobacteria	Actinobacteria	Frankiales	uncultured	uncultured	unclassified_uncultured	Actinobacteria	indianred2	0.387157	-2.30429	-1.77131	12.908	20.6644	0.000123594	0.00426193	**
ASV_1545	Bacteria	Actinobacteria	unclassified_Actinobacteria	unclassified_Actinobacteria	unclassified_Actinobacteria	unclassified_Actinobacteria	unclassified_Actinobacteria	Actinobacteria	indianred2	-2.49777	-5.38467	-5.20055	7.27145	20.6529	0.000124278	0.00426193	**
ASV_37946	Bacteria	Actinobacteria	Actinobacteria	Corynebacteriales	Mycobacteriaceae	Mycobacterium	unclassified_Mycobacterium	Actinobacteria	indianred2	0	4.84351	5.78875	6.63645	20.4254	0.000138544	0.00470799	**
ASV_4208	Bacteria	Actinobacteria	Coriobacteriia	Coriobacteriales	Atopobiaceae	Olsenella	Olsenella_sp.	Actinobacteria	indianred2	-6.3992	-0.657985	-6.3992	7.08226	20.2954	0.000147419	0.00493034	**
ASV_1755	Bacteria	Acidobacteria	Blastocatellia_(Subgroup_4)	Blastocatellales	Blastocatellaceae	JGI_0001001-H03	unclassified_JGI_0001001-H03	Acidobacteria	lightsalmon4	-1.87788	2.5273	2.46307	7.35464	20.2818	0.000148376	0.00493034	**
ASV_1565	Bacteria	Proteobacteria	Gammaproteobacteria	Betaproteobacteriales	Burkholderiaceae	Massilia	unclassified_Massilia	Gammaproteobacteria	palegreen2	-1.3541	-6.53692	1.23103	8.10607	20.2593	0.000149984	0.00493034	**
ASV_1618	Bacteria	Firmicutes	Clostridia	Clostridiales	Ruminococcaceae	Subdoligranulum	unclassified_Subdoligranulum	Firmicutes	tan1	-6.72563	0.131666	-2.60228	7.65119	20.254	0.000150363	0.00493034	**
ASV_1257	Bacteria	Firmicutes	Clostridia	Clostridiales	Ruminococcaceae	[Eubacterium]_coprostanoligenes_group	unclassified_[Eubacterium]_coprostanoligenes_group	Firmicutes	tan1	-4.10572	2.28119	-2.20261	6.82909	20.1938	0.000154747	0.00502996	**
ASV_1613	Bacteria	Proteobacteria	Alphaproteobacteria	Rhodobacterales	Rhodobacteraceae	unclassified_Rhodobacteraceae	unclassified_Rhodobacteraceae	Alphaproteobacteria	palegreen1	1.72241	-4.29369	-3.30498	7.88073	20.1523	0.000157842	0.00508632	**
ASV_3271	Bacteria	Bacteroidetes	Bacteroidia	Bacteroidales	Rikenellaceae	Rikenellaceae_RC9_gut_group	uncultured_bacterium	Bacteroidetes	steelblue1	-5.47337	-0.738023	-5.47337	6.50069	20.06	0.000164955	0.00525024	**
ASV_2063	Bacteria	Proteobacteria	Deltaproteobacteria	Desulfovibrionales	Desulfovibrionaceae	Desulfovibrio	unclassified_Desulfovibrio	Deltaproteobacteria	palegreen4	-6.67507	-0.866813	-6.67507	7.2188	20.05	0.000165738	0.00525024	**
ASV_4225	Bacteria	Proteobacteria	Alphaproteobacteria	Rhodobacterales	Rhodobacteraceae	unclassified_Rhodobacteraceae	unclassified_Rhodobacteraceae	Alphaproteobacteria	palegreen1	-0.583786	-5.50413	-3.598	6.56504	19.9438	0.000174359	0.00544683	**
ASV_3723	Bacteria	Firmicutes	Clostridia	Clostridiales	Ruminococcaceae	Ruminococcaceae_UCG-005	unclassified_Ruminococcaceae_UCG-005	Firmicutes	tan1	-5.79574	-0.295959	-5.79574	6.79049	19.9378	0.000174858	0.00544683	**
ASV_2233	Bacteria	Bacteroidetes	Bacteroidia	Cytophagales	Hymenobacteraceae	Adhaeribacter	uncultured_bacterium	Bacteroidetes	steelblue1	-1.50692	-5.66375	-1.0396	7.98469	19.9189	0.000176438	0.00545061	**
ASV_3581	Bacteria	Firmicutes	Clostridia	Clostridiales	Ruminococcaceae	Subdoligranulum	unclassified_Subdoligranulum	Firmicutes	tan1	-5.70793	-0.119161	-5.70793	6.77751	19.8956	0.000178409	0.00546634	**
ASV_52	Bacteria	Proteobacteria	Gammaproteobacteria	Pseudomonadales	Pseudomonadaceae	Pseudomonas	unclassified_Pseudomonas	Gammaproteobacteria	palegreen2	1.79678	-2.30647	4.77309	11.864	19.8703	0.000180575	0.00548773	**
ASV_20707	Bacteria	Patescibacteria	Saccharimonadia	Saccharimonadales	Saccharimonadaceae	Saccharimonadaceae	Candidatus_Saccharibacteria	Patescibacteria	lightgrey	0.74015	-4.55082	-4.55082	6.39046	19.7004	0.000195818	0.00590106	**
ASV_2148	Bacteria	Patescibacteria	Saccharimonadia	Saccharimonadales	Saccharimonadales	Saccharimonadales	unclassified_Saccharimonadales	Patescibacteria	lightgrey	2.27288	-3.55237	-0.338385	6.54146	19.6701	0.000198674	0.00590106	**
ASV_928	Bacteria	Firmicutes	Clostridia	Clostridiales	Ruminococcaceae	Ruminococcaceae_UCG-014	unclassified_Ruminococcaceae_UCG-014	Firmicutes	tan1	-6.23455	-0.913567	-6.23455	6.90869	19.6657	0.000199088	0.00590106	**
ASV_890	Bacteria	unclassified_Bacteria	unclassified_Bacteria	unclassified_Bacteria	unclassified_Bacteria	unclassified_Bacteria	unclassified_Bacteria	unclassified_Bacteria	lightgrey	3.34789	-1.25282	0.588766	8.05479	19.651	0.000200491	0.00590106	**
ASV_1758	Bacteria	Proteobacteria	Alphaproteobacteria	Rhizobiales	Stappiaceae	Agaricicola	Agaricicola_taiwanensis	Alphaproteobacteria	palegreen1	-2.3787	-6.99668	-2.61276	7.31913	19.5359	0.000211801	0.00618526	**
ASV_850	Bacteria	Bacteroidetes	Bacteroidia	Cytophagales	Hymenobacteraceae	Pontibacter	unclassified_Pontibacter	Bacteroidetes	steelblue1	0.171205	-4.50718	-2.04572	9.5784	19.4162	0.00022423	0.00649746	**
ASV_7679	Bacteria	Proteobacteria	Deltaproteobacteria	Myxococcales	Phaselicystidaceae	Phaselicystis	uncultured_Sorangiineae	Deltaproteobacteria	palegreen4	-0.698672	-5.48631	-5.48631	6.50172	19.3579	0.000230546	0.00662907	**
ASV_707	Bacteria	Chloroflexi	Anaerolineae	SBR1031	SBR1031	SBR1031	uncultured_bacterium	Chloroflexi	gold1	-3.61102	3.92715	2.74426	7.88153	19.2958	0.000237469	0.00677604	**
ASV_621	Bacteria	Actinobacteria	Actinobacteria	Micromonosporales	Micromonosporaceae	uncultured	unclassified_uncultured	Actinobacteria	indianred2	-5.27309	-0.0838925	2.55739	7.94977	19.2462	0.000243147	0.00688548	**
ASV_1050	Bacteria	Actinobacteria	Acidimicrobiia	uncultured	uncultured	uncultured	unclassified_uncultured	Actinobacteria	indianred2	0.387663	3.55472	1.34177	8.83876	19.1947	0.000249186	0.00700344	**
ASV_318	Bacteria	Proteobacteria	Gammaproteobacteria	Betaproteobacteriales	Burkholderiaceae	Massilia	unclassified_Massilia	Gammaproteobacteria	palegreen2	-1.59289	-2.41863	1.69933	11.1044	19.1376	0.000256055	0.00714278	**
ASV_950	Bacteria	Actinobacteria	Nitriliruptoria	Nitriliruptorales	Nitriliruptoraceae	Nitriliruptoraceae	uncultured_Nitriliruptorales	Actinobacteria	indianred2	1.53865	-5.68262	-5.68262	7.4631	19.1136	0.000259	0.00717143	**
ASV_743	Bacteria	Proteobacteria	Alphaproteobacteria	Caulobacterales	Caulobacteraceae	uncultured	unclassified_uncultured	Alphaproteobacteria	palegreen1	-4.60628	1.87002	-4.60628	6.91274	19.0879	0.000262198	0.00720659	**
ASV_2482	Bacteria	Bacteroidetes	Bacteroidia	Chitinophagales	Chitinophagaceae	Flavisolibacter	unclassified_Flavisolibacter	Bacteroidetes	steelblue1	5.81047	3.37531	2.6831	6.49625	19.0377	0.00026853	0.00732675	**
ASV_5462	Bacteria	Bacteroidetes	Bacteroidia	Bacteroidales	unclassified_Bacteroidales	unclassified_Bacteroidales	unclassified_Bacteroidales	Bacteroidetes	steelblue1	-5.19454	-0.103941	-5.19454	6.50038	18.9891	0.000274819	0.007444	**
ASV_1076	Bacteria	Chloroflexi	Anaerolineae	SBR1031	A4b	A4b	uncultured_bacterium	Chloroflexi	gold1	-1.4925	3.69595	1.18158	8.03454	18.9699	0.000277342	0.0074583	**
ASV_1183	Bacteria	Acidobacteria	Subgroup_17	Subgroup_17	Subgroup_17	Subgroup_17	uncultured_bacterium	Acidobacteria	lightsalmon4	0.0934937	2.50582	4.42869	7.38816	18.7855	0.00030279	0.00796809	**
ASV_15737	Bacteria	Firmicutes	Clostridia	Clostridiales	Ruminococcaceae	Ruminococcaceae_UCG-014	unclassified_Ruminococcaceae_UCG-014	Firmicutes	tan1	-5.14763	-0.274606	-5.14763	6.4343	18.7819	0.000303301	0.00796809	**
ASV_9382	Bacteria	Bacteroidetes	Bacteroidia	Chitinophagales	Chitinophagaceae	unclassified_Chitinophagaceae	unclassified_Chitinophagaceae	Bacteroidetes	steelblue1	0.644969	-4.52227	-2.61887	6.37913	18.7787	0.000303773	0.00796809	**
ASV_2196	Bacteria	Bacteroidetes	Bacteroidia	Chitinophagales	Chitinophagaceae	Flaviaesturariibacter	uncultured_bacterium	Bacteroidetes	steelblue1	-0.184532	-6.01002	-1.87503	7.0736	18.7714	0.000304825	0.00796809	**
ASV_7929	Bacteria	Actinobacteria	Actinobacteria	Streptosporangiales	Streptosporangiaceae	Streptosporangium	unclassified_Streptosporangium	Actinobacteria	indianred2	-1.90228	3.44722	1.96828	6.36273	18.7446	0.000308737	0.00801431	**
ASV_3379	Bacteria	Proteobacteria	Gammaproteobacteria	unclassified_Gammaproteobacteria	unclassified_Gammaproteobacteria	unclassified_Gammaproteobacteria	unclassified_Gammaproteobacteria	Gammaproteobacteria	palegreen2	0.0215338	-5.03478	-5.03478	6.42996	18.6004	0.000330659	0.00852416	**
ASV_480	Bacteria	Proteobacteria	Alphaproteobacteria	Rhodobacterales	Rhodobacteraceae	Rubellimicrobium	unclassified_Rubellimicrobium	Alphaproteobacteria	palegreen1	-0.232681	-2.71068	-2.43245	10.5245	18.5651	0.000336263	0.00860926	**
ASV_2365	Bacteria	Acidobacteria	AT-s3-28	AT-s3-28	AT-s3-28	AT-s3-28	uncultured_bacterium	Acidobacteria	lightsalmon4	0	5.07307	5.36135	6.53742	18.524	0.000342901	0.00863947	**
ASV_1552	Bacteria	Bacteroidetes	Bacteroidia	Cytophagales	Cyclobacteriaceae	Rhodonellum	Rhodonellum_psychrophilum	Bacteroidetes	steelblue1	0.840938	-4.53832	-2.14664	7.65279	18.5166	0.000344109	0.00863947	**
ASV_2912	Bacteria	Firmicutes	Clostridia	Clostridiales	Ruminococcaceae	Ruminococcaceae_UCG-008	uncultured_bacterium	Firmicutes	tan1	-5.56532	0.0671042	-5.56532	6.76045	18.5149	0.000344377	0.00863947	**
ASV_2691	Bacteria	Tenericutes	Mollicutes	Mollicutes_RF39	Mollicutes_RF39	Mollicutes_RF39	uncultured_Erysipelotrichaceae	Tenericutes	lightgrey	-6.31026	-1.42821	-6.31026	6.84993	18.497	0.000347332	0.00865552	**
ASV_7320	Bacteria	Actinobacteria	Actinobacteria	Micrococcales	unclassified_Micrococcales	unclassified_Micrococcales	unclassified_Micrococcales	Actinobacteria	indianred2	-1.77637	-6.70002	-3.21058	7.16269	18.4587	0.000353712	0.00875612	**
ASV_37335	Bacteria	Actinobacteria	Thermoleophilia	Gaiellales	Gaiellaceae	Gaiella	unclassified_Gaiella	Actinobacteria	indianred2	0	4.60562	5.93036	6.64801	18.4286	0.000358803	0.00882372	**
ASV_1382	Bacteria	Bacteroidetes	Bacteroidia	Bacteroidales	Tannerellaceae	unclassified_Tannerellaceae	unclassified_Tannerellaceae	Bacteroidetes	steelblue1	-5.42719	0.640992	-5.42719	6.87854	18.369	0.000369116	0.00897799	**
ASV_2345	Bacteria	Proteobacteria	Gammaproteobacteria	Steroidobacterales	Steroidobacteraceae	uncultured	metagenome	Gammaproteobacteria	palegreen2	0	5.76286	4.32972	6.54937	18.3647	0.00036988	0.00897799	**
ASV_2516	Bacteria	Acidobacteria	Holophagae	Subgroup_7	Subgroup_7	Subgroup_7	unclassified_Subgroup_7	Acidobacteria	lightsalmon4	-4.88163	0.460063	1.33953	7.13046	18.2867	0.000383834	0.00925658	**
ASV_435	Bacteria	unclassified_Bacteria	unclassified_Bacteria	unclassified_Bacteria	unclassified_Bacteria	unclassified_Bacteria	unclassified_Bacteria	unclassified_Bacteria	lightgrey	-2.30514	-0.594574	3.95637	7.90636	18.2501	0.000390571	0.00935868	**
ASV_606	Bacteria	Actinobacteria	Actinobacteria	Frankiales	uncultured	uncultured	unclassified_uncultured	Actinobacteria	indianred2	-0.274753	-2.11782	-2.55656	10.8843	18.234	0.000393583	0.00937077	**
ASV_2473	Bacteria	Gemmatimonadetes	Gemmatimonadetes	Gemmatimonadales	Gemmatimonadaceae	unclassified_Gemmatimonadaceae	unclassified_Gemmatimonadaceae	Gemmatimonadetes	peachpuff3	-0.164099	-4.32226	-2.14057	7.68776	18.1364	0.00041226	0.00975335	**
ASV_4335	Bacteria	Gemmatimonadetes	S0134_terrestrial_group	S0134_terrestrial_group	S0134_terrestrial_group	S0134_terrestrial_group	uncultured_bacterium	Gemmatimonadetes	peachpuff3	1.9669	5.65464	4.12243	6.50788	18.1041	0.000418623	0.00978251	**
ASV_4343	Bacteria	Bacteroidetes	Bacteroidia	Bacteroidales	unclassified_Bacteroidales	unclassified_Bacteroidales	unclassified_Bacteroidales	Bacteroidetes	steelblue1	-2.67636	2.67595	-2.67636	6.22971	18.0783	0.000423788	0.00978251	**
ASV_860	Bacteria	Actinobacteria	Actinobacteria	Propionibacteriales	Nocardioidaceae	Nocardioides	unclassified_Nocardioides	Actinobacteria	indianred2	1.36635	3.72204	2.16342	8.66003	18.0749	0.000424472	0.00978251	**
ASV_37120	Bacteria	Actinobacteria	Actinobacteria	Micromonosporales	Micromonosporaceae	unclassified_Micromonosporaceae	unclassified_Micromonosporaceae	Actinobacteria	indianred2	0	4.97024	4.13251	6.24846	18.0576	0.000427984	0.00978251	**
ASV_1767	Bacteria	Firmicutes	Clostridia	Clostridiales	Ruminococcaceae	unclassified_Ruminococcaceae	unclassified_Ruminococcaceae	Firmicutes	tan1	-5.73341	0.120858	-5.73341	6.87927	18.0573	0.000428035	0.00978251	**
ASV_3032	Bacteria	Proteobacteria	Gammaproteobacteria	Betaproteobacteriales	Burkholderiaceae	unclassified_Burkholderiaceae	unclassified_Burkholderiaceae	Gammaproteobacteria	palegreen2	-0.344461	-3.11549	-5.61933	6.70332	18.0516	0.000429195	0.00978251	**
ASV_1117	Bacteria	Chloroflexi	Chloroflexia	Chloroflexales	Roseiflexaceae	uncultured	uncultured_Chloroflexi	Chloroflexi	gold1	-1.85856	2.58665	2.42352	7.98231	17.9038	0.000460409	0.0104027	*
ASV_2330	Bacteria	Bacteroidetes	Bacteroidia	Cytophagales	Cyclobacteriaceae	uncultured	unclassified_uncultured	Bacteroidetes	steelblue1	1.97763	-3.23916	-4.98899	7.21539	17.8967	0.000461971	0.0104027	*
ASV_252	Bacteria	Proteobacteria	Gammaproteobacteria	Pseudomonadales	Moraxellaceae	Acinetobacter	unclassified_Acinetobacter	Gammaproteobacteria	palegreen2	1.14917	5.21651	-0.954472	7.76481	17.832	0.000476373	0.0106628	*
ASV_2195	Bacteria	Actinobacteria	Nitriliruptoria	Nitriliruptorales	Nitriliruptoraceae	Nitriliruptoraceae	uncultured_Actinobacteridae	Actinobacteria	indianred2	1.07844	-4.58648	-4.58648	6.52315	17.771	0.000490354	0.0109104	*
ASV_2721	Bacteria	Verrucomicrobia	Verrucomicrobiae	Verrucomicrobiales	Verrucomicrobiaceae	uncultured	uncultured_Verrucomicrobia	Verrucomicrobia	orchid3	-3.17031	1.90458	2.99233	6.93556	17.6656	0.000515521	0.0114025	*
ASV_3291	Bacteria	Actinobacteria	Actinobacteria	Streptomycetales	Streptomycetaceae	Streptomyces	unclassified_Streptomyces	Actinobacteria	indianred2	-0.485845	-4.90712	-4.90712	6.25741	17.6333	0.000523463	0.0114799	*
ASV_1851	Bacteria	Gemmatimonadetes	Longimicrobia	Longimicrobiales	Longimicrobiaceae	Longimicrobiaceae	uncultured_bacterium	Gemmatimonadetes	peachpuff3	0.827349	-4.09309	-2.619	7.28021	17.6265	0.000525164	0.0114799	*
ASV_385	Bacteria	Bacteroidetes	Bacteroidia	Cytophagales	MWH-CFBk5	MWH-CFBk5	uncultured_bacterium	Bacteroidetes	steelblue1	2.61711	-2.29487	0.494094	8.56198	17.6079	0.000529833	0.0115146	*
ASV_4017	Bacteria	Bacteroidetes	Bacteroidia	Cytophagales	Hymenobacteraceae	Nibribacter	uncultured_bacterium	Bacteroidetes	steelblue1	-2.95391	-4.49566	-2.64304	6.75934	17.5593	0.000542167	0.0117146	*
ASV_347	Bacteria	Actinobacteria	Thermoleophilia	Gaiellales	unclassified_Gaiellales	unclassified_Gaiellales	unclassified_Gaiellales	Actinobacteria	indianred2	-2.00535	0.640824	1.23475	10.7306	17.5315	0.000549361	0.0118018	*
ASV_14553	Bacteria	Proteobacteria	Gammaproteobacteria	Pseudomonadales	Pseudomonadaceae	Pseudomonas	unclassified_Pseudomonas	Gammaproteobacteria	palegreen2	-0.784267	-5.56732	-3.65865	6.55804	17.513	0.000554221	0.0118382	*
ASV_6091	Bacteria	Bacteroidetes	Bacteroidia	Bacteroidales	Marinifilaceae	Odoribacter	uncultured_bacterium	Bacteroidetes	steelblue1	-5.53635	-0.919974	-5.53635	6.49479	17.4978	0.000558236	0.0118562	*
ASV_3721	Bacteria	Firmicutes	Clostridia	Clostridiales	Lachnospiraceae	unclassified_Lachnospiraceae	unclassified_Lachnospiraceae	Firmicutes	tan1	-5.59679	-1.48429	-5.59679	6.43399	17.4821	0.000562384	0.0118768	*
ASV_865	Bacteria	Proteobacteria	Gammaproteobacteria	Betaproteobacteriales	Burkholderiaceae	Cupriavidus	unclassified_Cupriavidus	Gammaproteobacteria	palegreen2	-1.88821	2.76937	-0.270887	7.02685	17.4464	0.00057201	0.0120122	*
ASV_3147	Bacteria	Bacteroidetes	Bacteroidia	Bacteroidales	Rikenellaceae	unclassified_Rikenellaceae	unclassified_Rikenellaceae	Bacteroidetes	steelblue1	-4.31549	0.774502	-4.31549	6.30918	17.4285	0.000576868	0.0120466	*
ASV_307	Bacteria	Proteobacteria	Deltaproteobacteria	Myxococcales	Archangiaceae	Cystobacter	unclassified_Cystobacter	Deltaproteobacteria	palegreen4	-3.89297	2.30542	-3.93556	8.73193	17.2619	0.000624282	0.0129523	*
ASV_223	Bacteria	Actinobacteria	Actinobacteria	Micromonosporales	Micromonosporaceae	Actinoplanes	unclassified_Actinoplanes	Actinobacteria	indianred2	1.16463	-2.90644	-1.91487	10.0289	17.2521	0.00062717	0.0129523	*
ASV_1074	Bacteria	Proteobacteria	Gammaproteobacteria	Xanthomonadales	Xanthomonadaceae	Lysobacter	unclassified_Lysobacter	Gammaproteobacteria	palegreen2	-0.173474	-6.96061	-1.55363	7.8112	17.2351	0.000632256	0.0129856	*
ASV_4886	Bacteria	Bacteroidetes	Bacteroidia	Cytophagales	Hymenobacteraceae	Rufibacter	uncultured_bacterium	Bacteroidetes	steelblue1	0.0815392	-4.80721	-3.83318	7.46704	17.1489	0.000658602	0.0133869	*
ASV_3368	Bacteria	Chloroflexi	JG30-KF-CM66	JG30-KF-CM66	JG30-KF-CM66	JG30-KF-CM66	unclassified_JG30-KF-CM66	Chloroflexi	gold1	-2.28844	-5.95609	-5.95609	6.50798	17.1478	0.000658959	0.0133869	*
ASV_10868	Bacteria	Actinobacteria	Actinobacteria	Micrococcales	Microbacteriaceae	unclassified_Microbacteriaceae	unclassified_Microbacteriaceae	Actinobacteria	indianred2	-2.22146	-5.08098	-3.98173	7.09476	17.1219	0.000667091	0.0134788	*
ASV_2322	Bacteria	Firmicutes	Erysipelotrichia	Erysipelotrichales	Erysipelotrichaceae	Turicibacter	unclassified_Turicibacter	Firmicutes	tan1	-7.01125	-2.3996	-1.95706	7.32913	17.0054	0.000704937	0.014167	*
ASV_1974	Bacteria	Proteobacteria	Alphaproteobacteria	uncultured	uncultured	uncultured	uncultured_Acetobacteraceae	Alphaproteobacteria	palegreen1	-1.89147	3.87704	3.85621	6.88496	16.937	0.000728158	0.0145554	*
ASV_15233	Bacteria	Bacteroidetes	Bacteroidia	Cytophagales	Hymenobacteraceae	Pontibacter	unclassified_Pontibacter	Bacteroidetes	steelblue1	-0.195303	-5.48592	-2.27047	6.70034	16.8462	0.000760121	0.0151135	*
ASV_19972	Bacteria	Actinobacteria	Actinobacteria	Micrococcales	Microbacteriaceae	unclassified_Microbacteriaceae	unclassified_Microbacteriaceae	Actinobacteria	indianred2	1.11801	-3.94002	-3.94002	6.22013	16.831	0.000765629	0.0151424	*
ASV_1769	Bacteria	Tenericutes	Mollicutes	Mollicutes_RF39	Mollicutes_RF39	Mollicutes_RF39	unclassified_Mollicutes_RF39	Tenericutes	lightgrey	-6.54138	-0.937807	-6.54138	7.09158	16.7863	0.000781983	0.0153845	*
ASV_4310	Bacteria	Firmicutes	Clostridia	Clostridiales	Family_XIII	[Eubacterium]_brachy_group	uncultured_bacterium	Firmicutes	tan1	-4.30924	0.774277	-4.30924	6.30616	16.729	0.000803476	0.01558	*
ASV_468	Bacteria	Acidobacteria	Blastocatellia_(Subgroup_4)	Pyrinomonadales	Pyrinomonadaceae	RB41	uncultured_Acidobacteriaceae	Acidobacteria	lightsalmon4	-0.706253	1.04391	2.6393	8.54199	16.727	0.000804221	0.01558	*
ASV_1020	Bacteria	Bacteroidetes	Bacteroidia	Cytophagales	Microscillaceae	uncultured	unclassified_uncultured	Bacteroidetes	steelblue1	-1.21838	2.58949	2.5928	6.96048	16.7265	0.000804422	0.01558	*
ASV_564	Bacteria	Chloroflexi	Anaerolineae	unclassified_Anaerolineae	unclassified_Anaerolineae	unclassified_Anaerolineae	unclassified_Anaerolineae	Chloroflexi	gold1	4.00897	4.04576	5.08335	8.98125	16.6914	0.000817881	0.0157423	*
ASV_3020	Bacteria	Bacteroidetes	Bacteroidia	Cytophagales	Hymenobacteraceae	Pontibacter	unclassified_Pontibacter	Bacteroidetes	steelblue1	2.2045	-3.6321	-3.6321	6.46533	16.6776	0.000823254	0.0157423	*
ASV_537	Bacteria	Actinobacteria	Actinobacteria	Propionibacteriales	Nocardioidaceae	Flindersiella	unclassified_Flindersiella	Actinobacteria	indianred2	3.58939	-2.53902	-1.54278	7.61838	16.672	0.000825438	0.0157423	*
ASV_470	Bacteria	Actinobacteria	Actinobacteria	Corynebacteriales	Nocardiaceae	Rhodococcus	unclassified_Rhodococcus	Actinobacteria	indianred2	-2.78469	-6.09318	1.74726	7.86759	16.6367	0.000839338	0.0158932	*
ASV_329	Bacteria	Proteobacteria	Gammaproteobacteria	Betaproteobacteriales	Burkholderiaceae	unclassified_Burkholderiaceae	unclassified_Burkholderiaceae	Gammaproteobacteria	palegreen2	0.101715	3.09752	4.49774	7.52341	16.6304	0.000841854	0.0158932	*
ASV_7300	Bacteria	Firmicutes	Bacilli	Bacillales	Planococcaceae	unclassified_Planococcaceae	unclassified_Planococcaceae	Firmicutes	tan1	-0.754647	-4.37568	-2.13292	10.1271	16.5832	0.000860868	0.0158934	*
ASV_34223	Bacteria	Actinobacteria	Actinobacteria	Micromonosporales	Micromonosporaceae	unclassified_Micromonosporaceae	unclassified_Micromonosporaceae	Actinobacteria	indianred2	2.75866	5.51049	4.83217	6.62962	16.5754	0.000864014	0.0158934	*
ASV_2359	Bacteria	Patescibacteria	Saccharimonadia	Saccharimonadales	Saccharimonadales	Saccharimonadales	uncultured_bacterium	Patescibacteria	lightgrey	-2.88141	2.62985	2.39888	6.73102	16.5741	0.000864579	0.0158934	*
ASV_660	Bacteria	Acidobacteria	Blastocatellia_(Subgroup_4)	Pyrinomonadales	Pyrinomonadaceae	RB41	unclassified_RB41	Acidobacteria	lightsalmon4	-3.16564	2.01623	3.65468	7.14677	16.5625	0.000869322	0.0158934	*
ASV_2876	Bacteria	Actinobacteria	Actinobacteria	Frankiales	uncultured	uncultured	unclassified_uncultured	Actinobacteria	indianred2	-1.30973	-5.34756	-2.55504	7.54406	16.5609	0.000869986	0.0158934	*
ASV_2057	Bacteria	Actinobacteria	Thermoleophilia	Solirubrobacterales	67-14	67-14	unclassified_67-14	Actinobacteria	indianred2	-0.877773	2.41079	2.99494	7.31884	16.5546	0.000872564	0.0158934	*
ASV_1926	Bacteria	Chloroflexi	Anaerolineae	SBR1031	A4b	A4b	unclassified_A4b	Chloroflexi	gold1	5.94446	5.93018	2.71323	7.00405	16.5524	0.000873492	0.0158934	*
ASV_37095	Bacteria	Actinobacteria	0319-7L14	0319-7L14	0319-7L14	0319-7L14	uncultured_bacterium	Actinobacteria	indianred2	0	3.66764	4.67393	6.09257	16.5466	0.000875879	0.0158934	*
ASV_35602	Bacteria	Actinobacteria	Actinobacteria	Micrococcales	Micrococcaceae	unclassified_Micrococcaceae	unclassified_Micrococcaceae	Actinobacteria	indianred2	2.81501	5.70866	4.83962	6.70756	16.5294	0.000883024	0.0159456	*
ASV_792	Bacteria	Bacteroidetes	Bacteroidia	Bacteroidales	F082	F082	uncultured_bacterium	Bacteroidetes	steelblue1	-4.6647	2.61491	-2.75861	7.35585	16.5113	0.000890614	0.0160054	*
ASV_4231	Bacteria	Proteobacteria	Deltaproteobacteria	Myxococcales	unclassified_Myxococcales	unclassified_Myxococcales	unclassified_Myxococcales	Deltaproteobacteria	palegreen4	-0.470719	-3.50047	-5.24456	6.45107	16.4859	0.000901387	0.0161215	*
ASV_35929	Bacteria	Actinobacteria	Actinobacteria	Micrococcales	Micrococcaceae	unclassified_Micrococcaceae	unclassified_Micrococcaceae	Actinobacteria	indianred2	2.71125	5.50064	4.11592	6.50853	16.4464	0.000918391	0.0163474	*
ASV_1238	Bacteria	Bacteroidetes	Bacteroidia	Flavobacteriales	Flavobacteriaceae	unclassified_Flavobacteriaceae	unclassified_Flavobacteriaceae	Bacteroidetes	steelblue1	1.36376	-3.87005	-1.24976	8.52229	16.4068	0.000935745	0.0165206	*
ASV_442	Bacteria	Proteobacteria	Alphaproteobacteria	Rhodobacterales	Rhodobacteraceae	Paracoccus	unclassified_Paracoccus	Alphaproteobacteria	palegreen1	-0.112184	-4.88111	-1.45906	10.6807	16.404	0.000936961	0.0165206	*
ASV_20398	Bacteria	Actinobacteria	Actinobacteria	Frankiales	uncultured	uncultured	unclassified_uncultured	Actinobacteria	indianred2	-1.22132	-5.19163	-3.28614	6.30267	16.3504	0.000961	0.0167862	*
ASV_6393	Bacteria	Firmicutes	Clostridia	Clostridiales	Ruminococcaceae	Flavonifractor	uncultured_bacterium	Firmicutes	tan1	-5.0336	-0.743649	-5.0336	6.28182	16.3459	0.000963041	0.0167862	*
ASV_4383	Bacteria	Chloroflexi	Anaerolineae	unclassified_Anaerolineae	unclassified_Anaerolineae	unclassified_Anaerolineae	unclassified_Anaerolineae	Chloroflexi	gold1	0	4.11188	6.10291	6.65307	16.3405	0.000965496	0.0167862	*
ASV_4360	Bacteria	Bacteroidetes	Bacteroidia	Bacteroidales	Rikenellaceae	Alistipes	unclassified_Alistipes	Bacteroidetes	steelblue1	-4.73602	0.332512	-4.73602	6.38404	16.3288	0.000970855	0.0168012	*
ASV_1603	Bacteria	Proteobacteria	Deltaproteobacteria	Myxococcales	Sandaracinaceae	uncultured	unclassified_uncultured	Deltaproteobacteria	palegreen4	0.130761	-6.61713	-3.38301	7.5407	16.2542	0.0010057	0.017324	*
ASV_4358	Bacteria	Bacteroidetes	Bacteroidia	Bacteroidales	unclassified_Bacteroidales	unclassified_Bacteroidales	unclassified_Bacteroidales	Bacteroidetes	steelblue1	-4.37542	0.683518	-4.37542	6.31228	16.2102	0.00102685	0.017526	*
ASV_2657	Bacteria	Actinobacteria	Acidimicrobiia	Microtrichales	unclassified_Microtrichales	unclassified_Microtrichales	unclassified_Microtrichales	Actinobacteria	indianred2	-0.00972488	-5.59314	-2.00704	6.83328	16.21	0.00102691	0.017526	*
ASV_718	Bacteria	Chloroflexi	Chloroflexia	Chloroflexales	Roseiflexaceae	uncultured	unclassified_uncultured	Chloroflexi	gold1	-0.600311	1.47953	3.09097	8.35355	16.2006	0.00103149	0.017526	*
ASV_1609	Bacteria	Acidobacteria	Thermoanaerobaculia	Thermoanaerobaculales	Thermoanaerobaculaceae	Subgroup_10	unclassified_Subgroup_10	Acidobacteria	lightsalmon4	1.12717	-3.24189	-3.29021	7.54625	16.1844	0.00103944	0.0175811	*
ASV_7290	Bacteria	Actinobacteria	Actinobacteria	Propionibacteriales	Nocardioidaceae	Nocardioides	unclassified_Nocardioides	Actinobacteria	indianred2	0.143006	-4.77791	-1.34064	7.64182	16.1355	0.0010637	0.0177709	*
ASV_369	Bacteria	Actinobacteria	0319-7L14	0319-7L14	0319-7L14	0319-7L14	uncultured_bacterium	Actinobacteria	indianred2	0.473473	-2.50091	-2.49367	9.23862	16.1348	0.00106408	0.0177709	*
ASV_26258	Bacteria	Proteobacteria	Alphaproteobacteria	Rhizobiales	Xanthobacteraceae	Pseudolabrys	unclassified_Pseudolabrys	Alphaproteobacteria	palegreen1	2.36959	0.525989	-3.58194	6.6815	16.1331	0.00106493	0.0177709	*
ASV_1850	Bacteria	Firmicutes	Bacilli	Bacillales	Bacillaceae	Sinobaca	Sinobaca_beijingensis	Firmicutes	tan1	0.241656	-4.12162	-5.8488	6.9925	16.1006	0.00108136	0.0179594	*
ASV_750	Bacteria	Proteobacteria	Gammaproteobacteria	Betaproteobacteriales	Nitrosomonadaceae	MND1	uncultured_Rhodocyclaceae	Gammaproteobacteria	palegreen2	-3.16753	2.26987	3.15901	6.95673	16.0919	0.00108583	0.0179594	*
ASV_3078	Bacteria	Chloroflexi	Chloroflexia	Thermomicrobiales	JG30-KF-CM45	JG30-KF-CM45	bacterium_QTYC46b	Chloroflexi	gold1	-0.727228	-6.40348	-2.26068	7.17759	16.0564	0.0011042	0.0181829	*
ASV_523	Bacteria	Chloroflexi	Chloroflexia	Thermomicrobiales	JG30-KF-CM45	JG30-KF-CM45	uncultured_bacterium	Chloroflexi	gold1	0.0697075	-1.61122	-3.94145	9.50034	16.026	0.00112016	0.0182985	*
ASV_3333	Bacteria	Chloroflexi	Anaerolineae	SBR1031	SBR1031	SBR1031	unclassified_SBR1031	Chloroflexi	gold1	0	4.72722	5.16707	6.40763	16.009	0.00112917	0.0182985	*
ASV_4212	Bacteria	Proteobacteria	Alphaproteobacteria	Rhizobiales	Devosiaceae	unclassified_Devosiaceae	unclassified_Devosiaceae	Alphaproteobacteria	palegreen1	-0.114867	-3.99763	-3.29641	7.39071	16.0082	0.00112961	0.0182985	*
ASV_2312	Bacteria	Bacteroidetes	Bacteroidia	Bacteroidales	Prevotellaceae	unclassified_Prevotellaceae	unclassified_Prevotellaceae	Bacteroidetes	steelblue1	-5.53813	0.0825597	-5.53813	6.75272	15.9992	0.0011344	0.0182985	*
ASV_37415	Bacteria	Chloroflexi	Anaerolineae	Ardenticatenales	uncultured	uncultured	uncultured_bacterium	Chloroflexi	gold1	0	4.30112	4.81892	6.22867	15.9968	0.0011357	0.0182985	*
ASV_7316	Bacteria	Actinobacteria	Actinobacteria	Micrococcales	unclassified_Micrococcales	unclassified_Micrococcales	unclassified_Micrococcales	Actinobacteria	indianred2	-0.949715	-6.35928	-3.23688	7.05568	15.9419	0.00116549	0.0186979	*
ASV_937	Bacteria	Actinobacteria	Acidimicrobiia	IMCC26256	IMCC26256	IMCC26256	unclassified_IMCC26256	Actinobacteria	indianred2	-0.0713982	0.710485	3.37606	7.89764	15.9285	0.00117292	0.0187366	*
ASV_4598	Bacteria	Patescibacteria	Saccharimonadia	Saccharimonadales	Saccharimonadales	Saccharimonadales	bacterium_LWQ8	Patescibacteria	lightgrey	-0.563668	-4.99614	-4.99614	6.28197	15.9172	0.00117917	0.0187564	*
ASV_538	Bacteria	Actinobacteria	Actinobacteria	Micrococcales	Microbacteriaceae	unclassified_Microbacteriaceae	unclassified_Microbacteriaceae	Actinobacteria	indianred2	-1.1213	-3.85913	-2.36887	10.507	15.9081	0.00118426	0.0187574	*
ASV_436	Bacteria	Chloroflexi	Anaerolineae	SBR1031	A4b	A4b	unclassified_A4b	Chloroflexi	gold1	3.035	4.5327	4.92964	8.98535	15.8985	0.00118964	0.0187631	*
ASV_3022	Bacteria	Actinobacteria	Acidimicrobiia	unclassified_Acidimicrobiia	unclassified_Acidimicrobiia	unclassified_Acidimicrobiia	unclassified_Acidimicrobiia	Actinobacteria	indianred2	-1.44756	-5.41225	-5.41225	6.34521	15.885	0.00119726	0.018804	*
ASV_3608	Bacteria	Bacteroidetes	Bacteroidia	Sphingobacteriales	KD3-93	KD3-93	uncultured_bacterium	Bacteroidetes	steelblue1	0.328377	-3.88231	-3.88231	6.00371	15.81	0.00124037	0.0193996	*
ASV_9872	Bacteria	Bacteroidetes	Bacteroidia	Chitinophagales	Chitinophagaceae	Niastella	unclassified_Niastella	Bacteroidetes	steelblue1	1.96541	5.78815	4.69429	6.64497	15.7574	0.00127154	0.019763	*
ASV_2311	Bacteria	Gemmatimonadetes	Gemmatimonadetes	Gemmatimonadales	Gemmatimonadaceae	Gemmatimonas	unclassified_Gemmatimonas	Gemmatimonadetes	peachpuff3	-0.504344	-5.27284	-3.37082	6.46029	15.753	0.00127418	0.019763	*
ASV_1501	Bacteria	Acidobacteria	Blastocatellia_(Subgroup_4)	Pyrinomonadales	Pyrinomonadaceae	RB41	uncultured_bacterium	Acidobacteria	lightsalmon4	0	4.97494	5.66501	6.57791	15.6744	0.00132227	0.0204242	*
ASV_5029	Bacteria	Patescibacteria	Saccharimonadia	Saccharimonadales	Saccharimonadales	Saccharimonadales	unclassified_Saccharimonadales	Patescibacteria	lightgrey	0.938001	-3.83899	-3.83899	6.12276	15.6611	0.0013306	0.0204682	*
ASV_2203	Bacteria	Patescibacteria	Saccharimonadia	Saccharimonadales	Saccharimonadaceae	Saccharimonadaceae	unclassified_Saccharimonadaceae	Patescibacteria	lightgrey	0.0537521	-4.02395	-2.7438	7.94794	15.6374	0.00134557	0.0206138	*
ASV_19233	Bacteria	Bacteroidetes	Bacteroidia	Cytophagales	Hymenobacteraceae	Pontibacter	unclassified_Pontibacter	Bacteroidetes	steelblue1	0.503051	-3.76778	-1.719	7.51809	15.6251	0.00135338	0.0206487	*
ASV_1860	Bacteria	Actinobacteria	Actinobacteria	Propionibacteriales	Propionibacteriaceae	Microlunatus	uncultured_bacterium	Actinobacteria	indianred2	-0.0625483	2.85804	2.25681	8.76975	15.6138	0.00136062	0.0206748	*
ASV_1073	Bacteria	Proteobacteria	Gammaproteobacteria	Xanthomonadales	Xanthomonadaceae	Lysobacter	unclassified_Lysobacter	Gammaproteobacteria	palegreen2	0.373492	-2.84313	-2.94058	8.29363	15.5969	0.00137152	0.0207561	*
ASV_7691	Bacteria	Actinobacteria	Actinobacteria	Micrococcales	Micrococcaceae	unclassified_Micrococcaceae	unclassified_Micrococcaceae	Actinobacteria	indianred2	-0.305156	-3.31098	-2.20239	9.44775	15.5684	0.00139002	0.0208934	*
ASV_25	Bacteria	Actinobacteria	Actinobacteria	Micrococcales	Micrococcaceae	Arthrobacter	unclassified_Arthrobacter	Actinobacteria	indianred2	-0.814221	-3.03779	-2.08084	14.9649	15.5658	0.00139178	0.0208934	*
ASV_2637	Bacteria	Chloroflexi	Anaerolineae	SBR1031	SBR1031	SBR1031	uncultured_bacterium	Chloroflexi	gold1	-1.29548	0.531886	3.05689	6.8351	15.5555	0.00139854	0.020911	*
ASV_3132	Bacteria	Gemmatimonadetes	Gemmatimonadetes	Gemmatimonadales	Gemmatimonadaceae	Gemmatimonas	unclassified_Gemmatimonas	Gemmatimonadetes	peachpuff3	0.60243	-4.81065	-4.81065	6.47954	15.5387	0.00140966	0.0209933	*
ASV_33605	Bacteria	Actinobacteria	Thermoleophilia	Solirubrobacterales	Solirubrobacteraceae	Solirubrobacter	uncultured_bacterium	Actinobacteria	indianred2	3.29077	5.26557	5.08437	6.61178	15.4295	0.00148409	0.0220001	*
ASV_1872	Bacteria	Acidobacteria	Subgroup_6	Subgroup_6	Subgroup_6	Subgroup_6	unclassified_Subgroup_6	Acidobacteria	lightsalmon4	-4.75954	-1.37465	2.13138	7.20338	15.4224	0.00148904	0.0220001	*
ASV_36129	Bacteria	Proteobacteria	Gammaproteobacteria	Betaproteobacteriales	Burkholderiaceae	unclassified_Burkholderiaceae	unclassified_Burkholderiaceae	Gammaproteobacteria	palegreen2	2.62233	5.17975	1.90719	6.20658	15.4086	0.00149877	0.0220568	*
ASV_2894	Bacteria	Patescibacteria	Saccharimonadia	Saccharimonadales	Saccharimonadales	Saccharimonadales	uncultured_bacterium	Patescibacteria	lightgrey	0.630814	-5.02802	-5.02802	6.60805	15.2752	0.00159598	0.0233952	*
ASV_37011	Bacteria	Actinobacteria	Thermoleophilia	Solirubrobacterales	unclassified_Solirubrobacterales	unclassified_Solirubrobacterales	unclassified_Solirubrobacterales	Actinobacteria	indianred2	0	5.17102	4.08924	6.30077	15.2519	0.00161353	0.0235601	*
ASV_1849	Bacteria	Patescibacteria	Saccharimonadia	Saccharimonadales	Saccharimonadales	Saccharimonadales	unclassified_Saccharimonadales	Patescibacteria	lightgrey	2.11068	-4.10956	-1.39338	6.74293	15.2278	0.00163198	0.0237367	*
ASV_23008	Bacteria	Actinobacteria	Actinobacteria	Streptomycetales	Streptomycetaceae	Streptomyces	unclassified_Streptomyces	Actinobacteria	indianred2	1.57759	3.16787	-0.722251	7.49022	15.1985	0.00165465	0.0239463	*
ASV_2180	Bacteria	Chloroflexi	Chloroflexia	Kallotenuales	AKIW781	AKIW781	uncultured_Kouleothrix	Chloroflexi	gold1	-1.23284	-4.77356	-2.31722	7.74937	15.1927	0.0016592	0.0239463	*
ASV_1870	Bacteria	Actinobacteria	Thermoleophilia	uncultured	uncultured	uncultured	uncultured_bacterium	Actinobacteria	indianred2	-2.3819	0.58229	2.47584	7.27738	15.1603	0.00168464	0.02422	*
ASV_565	Bacteria	Actinobacteria	0319-7L14	0319-7L14	0319-7L14	0319-7L14	uncultured_Actinomycetales	Actinobacteria	indianred2	4.07873	-0.0521024	1.57209	7.92289	15.1305	0.00170848	0.0243814	*
ASV_984	Bacteria	Gemmatimonadetes	Gemmatimonadetes	Gemmatimonadales	Gemmatimonadaceae	uncultured	unclassified_uncultured	Gemmatimonadetes	peachpuff3	-2.6535	1.02208	3.80775	6.83299	15.1299	0.00170891	0.0243814	*
ASV_4318	Bacteria	Firmicutes	Clostridia	Clostridiales	Lachnospiraceae	[Eubacterium]_hallii_group	uncultured_bacterium	Firmicutes	tan1	-5.28279	-0.413271	-5.28279	6.46835	15.1143	0.00172156	0.0244201	*
ASV_10922	Bacteria	Chloroflexi	Anaerolineae	SBR1031	A4b	A4b	uncultured_bacterium	Chloroflexi	gold1	-0.710427	3.2711	1.26262	6.67421	15.1104	0.00172469	0.0244201	*
ASV_2181	Bacteria	Proteobacteria	Gammaproteobacteria	Betaproteobacteriales	Burkholderiaceae	Massilia	unclassified_Massilia	Gammaproteobacteria	palegreen2	-2.52915	-6.50901	-1.72094	7.05692	15.0994	0.00173366	0.0244544	*
ASV_23747	Bacteria	Actinobacteria	Actinobacteria	Micromonosporales	Micromonosporaceae	unclassified_Micromonosporaceae	unclassified_Micromonosporaceae	Actinobacteria	indianred2	-3.19562	1.2663	-3.19562	5.98709	15.0906	0.0017408	0.0244629	*
ASV_788	Bacteria	Proteobacteria	Alphaproteobacteria	Acetobacterales	Acetobacteraceae	Roseomonas	unclassified_Roseomonas	Alphaproteobacteria	palegreen1	-0.128885	-2.61944	-2.55005	9.23328	15.082	0.00174792	0.0244708	*
ASV_1945	Bacteria	Patescibacteria	Saccharimonadia	Saccharimonadales	Saccharimonadales	Saccharimonadales	unclassified_Saccharimonadales	Patescibacteria	lightgrey	-1.17089	-3.08833	-5.59213	6.49262	15.0624	0.00176406	0.0246046	*
ASV_5119	Bacteria	Verrucomicrobia	Verrucomicrobiae	Pedosphaerales	Pedosphaeraceae	Pedosphaeraceae	unclassified_Pedosphaeraceae	Verrucomicrobia	orchid3	3.29193	5.43118	5.30236	6.71077	15.0219	0.00179803	0.0249622	*
ASV_1692	Bacteria	Proteobacteria	Alphaproteobacteria	Acetobacterales	Acetobacteraceae	Roseomonas	Roseomonas_aestuarii	Alphaproteobacteria	palegreen1	-0.148442	-6.30879	-1.08527	7.39292	15.016	0.00180305	0.0249622	*
ASV_14274	Bacteria	Firmicutes	Clostridia	Clostridiales	Ruminococcaceae	Faecalibacterium	unclassified_Faecalibacterium	Firmicutes	tan1	-5.18186	-0.443629	-5.18186	6.40988	14.9934	0.00182233	0.0251165	*
ASV_1489	Bacteria	Proteobacteria	Alphaproteobacteria	Rhizobiales	Beijerinckiaceae	unclassified_Beijerinckiaceae	unclassified_Beijerinckiaceae	Alphaproteobacteria	palegreen1	0.636706	-3.73391	-1.63348	7.99455	14.9872	0.00182763	0.0251165	*
ASV_734	Bacteria	Actinobacteria	Actinobacteria	Streptosporangiales	Thermomonosporaceae	Actinocorallia	unclassified_Actinocorallia	Actinobacteria	indianred2	2.40293	1.74136	-2.76357	7.67739	14.9589	0.00185215	0.025187	*
ASV_1922	Bacteria	Proteobacteria	Gammaproteobacteria	Betaproteobacteriales	Methylophilaceae	UBA6140	methylotrophic_bacterium	Gammaproteobacteria	palegreen2	2.8688	-2.1804	0.518745	6.16358	14.9585	0.00185243	0.025187	*
ASV_2343	Bacteria	Actinobacteria	Actinobacteria	Bifidobacteriales	Bifidobacteriaceae	Aeriscardovia	Aeriscardovia_aeriphila	Actinobacteria	indianred2	-4.35188	1.19875	-4.35188	6.47039	14.9579	0.00185298	0.025187	*
ASV_15	Bacteria	Firmicutes	Bacilli	Bacillales	Planococcaceae	unclassified_Planococcaceae	unclassified_Planococcaceae	Firmicutes	tan1	-0.610836	-4.97943	-1.74708	13.2669	14.9181	0.00188801	0.0255702	*
ASV_15541	Bacteria	Proteobacteria	Alphaproteobacteria	Sphingomonadales	Sphingomonadaceae	unclassified_Sphingomonadaceae	unclassified_Sphingomonadaceae	Alphaproteobacteria	palegreen1	-0.0257759	-5.60096	-1.26283	6.90177	14.9065	0.00189834	0.0256174	*
ASV_2088	Bacteria	Gemmatimonadetes	AKAU4049	AKAU4049	AKAU4049	AKAU4049	unclassified_AKAU4049	Gemmatimonadetes	peachpuff3	-1.22197	1.3246	2.55807	7.10528	14.8544	0.00194537	0.0261575	*
ASV_375	Bacteria	Fibrobacteres	Fibrobacteria	Fibrobacterales	Fibrobacteraceae	unclassified_Fibrobacteraceae	unclassified_Fibrobacteraceae	Fibrobacteres	lightgrey	-3.63162	0.208781	3.06855	7.04987	14.7833	0.00201152	0.02695	*
ASV_2150	Bacteria	Patescibacteria	Saccharimonadia	Saccharimonadales	Saccharimonadales	Saccharimonadales	unclassified_Saccharimonadales	Patescibacteria	lightgrey	0.976595	-5.60621	-2.14857	7.21158	14.7737	0.00202065	0.0269757	*
ASV_6026	Bacteria	Bacteroidetes	Bacteroidia	Cytophagales	Cytophagaceae	Cytophaga	uncultured_Flexibacteraceae	Bacteroidetes	steelblue1	-1.62859	-5.59984	-1.70653	6.56425	14.7482	0.00204502	0.0272039	*
ASV_975	Bacteria	Deinococcus-Thermus	Deinococci	Deinococcales	Trueperaceae	Truepera	uncultured_Deinococcales	Deinococcus-Thermus	lightgrey	-1.39053	-4.81602	-2.21029	8.20172	14.7365	0.00205628	0.0272566	*
ASV_9723	Bacteria	Actinobacteria	Actinobacteria	Micrococcales	Micrococcaceae	Arthrobacter	unclassified_Arthrobacter	Actinobacteria	indianred2	-0.43742	-6.3461	-0.578262	7.43883	14.7184	0.00207378	0.0273915	*
ASV_14733	Bacteria	Actinobacteria	Acidimicrobiia	IMCC26256	IMCC26256	IMCC26256	unclassified_IMCC26256	Actinobacteria	indianred2	0.431638	-3.12576	-2.95917	6.51184	14.7031	0.00208875	0.0274921	*
ASV_1211	Bacteria	Proteobacteria	Gammaproteobacteria	Betaproteobacteriales	Methylophilaceae	unclassified_Methylophilaceae	unclassified_Methylophilaceae	Gammaproteobacteria	palegreen2	0.599146	-4.7214	-2.00035	7.71615	14.6874	0.00210425	0.0275989	*
ASV_2728	Bacteria	Patescibacteria	Saccharimonadia	Saccharimonadales	Saccharimonadales	Saccharimonadales	unclassified_Saccharimonadales	Patescibacteria	lightgrey	0	5.5791	4.45954	6.49799	14.6707	0.0021208	0.0276728	*
ASV_1077	Bacteria	Actinobacteria	Actinobacteria	Propionibacteriales	Propionibacteriaceae	uncultured	uncultured_soil	Actinobacteria	indianred2	1.66524	3.0686	3.00512	8.74056	14.6611	0.00213045	0.0276728	*
ASV_960	Bacteria	Chloroflexi	KD4-96	KD4-96	KD4-96	KD4-96	uncultured_Chloroflexi	Chloroflexi	gold1	0.0270325	3.4509	4.20682	7.86525	14.6594	0.0021321	0.0276728	*
ASV_166	Bacteria	Proteobacteria	Alphaproteobacteria	Rhizobiales	Devosiaceae	Devosia	unclassified_Devosia	Alphaproteobacteria	palegreen1	0.731277	-1.4797	-1.14698	11.9058	14.5466	0.00224815	0.0290533	*
ASV_2236	Bacteria	Proteobacteria	Gammaproteobacteria	Pseudomonadales	Pseudomonadaceae	Pseudomonas	unclassified_Pseudomonas	Gammaproteobacteria	palegreen2	1.22475	-2.22044	4.18814	7.95453	14.5377	0.00225754	0.0290533	*
ASV_10826	Bacteria	Actinobacteria	Actinobacteria	Frankiales	uncultured	uncultured	uncultured_actinobacterium	Actinobacteria	indianred2	-1.46962	-5.43994	-2.80581	6.43306	14.5337	0.00226177	0.0290533	*
ASV_9355	Bacteria	Actinobacteria	Nitriliruptoria	Euzebyales	Euzebyaceae	Euzebya	uncultured_bacterium	Actinobacteria	indianred2	1.55786	-2.46702	-1.3892	7.08277	14.5045	0.00229295	0.0293529	*
ASV_4349	Bacteria	Proteobacteria	Alphaproteobacteria	Acetobacterales	Acetobacteraceae	Craurococcus	uncultured_bacterium	Alphaproteobacteria	palegreen1	1.96898	5.25206	3.21225	6.26863	14.4722	0.00232801	0.0297001	*
ASV_2438	Bacteria	Actinobacteria	Actinobacteria	Propionibacteriales	Nocardioidaceae	Nocardioides	unclassified_Nocardioides	Actinobacteria	indianred2	-0.490924	-4.76752	-3.08931	7.33087	14.4353	0.00236866	0.0301158	*
ASV_144	Bacteria	Actinobacteria	Actinobacteria	Propionibacteriales	Nocardioidaceae	Nocardioides	unclassified_Nocardioides	Actinobacteria	indianred2	1.68618	-2.2722	-0.907027	8.61462	14.4092	0.00239796	0.030385	*
ASV_207	Bacteria	Acidobacteria	Blastocatellia_(Subgroup_4)	Pyrinomonadales	Pyrinomonadaceae	RB41	unclassified_RB41	Acidobacteria	lightsalmon4	0.536805	2.85534	5.31849	8.99796	14.399	0.00240946	0.0304275	*
ASV_8751	Bacteria	Actinobacteria	Actinobacteria	Frankiales	unclassified_Frankiales	unclassified_Frankiales	unclassified_Frankiales	Actinobacteria	indianred2	0.228762	-2.9313	-3.52774	6.78421	14.383	0.00242756	0.030553	*
ASV_2226	Bacteria	Actinobacteria	Actinobacteria	Pseudonocardiales	Pseudonocardiaceae	unclassified_Pseudonocardiaceae	unclassified_Pseudonocardiaceae	Actinobacteria	indianred2	-1.11467	-2.09273	2.18955	6.66041	14.3383	0.00247904	0.0310962	*
ASV_3773	Bacteria	Patescibacteria	Saccharimonadia	Saccharimonadales	Saccharimonadales	Saccharimonadales	unclassified_Saccharimonadales	Patescibacteria	lightgrey	0.528504	-5.14827	-3.2343	6.67135	14.3219	0.00249818	0.0312314	*
ASV_1065	Bacteria	Actinobacteria	Actinobacteria	Propionibacteriales	Nocardioidaceae	Nocardioides	unclassified_Nocardioides	Actinobacteria	indianred2	0.079183	-2.04093	-2.05481	8.49533	14.3078	0.00251478	0.0313341	*
ASV_620	Bacteria	Actinobacteria	Thermoleophilia	Solirubrobacterales	67-14	67-14	unclassified_67-14	Actinobacteria	indianred2	1.58321	2.27376	2.51625	10.704	14.3006	0.00252328	0.0313356	*
ASV_1245	Bacteria	Chloroflexi	Anaerolineae	SBR1031	A4b	A4b	uncultured_sludge	Chloroflexi	gold1	1.24616	2.54925	4.22934	7.3806	14.279	0.00254895	0.0315181	*
ASV_3669	Bacteria	Proteobacteria	Deltaproteobacteria	Myxococcales	Sandaracinaceae	uncultured	metagenome	Deltaproteobacteria	palegreen4	-5.30994	0.33016	0.250908	7.0734	14.2741	0.00255483	0.0315181	*
ASV_34782	Bacteria	Chloroflexi	KD4-96	KD4-96	KD4-96	KD4-96	unclassified_KD4-96	Chloroflexi	gold1	2.602	5.25544	3.18344	6.29824	14.1738	0.00267792	0.0329278	*
ASV_4888	Bacteria	Proteobacteria	Deltaproteobacteria	Myxococcales	Sandaracinaceae	uncultured	unclassified_uncultured	Deltaproteobacteria	palegreen4	-0.571896	-4.99317	-3.08585	6.31512	14.1349	0.00272716	0.0332065	*
ASV_3590	Bacteria	Firmicutes	Clostridia	Clostridiales	Ruminococcaceae	Ruminococcaceae_NK4A214_group	unclassified_Ruminococcaceae_NK4A214_group	Firmicutes	tan1	-3.14328	1.92686	-3.14328	6.1625	14.1294	0.00273418	0.0332065	*
ASV_3154	Bacteria	Bacteroidetes	Bacteroidia	Chitinophagales	uncultured	uncultured	metagenome	Bacteroidetes	steelblue1	-0.88338	2.78533	2.72157	6.87456	14.1276	0.00273654	0.0332065	*
ASV_2474	Bacteria	Actinobacteria	0319-7L14	0319-7L14	0319-7L14	0319-7L14	uncultured_bacterium	Actinobacteria	indianred2	1.80685	-2.28441	-1.11471	7.04637	14.1214	0.00274447	0.0332065	*
ASV_1844	Bacteria	Actinobacteria	Actinobacteria	Frankiales	unclassified_Frankiales	unclassified_Frankiales	unclassified_Frankiales	Actinobacteria	indianred2	2.05892	-4.7567	-1.52097	7.14245	14.121	0.002745	0.0332065	*
ASV_2090	Bacteria	Proteobacteria	Deltaproteobacteria	Myxococcales	Haliangiaceae	Haliangium	uncultured_Myxococcales	Deltaproteobacteria	palegreen4	1.27609	2.67492	3.84024	7.18736	14.111	0.00275791	0.0332551	*
ASV_2151	Bacteria	Actinobacteria	Actinobacteria	Micrococcales	Dermabacteraceae	Brachybacterium	unclassified_Brachybacterium	Actinobacteria	indianred2	-0.580336	-6.41017	-2.52136	7.23311	14.0659	0.00281682	0.0338562	*
ASV_34314	Bacteria	Actinobacteria	Acidimicrobiia	Microtrichales	Iamiaceae	Iamia	unclassified_Iamia	Actinobacteria	indianred2	3.28441	5.9442	5.42865	6.90568	14.0388	0.00285283	0.0341791	*
ASV_34537	Bacteria	Actinobacteria	Actinobacteria	Frankiales	Geodermatophilaceae	unclassified_Geodermatophilaceae	unclassified_Geodermatophilaceae	Actinobacteria	indianred2	3.29244	5.41987	2.6798	6.37918	13.9984	0.00290732	0.0347207	*
ASV_4993	Bacteria	Bacteroidetes	Bacteroidia	Cytophagales	Hymenobacteraceae	Adhaeribacter	unclassified_Adhaeribacter	Bacteroidetes	steelblue1	2.17344	-3.57737	-0.0309756	6.53954	13.9871	0.00292272	0.0347934	*
ASV_17773	Bacteria	Actinobacteria	Actinobacteria	Micrococcales	Microbacteriaceae	unclassified_Microbacteriaceae	unclassified_Microbacteriaceae	Actinobacteria	indianred2	0.681076	-3.93465	-0.947951	7.82883	13.9682	0.00294881	0.0349925	*
ASV_431	Bacteria	Gemmatimonadetes	Gemmatimonadetes	Gemmatimonadales	Gemmatimonadaceae	uncultured	unclassified_uncultured	Gemmatimonadetes	peachpuff3	-0.408192	0.0640909	4.28322	8.19515	13.9598	0.00296032	0.035018	*
ASV_9629	Bacteria	Proteobacteria	Gammaproteobacteria	Betaproteobacteriales	Nitrosomonadaceae	MND1	unclassified_MND1	Gammaproteobacteria	palegreen2	2.06324	3.88846	0.789018	6.58847	13.9419	0.00298534	0.0352025	*
ASV_2318	Bacteria	Actinobacteria	Acidimicrobiia	unclassified_Acidimicrobiia	unclassified_Acidimicrobiia	unclassified_Acidimicrobiia	unclassified_Acidimicrobiia	Actinobacteria	indianred2	-2.06748	-3.97075	-5.1091	7.15234	13.8845	0.00306668	0.036048	*
ASV_1298	Bacteria	Patescibacteria	Saccharimonadia	Saccharimonadales	Saccharimonadales	Saccharimonadales	uncultured_bacterium	Patescibacteria	lightgrey	1.2582	-4.89007	-2.17281	6.82279	13.877	0.0030774	0.0360606	*
ASV_2660	Bacteria	Chloroflexi	Chloroflexia	Chloroflexales	Herpetosiphonaceae	Herpetosiphon	uncultured_bacterium	Chloroflexi	gold1	-1.37197	-5.31192	-1.37485	7.65114	13.855	0.00310927	0.0362587	*
ASV_9097	Bacteria	Actinobacteria	Actinobacteria	unclassified_Actinobacteria	unclassified_Actinobacteria	unclassified_Actinobacteria	unclassified_Actinobacteria	Actinobacteria	indianred2	-0.231572	-5.41363	-2.54502	6.65844	13.852	0.00311371	0.0362587	*
ASV_9443	Bacteria	Actinobacteria	Actinobacteria	Streptomycetales	Streptomycetaceae	Streptomyces	unclassified_Streptomyces	Actinobacteria	indianred2	5.38412	3.35487	6.05334	6.92195	13.8416	0.00312886	0.036322	*
ASV_763	Bacteria	Proteobacteria	Deltaproteobacteria	Myxococcales	BIrii41	BIrii41	uncultured_bacterium	Deltaproteobacteria	palegreen4	-0.17198	0.998884	2.80624	9.31546	13.8207	0.00315961	0.0365654	*
ASV_3386	Bacteria	Proteobacteria	Deltaproteobacteria	Myxococcales	unclassified_Myxococcales	unclassified_Myxococcales	unclassified_Myxococcales	Deltaproteobacteria	palegreen4	-2.46226	-5.73934	-2.78793	6.4901	13.8049	0.00318312	0.036616	*
ASV_7779	Bacteria	Actinobacteria	Actinobacteria	Micrococcales	Microbacteriaceae	unclassified_Microbacteriaceae	unclassified_Microbacteriaceae	Actinobacteria	indianred2	-0.0684555	-3.27535	-2.00827	8.68698	13.8036	0.00318512	0.036616	*
ASV_32708	Bacteria	Actinobacteria	Acidimicrobiia	unclassified_Acidimicrobiia	unclassified_Acidimicrobiia	unclassified_Acidimicrobiia	unclassified_Acidimicrobiia	Actinobacteria	indianred2	5.04699	2.50825	3.56046	6.23179	13.798	0.00319337	0.036616	*
ASV_4595	Bacteria	Actinobacteria	Actinobacteria	Micrococcales	Cellulomonadaceae	unclassified_Cellulomonadaceae	unclassified_Cellulomonadaceae	Actinobacteria	indianred2	-0.626555	-2.49201	-2.22447	10.2307	13.7793	0.00322146	0.0368251	*
ASV_33720	Bacteria	Actinobacteria	Actinobacteria	Micrococcales	Microbacteriaceae	unclassified_Microbacteriaceae	unclassified_Microbacteriaceae	Actinobacteria	indianred2	6.57914	5.26117	6.14301	7.4509	13.7405	0.00328048	0.0371868	*
ASV_2512	Bacteria	Firmicutes	Bacilli	Lactobacillales	Enterococcaceae	Enterococcus	metagenome	Firmicutes	tan1	-3.78754	0.61507	-2.54167	7.16495	13.7357	0.00328787	0.0371868	*
ASV_3422	Bacteria	Proteobacteria	Deltaproteobacteria	Myxococcales	Blfdi19	Blfdi19	unclassified_Blfdi19	Deltaproteobacteria	palegreen4	-1.26115	1.93856	2.34541	7.20374	13.7296	0.00329732	0.0371868	*
ASV_3403	Bacteria	Deinococcus-Thermus	Deinococci	Deinococcales	Trueperaceae	Truepera	uncultured_bacterium	Deinococcus-Thermus	lightgrey	0.833073	-4.45843	-2.57679	6.4018	13.7265	0.00330212	0.0371868	*
ASV_15647	Bacteria	Bacteroidetes	Bacteroidia	Cytophagales	Hymenobacteraceae	Pontibacter	unclassified_Pontibacter	Bacteroidetes	steelblue1	0.62865	-4.88328	-4.88328	6.52864	13.7205	0.00331138	0.0371868	*
ASV_3471	Bacteria	Gemmatimonadetes	Gemmatimonadetes	Gemmatimonadales	Gemmatimonadaceae	Gemmatimonas	unclassified_Gemmatimonas	Gemmatimonadetes	peachpuff3	1.96611	3.01287	5.25734	6.239	13.7196	0.00331279	0.0371868	*
ASV_1556	Bacteria	Actinobacteria	Nitriliruptoria	Euzebyales	Euzebyaceae	uncultured	unclassified_uncultured	Actinobacteria	indianred2	-0.153661	2.95412	1.41788	8.11086	13.7074	0.00333177	0.037274	*
ASV_6415	Bacteria	Bacteroidetes	Bacteroidia	Cytophagales	Microscillaceae	Ohtaekwangia	unclassified_Ohtaekwangia	Bacteroidetes	steelblue1	-2.66475	2.19505	-2.66475	6.05787	13.7018	0.0033405	0.037274	*
ASV_19178	Bacteria	Proteobacteria	Alphaproteobacteria	Sphingomonadales	Sphingomonadaceae	Sphingomonas	unclassified_Sphingomonas	Alphaproteobacteria	palegreen1	0.409114	-4.37959	-4.37959	6.21564	13.6738	0.00338456	0.0376513	*
ASV_4601	Bacteria	Verrucomicrobia	Verrucomicrobiae	Chthoniobacterales	Chthoniobacteraceae	Chthoniobacter	uncultured_bacterium	Verrucomicrobia	orchid3	0.486662	-4.1201	-2.22857	6.16055	13.6675	0.00339446	0.0376513	*
ASV_32560	Bacteria	Proteobacteria	Alphaproteobacteria	Rhizobiales	uncultured	uncultured	uncultured_bacterium	Alphaproteobacteria	palegreen1	5.81187	5.03587	3.58716	6.77877	13.6577	0.00341005	0.0377123	*
ASV_6450	Bacteria	Acidobacteria	Blastocatellia_(Subgroup_4)	Pyrinomonadales	Pyrinomonadaceae	RB41	uncultured_organism	Acidobacteria	lightsalmon4	0.0696438	3.17879	3.17862	6.52593	13.64	0.00343847	0.0379145	*
ASV_7399	Bacteria	Firmicutes	Bacilli	Lactobacillales	Lactobacillaceae	Lactobacillus	unclassified_Lactobacillus	Firmicutes	tan1	-3.90905	-0.0640315	-5.8767	6.93682	13.6081	0.0034902	0.0383716	*
ASV_1389	Bacteria	Chloroflexi	Anaerolineae	RBG-13-54-9	RBG-13-54-9	RBG-13-54-9	uncultured_sludge	Chloroflexi	gold1	-0.17233	1.64339	3.08837	7.69675	13.5957	0.0035104	0.0384722	*
ASV_5079	Bacteria	Actinobacteria	Actinobacteria	Propionibacteriales	Propionibacteriaceae	Luteococcus	uncultured_bacterium	Actinobacteria	indianred2	-1.89361	3.17721	1.31757	6.20526	13.5899	0.00351993	0.0384722	*
ASV_849	Bacteria	Firmicutes	Bacilli	Lactobacillales	Carnobacteriaceae	Carnobacterium	unclassified_Carnobacterium	Firmicutes	tan1	-3.59062	-2.50042	-7.26106	7.29999	13.5791	0.00353781	0.0384848	*
ASV_527	Bacteria	Proteobacteria	Alphaproteobacteria	Rhodobacterales	Rhodobacteraceae	Rubellimicrobium	uncultured_bacterium	Alphaproteobacteria	palegreen1	-0.613141	-1.92903	-2.35974	11.059	13.5768	0.00354167	0.0384848	*
ASV_1080	Bacteria	Chloroflexi	Anaerolineae	Ardenticatenales	uncultured	uncultured	uncultured_bacterium	Chloroflexi	gold1	-2.35605	0.946697	2.43118	7.91863	13.5654	0.00356051	0.0385773	*
ASV_4016	Bacteria	Patescibacteria	Saccharimonadia	Saccharimonadales	Saccharimonadales	Saccharimonadales	unclassified_Saccharimonadales	Patescibacteria	lightgrey	0.843466	-4.90033	-0.365764	6.81799	13.5446	0.00359534	0.0388421	*
ASV_6175	Bacteria	Proteobacteria	Alphaproteobacteria	Rhizobiales	D05-2	D05-2	uncultured_bacterium	Alphaproteobacteria	palegreen1	0.874047	-4.96514	-1.68604	6.77405	13.5325	0.00361584	0.038951	*
ASV_799	Bacteria	Proteobacteria	Gammaproteobacteria	Steroidobacterales	Woeseiaceae	Woeseia	unclassified_Woeseia	Gammaproteobacteria	palegreen2	-0.918535	-5.72345	-2.94267	8.9986	13.5018	0.00366806	0.0393673	*
ASV_138	Bacteria	Proteobacteria	Deltaproteobacteria	Myxococcales	Haliangiaceae	Haliangium	uncultured_bacterium	Deltaproteobacteria	palegreen4	7.45543	5.98368	5.84214	9.51181	13.4974	0.00367555	0.0393673	*
ASV_6038	Bacteria	Acidobacteria	Subgroup_6	Subgroup_6	Subgroup_6	Subgroup_6	unclassified_Subgroup_6	Acidobacteria	lightsalmon4	0.34902	-4.07742	-4.07742	6.07777	13.4726	0.0037184	0.0397126	*
ASV_2481	Bacteria	Proteobacteria	Alphaproteobacteria	Azospirillales	Azospirillaceae	Azospirillaceae	Rhodocista_sp.	Alphaproteobacteria	palegreen1	-0.381929	-4.9298	-2.76325	7.432	13.4509	0.00375636	0.0399756	*
ASV_1031	Bacteria	Patescibacteria	Saccharimonadia	Saccharimonadales	Saccharimonadales	Saccharimonadales	unclassified_Saccharimonadales	Patescibacteria	lightgrey	3.39499	4.72563	6.17583	6.87758	13.4463	0.00376442	0.0399756	*
ASV_1440	Bacteria	Chloroflexi	Anaerolineae	Ardenticatenales	uncultured	uncultured	unclassified_uncultured	Chloroflexi	gold1	-3.28204	0.760728	1.60274	7.5416	13.4402	0.0037752	0.0399765	*
ASV_32509	Bacteria	Actinobacteria	Actinobacteria	Kineosporiales	Kineosporiaceae	Quadrisphaera	unclassified_Quadrisphaera	Actinobacteria	indianred2	4.61097	5.4207	4.95868	6.76275	13.4215	0.00380836	0.0402137	*
ASV_5521	Bacteria	Firmicutes	Bacilli	Bacillales	Bacillaceae	unclassified_Bacillaceae	unclassified_Bacillaceae	Firmicutes	tan1	5.5244	4.86557	3.20446	6.61521	13.3723	0.00389687	0.0410323	*
ASV_2655	Bacteria	Bacteroidetes	Bacteroidia	Cytophagales	Microscillaceae	uncultured	unclassified_uncultured	Bacteroidetes	steelblue1	-2.28329	-6.2357	-3.0179	6.75442	13.343	0.00395068	0.0414206	*
ASV_4132	Bacteria	Gemmatimonadetes	S0134_terrestrial_group	S0134_terrestrial_group	S0134_terrestrial_group	S0134_terrestrial_group	unclassified_S0134_terrestrial_group	Gemmatimonadetes	peachpuff3	0	4.45649	4.09351	6.10772	13.3366	0.00396238	0.0414206	*
ASV_4932	Bacteria	Bacteroidetes	Bacteroidia	Flavobacteriales	Flavobacteriaceae	Flavobacterium	unclassified_Flavobacterium	Bacteroidetes	steelblue1	0.22536	-5.44109	-1.87858	6.84784	13.3317	0.00397149	0.0414206	*
ASV_1557	Bacteria	Proteobacteria	Alphaproteobacteria	Rhizobiales	Amb-16S-1323	Amb-16S-1323	uncultured_bacterium	Alphaproteobacteria	palegreen1	-2.73294	-0.0754208	2.25057	7.33817	13.3282	0.00397806	0.0414206	*
ASV_2070	Bacteria	Proteobacteria	Gammaproteobacteria	Betaproteobacteriales	Burkholderiaceae	Massilia	unclassified_Massilia	Gammaproteobacteria	palegreen2	-1.09678	-4.25685	-1.16738	9.72844	13.3127	0.00400693	0.0416053	*
ASV_17416	Bacteria	Proteobacteria	Alphaproteobacteria	Rhizobiales	Rhizobiaceae	unclassified_Rhizobiaceae	unclassified_Rhizobiaceae	Alphaproteobacteria	palegreen1	-1.25086	-3.71497	-2.75907	6.47877	13.2956	0.00403906	0.0418228	*
ASV_15246	Bacteria	Actinobacteria	Actinobacteria	Kineosporiales	Kineosporiaceae	Quadrisphaera	unclassified_Quadrisphaera	Actinobacteria	indianred2	-0.0211169	-1.63459	-4.0221	7.10569	13.2876	0.00405413	0.0418628	*
ASV_2495	Bacteria	Chloroflexi	unclassified_Chloroflexi	unclassified_Chloroflexi	unclassified_Chloroflexi	unclassified_Chloroflexi	unclassified_Chloroflexi	Chloroflexi	gold1	1.76894	3.88405	1.98475	6.64466	13.2729	0.00408221	0.0420366	*
ASV_15060	Bacteria	Bacteroidetes	Bacteroidia	Cytophagales	Hymenobacteraceae	Pontibacter	unclassified_Pontibacter	Bacteroidetes	steelblue1	-1.06198	-5.40259	-2.69857	6.45049	13.2555	0.00411548	0.0422628	*
ASV_2674	Bacteria	Patescibacteria	Saccharimonadia	Saccharimonadales	Saccharimonadales	Saccharimonadales	unclassified_Saccharimonadales	Patescibacteria	lightgrey	3.12954	0.978598	-0.238779	6.58143	13.2481	0.00412961	0.0422917	*
ASV_19962	Bacteria	Actinobacteria	unclassified_Actinobacteria	unclassified_Actinobacteria	unclassified_Actinobacteria	unclassified_Actinobacteria	unclassified_Actinobacteria	Actinobacteria	indianred2	-0.0670375	-4.84406	-2.93484	6.34824	13.2389	0.00414749	0.0423588	*
ASV_5511	Bacteria	Firmicutes	Clostridia	Clostridiales	Ruminococcaceae	Ruminiclostridium_9	unclassified_Ruminiclostridium_9	Firmicutes	tan1	-5.60733	-1.00703	-2.41295	6.60396	13.2262	0.00417207	0.0424308	*
ASV_2279	Bacteria	Chloroflexi	Chloroflexia	Thermomicrobiales	JG30-KF-CM45	JG30-KF-CM45	uncultured_bacterium	Chloroflexi	gold1	0.889937	-5.24394	-1.69604	6.91912	13.2236	0.00417724	0.0424308	*
ASV_4301	Bacteria	Acidobacteria	Blastocatellia_(Subgroup_4)	Blastocatellales	Blastocatellaceae	Blastocatella	unclassified_Blastocatella	Acidobacteria	lightsalmon4	1.40206	-2.16339	-2.13474	6.95887	13.2156	0.00419276	0.042473	*
ASV_484	Bacteria	Chloroflexi	Chloroflexia	Thermomicrobiales	JG30-KF-CM45	JG30-KF-CM45	unclassified_JG30-KF-CM45	Chloroflexi	gold1	2.86173	-2.10383	-0.293326	7.45332	13.2057	0.00421223	0.0425549	*
ASV_1268	Bacteria	Gemmatimonadetes	S0134_terrestrial_group	S0134_terrestrial_group	S0134_terrestrial_group	S0134_terrestrial_group	uncultured_Gemmatimonadetes	Gemmatimonadetes	peachpuff3	0.99347	2.20155	4.08234	7.19828	13.1833	0.00425643	0.0428631	*
ASV_7315	Bacteria	Firmicutes	Bacilli	Bacillales	Planococcaceae	unclassified_Planococcaceae	unclassified_Planococcaceae	Firmicutes	tan1	-2.72712	-5.86193	-2.27238	6.56255	13.1738	0.0042755	0.0428631	*
ASV_9752	Bacteria	Proteobacteria	Alphaproteobacteria	Rhizobiales	Devosiaceae	Devosia	unclassified_Devosia	Alphaproteobacteria	palegreen1	-0.328681	-4.38909	-0.391297	8.73508	13.1729	0.00427714	0.0428631	*
ASV_37627	Bacteria	Actinobacteria	Thermoleophilia	Solirubrobacterales	67-14	67-14	unclassified_67-14	Actinobacteria	indianred2	0	3.65935	4.33305	6.01166	13.1405	0.00434248	0.0431846	*
ASV_4851	Bacteria	Firmicutes	Clostridia	Clostridiales	Ruminococcaceae	Ruminococcaceae_UCG-004	unclassified_Ruminococcaceae_UCG-004	Firmicutes	tan1	-4.76884	0.188297	-4.76884	6.35938	13.1403	0.0043428	0.0431846	*
ASV_1508	Bacteria	Verrucomicrobia	Verrucomicrobiae	Pedosphaerales	Pedosphaeraceae	Pedosphaeraceae	unclassified_Pedosphaeraceae	Verrucomicrobia	orchid3	-3.86782	0.875806	2.05933	6.74888	13.1398	0.00434388	0.0431846	*
ASV_920	Bacteria	Gemmatimonadetes	Gemmatimonadetes	Gemmatimonadales	Gemmatimonadaceae	uncultured	unclassified_uncultured	Gemmatimonadetes	peachpuff3	-2.52244	-1.12568	1.97552	6.92509	13.1258	0.00437225	0.0433514	*
ASV_7258	Bacteria	Acidobacteria	Holophagae	Subgroup_7	Subgroup_7	Subgroup_7	unclassified_Subgroup_7	Acidobacteria	lightsalmon4	-0.97932	-5.19134	-0.347769	6.61134	13.1193	0.0043856	0.0433688	*
ASV_20580	Bacteria	Actinobacteria	Actinobacteria	Micrococcales	Cellulomonadaceae	unclassified_Cellulomonadaceae	unclassified_Cellulomonadaceae	Actinobacteria	indianred2	-0.657435	-5.95611	-2.55727	6.88995	13.1117	0.00440118	0.0434079	*
ASV_271	Bacteria	Firmicutes	Bacilli	Bacillales	Bacillaceae	Bacillus	unclassified_Bacillus	Firmicutes	tan1	-0.138752	-4.04181	-1.93495	8.79597	13.0949	0.00443575	0.0436338	*
ASV_3104	Bacteria	Proteobacteria	Alphaproteobacteria	Sphingomonadales	Sphingomonadaceae	Sphingoaurantiacus	unclassified_Sphingoaurantiacus	Alphaproteobacteria	palegreen1	-0.608962	-3.92811	-2.10256	7.26947	13.0854	0.00445541	0.0437122	*
ASV_36560	Bacteria	Chloroflexi	TK10	TK10	TK10	TK10	uncultured_Chloroflexus	Chloroflexi	gold1	0	4.30798	4.11563	6.08109	13.0562	0.00451673	0.0441978	*
ASV_1001	Bacteria	Actinobacteria	Thermoleophilia	uncultured	uncultured	uncultured	uncultured_bacterium	Actinobacteria	indianred2	-1.59665	1.2827	3.41094	7.21087	13.0382	0.00455473	0.044355	*
ASV_3100	Bacteria	Bacteroidetes	Bacteroidia	Flavobacteriales	Flavobacteriaceae	Salinimicrobium	unclassified_Salinimicrobium	Bacteroidetes	steelblue1	0.762611	-2.27134	-5.39687	6.96303	13.0371	0.00455715	0.044355	*
ASV_3414	Bacteria	Proteobacteria	Deltaproteobacteria	Myxococcales	unclassified_Myxococcales	unclassified_Myxococcales	unclassified_Myxococcales	Deltaproteobacteria	palegreen4	3.51587	2.41602	-1.89227	6.42439	13.0208	0.0045919	0.044355	*
ASV_25148	Bacteria	Acidobacteria	Subgroup_17	Subgroup_17	Subgroup_17	Subgroup_17	uncultured_Holophaga	Acidobacteria	lightsalmon4	3.66783	4.74013	1.9001	6.15385	13.0199	0.00459385	0.044355	*
ASV_1509	Bacteria	Actinobacteria	Thermoleophilia	Solirubrobacterales	67-14	67-14	uncultured_bacterium	Actinobacteria	indianred2	-1.61335	1.72485	1.51009	8.2224	13.0168	0.00460051	0.044355	*
ASV_18494	Bacteria	Proteobacteria	Gammaproteobacteria	Betaproteobacteriales	Burkholderiaceae	Noviherbaspirillum	unclassified_Noviherbaspirillum	Gammaproteobacteria	palegreen2	-1.16707	-5.37923	-1.79804	6.49013	13.0151	0.00460399	0.044355	*
ASV_9095	Bacteria	Actinobacteria	Actinobacteria	Micrococcales	Microbacteriaceae	Agromyces	unclassified_Agromyces	Actinobacteria	indianred2	-0.640851	-5.68489	-1.7942	6.75438	12.9998	0.00463699	0.0445581	*
ASV_6053	Bacteria	Proteobacteria	Deltaproteobacteria	Myxococcales	Blfdi19	Blfdi19	uncultured_Myxococcales	Deltaproteobacteria	palegreen4	-0.872283	-4.84314	-2.93678	6.20292	12.9918	0.00465434	0.0446101	*
ASV_7836	Bacteria	Chloroflexi	Anaerolineae	SBR1031	A4b	A4b	unclassified_A4b	Chloroflexi	gold1	-0.321605	-4.28739	-4.28739	6.03176	12.9578	0.0047287	0.0452068	*
ASV_2069	Bacteria	Bacteroidetes	Bacteroidia	Chitinophagales	Chitinophagaceae	Flavitalea	unclassified_Flavitalea	Bacteroidetes	steelblue1	0.962623	-2.24105	-1.21808	7.5365	12.9408	0.00476648	0.0454518	*
ASV_760	Bacteria	Bacteroidetes	Bacteroidia	Cytophagales	Cytophagaceae	Rhodocytophaga	unclassified_Rhodocytophaga	Bacteroidetes	steelblue1	1.42037	-4.22091	0.848663	8.07792	12.9211	0.00481038	0.0457537	*
ASV_4873	Bacteria	Bacteroidetes	Bacteroidia	Bacteroidales	Barnesiellaceae	Barnesiella	unclassified_Barnesiella	Bacteroidetes	steelblue1	-4.71159	0.0476984	-4.71159	6.2974	12.8976	0.00486345	0.0461411	*
ASV_2889	Bacteria	Gemmatimonadetes	Longimicrobia	Longimicrobiales	Longimicrobiaceae	Longimicrobiaceae	uncultured_bacterium	Gemmatimonadetes	peachpuff3	0.411823	-2.43072	-1.31684	8.63984	12.886	0.00488962	0.0462719	*
ASV_3836	Bacteria	Proteobacteria	Alphaproteobacteria	Reyranellales	Reyranellaceae	uncultured	unclassified_uncultured	Alphaproteobacteria	palegreen1	-3.26612	2.3644	0.595452	6.5314	12.8747	0.00491558	0.0464001	*
ASV_21670	Bacteria	Actinobacteria	Thermoleophilia	Solirubrobacterales	Solirubrobacteraceae	unclassified_Solirubrobacteraceae	unclassified_Solirubrobacteraceae	Actinobacteria	indianred2	-3.18762	1.99074	0.671634	6.36585	12.8497	0.00497322	0.0468259	*
ASV_524	Bacteria	Actinobacteria	MB-A2-108	MB-A2-108	MB-A2-108	MB-A2-108	uncultured_bacterium	Actinobacteria	indianred2	-1.55414	-3.70006	-2.55625	8.58616	12.8331	0.00501183	0.0470709	*
ASV_4415	Bacteria	Planctomycetes	Planctomycetacia	Gemmatales	Gemmataceae	uncultured	unclassified_uncultured	Planctomycetes	lightgrey	0	2.50675	4.81368	6.02318	12.8198	0.00504304	0.0471435	*
ASV_6015	Bacteria	Bacteroidetes	Bacteroidia	Cytophagales	Hymenobacteraceae	Rufibacter	Rufibacter_roseus	Bacteroidetes	steelblue1	0.26377	-5.12902	-1.27386	6.68218	12.8167	0.00505035	0.0471435	*
ASV_607	Bacteria	Firmicutes	Bacilli	Bacillales	Bacillaceae	Bacillus	unclassified_Bacillus	Firmicutes	tan1	-1.16974	1.52373	0.84528	10.0417	12.8137	0.0050574	0.0471435	*
ASV_1990	Bacteria	Bacteroidetes	Bacteroidia	Cytophagales	Hymenobacteraceae	Adhaeribacter	metagenome	Bacteroidetes	steelblue1	-0.0590502	-6.02868	-0.271964	7.35691	12.802	0.00508494	0.0472067	*
ASV_21493	Bacteria	Gemmatimonadetes	Gemmatimonadetes	Gemmatimonadales	Gemmatimonadaceae	uncultured	unclassified_uncultured	Gemmatimonadetes	peachpuff3	0	4.60576	3.84358	6.10493	12.8001	0.00508943	0.0472067	*
ASV_642	Bacteria	Proteobacteria	Deltaproteobacteria	Myxococcales	BIrii41	BIrii41	uncultured_bacterium	Deltaproteobacteria	palegreen4	-1.92351	-2.22201	-0.290669	8.39893	12.7712	0.00515847	0.0476591	*
ASV_4239	Bacteria	Gemmatimonadetes	Longimicrobia	Longimicrobiales	Longimicrobiaceae	Longimicrobiaceae	uncultured_bacterium	Gemmatimonadetes	peachpuff3	0.576505	-5.25808	-3.38468	6.74489	12.769	0.00516371	0.0476591	*
ASV_2900	Bacteria	Proteobacteria	Gammaproteobacteria	Cellvibrionales	Cellvibrionaceae	uncultured	uncultured_bacterium	Gammaproteobacteria	palegreen2	-0.107424	-5.1787	-3.26539	6.50087	12.7636	0.00517664	0.0476607	*
ASV_4053	Bacteria	Bacteroidetes	Bacteroidia	Flavobacteriales	Crocinitomicaceae	Crocinitomix	metagenome	Bacteroidetes	steelblue1	3.65959	4.60238	5.19229	6.51502	12.7525	0.00520362	0.0477914	*
ASV_18613	Bacteria	Actinobacteria	Actinobacteria	Frankiales	uncultured	uncultured	unclassified_uncultured	Actinobacteria	indianred2	-0.675811	-3.06384	-3.75071	7.21962	12.7417	0.00522984	0.0479146	*
ASV_32675	Bacteria	Actinobacteria	Actinobacteria	Streptomycetales	Streptomycetaceae	Streptomyces	unclassified_Streptomyces	Actinobacteria	indianred2	5.95345	2.9941	5.43561	6.85802	12.7266	0.0052668	0.0481172	*
ASV_1824	Bacteria	Gemmatimonadetes	Gemmatimonadetes	Gemmatimonadales	Gemmatimonadaceae	unclassified_Gemmatimonadaceae	unclassified_Gemmatimonadaceae	Gemmatimonadetes	peachpuff3	-4.42993	-0.512037	2.70298	7.33397	12.7046	0.00532087	0.0481172	*
ASV_13513	Bacteria	Firmicutes	Clostridia	Clostridiales	Ruminococcaceae	Butyricicoccus	unclassified_Butyricicoccus	Firmicutes	tan1	-5.26501	-1.89494	-5.26501	6.22755	12.7036	0.00532338	0.0481172	*
ASV_2806	Bacteria	Actinobacteria	Actinobacteria	Bifidobacteriales	Bifidobacteriaceae	Bifidobacterium	unclassified_Bifidobacterium	Actinobacteria	indianred2	1.43377	-3.61391	0.264186	6.35321	12.7023	0.00532664	0.0481172	*
ASV_3297	Bacteria	Chloroflexi	Chloroflexia	Chloroflexales	Chloroflexaceae	FFCH7168	uncultured_bacterium	Chloroflexi	gold1	-2.49741	2.04966	0.748118	7.19455	12.7016	0.00532834	0.0481172	*
ASV_5053	Bacteria	Chloroflexi	Anaerolineae	SBR1031	SBR1031	SBR1031	uncultured_soil	Chloroflexi	gold1	0.686703	3.67083	3.15462	6.69355	12.7013	0.00532919	0.0481172	*
ASV_2162	Bacteria	Rokubacteria	NC10	Rokubacteriales	Rokubacteriales	Rokubacteriales	uncultured_bacterium	Rokubacteria	lightgrey	3.22186	4.13332	6.06418	6.70606	12.6946	0.0053459	0.0481517	*
ASV_37621	Bacteria	Chloroflexi	JG30-KF-CM66	JG30-KF-CM66	JG30-KF-CM66	JG30-KF-CM66	metagenome	Chloroflexi	gold1	0	3.36412	4.51174	6.01463	12.6806	0.00538068	0.048242	*
ASV_3452	Bacteria	Actinobacteria	Thermoleophilia	Solirubrobacterales	67-14	67-14	unclassified_67-14	Actinobacteria	indianred2	2.76603	4.88535	6.14503	6.83846	12.6802	0.00538173	0.048242	*
ASV_4202	Bacteria	Gemmatimonadetes	Longimicrobia	Longimicrobiales	Longimicrobiaceae	Longimicrobiaceae	uncultured_bacterium	Gemmatimonadetes	peachpuff3	-0.704772	-5.48802	-1.59602	6.64447	12.6727	0.00540066	0.0482959	*
ASV_267	Bacteria	Actinobacteria	Thermoleophilia	Solirubrobacterales	67-14	67-14	unclassified_67-14	Actinobacteria	indianred2	3.36328	1.44655	0.632952	9.83449	12.6634	0.00542398	0.0483887	*
ASV_5919	Bacteria	Planctomycetes	Phycisphaerae	Phycisphaerales	Phycisphaeraceae	I-8	uncultured_bacterium	Planctomycetes	lightgrey	-4.70038	0.262867	0.371725	6.69216	12.6565	0.00544143	0.0484287	*
ASV_7842	Bacteria	Actinobacteria	Actinobacteria	Micrococcales	unclassified_Micrococcales	unclassified_Micrococcales	unclassified_Micrococcales	Actinobacteria	indianred2	-1.01207	-4.98734	-3.07872	6.24262	12.6425	0.00547721	0.0486314	*
ASV_7888	Bacteria	Proteobacteria	Alphaproteobacteria	Rhodobacterales	Rhodobacteraceae	Maribius	unclassified_Maribius	Alphaproteobacteria	palegreen1	0.206839	-4.5871	-4.5871	6.25708	12.6294	0.00551057	0.0488117	*
ASV_5063	Bacteria	Acidobacteria	Subgroup_6	Subgroup_6	Subgroup_6	Subgroup_6	unclassified_Subgroup_6	Acidobacteria	lightsalmon4	-0.270816	2.6174	3.38141	6.6695	12.5869	0.00562081	0.0496704	*
ASV_2179	Bacteria	Chloroflexi	Chloroflexia	Thermomicrobiales	AKYG1722	AKYG1722	unclassified_AKYG1722	Chloroflexi	gold1	-0.638536	-5.24988	-3.34634	6.42399	12.5742	0.00565404	0.0498462	*
ASV_4009	Bacteria	Firmicutes	Clostridia	Clostridiales	Ruminococcaceae	unclassified_Ruminococcaceae	unclassified_Ruminococcaceae	Firmicutes	tan1	-4.9282	-1.024	-4.9282	6.18748	12.5675	0.00567175	0.0498528	*
ASV_2940	Bacteria	Actinobacteria	MB-A2-108	MB-A2-108	MB-A2-108	MB-A2-108	uncultured_actinobacterium	Actinobacteria	indianred2	-1.88341	2.24323	3.63906	6.44605	12.5638	0.00568146	0.0498528	*

## Sheet: soil_its
	Kingdom	Phylum	Class	Order	Family	Genus	Species	cols	logFC.MPintercrop_K	logFC.MPmonoculture_A	logFC.MPmonoculture_K	logCPM	LR	PValue	FDR
ASV_6	Fungi	Ascomycota	Pezizomycetes	Pezizales	Pyronemataceae	Geopora	unidentified	dodgerblue2	-1.99407	13.4961	9.82107	14.6752	24.5428	1.92411e-05	0.00502192	**
ASV_118	Fungi	Ascomycota	Sordariomycetes	Microascales	Microascaceae	Microascus	Microascus_croci	dodgerblue2	1.59532	8.52634	3.02259	11.2563	20.6532	0.000124256	0.0152334	*
ASV_143	Fungi	Ascomycota	Sordariomycetes	Microascales	Microascaceae	Microascus	Microascus_trigonosporus	dodgerblue2	2.95105	7.13534	-0.891422	11.2668	19.9349	0.000175097	0.0152334	*
ASV_92	Fungi	unidentified	unidentified	unidentified	unidentified	unidentified	unidentified	dimgrey	0	7.43891	10.53	9.81947	18.3001	0.000381399	0.0230938	*
ASV_34	Fungi	Ascomycota	Sordariomycetes	Microascales	Microascaceae	Microascus	unclassified_Microascus	dodgerblue2	8.05765	7.14456	1.35531	12.5331	17.9878	0.00044241	0.0230938	*
ASV_155	Fungi	Chytridiomycota	Rhizophlyctidomycetes	Rhizophlyctidales	Rhizophlyctidaceae	Rhizophlyctis	Rhizophlyctis_rosea	mediumorchid1	2.75067	-7.92536	-7.92536	9.99634	16.7846	0.000782609	0.0340435	*
ASV_51	Fungi	Ascomycota	Sordariomycetes	Hypocreales	Hypocreales_fam_Incertae_sedis	Trichothecium	unidentified	dodgerblue2	1.56786	6.59792	8.68894	11.1999	16.0837	0.00109007	0.0406439	*
ASV_99	Fungi	Ascomycota	Dothideomycetes	Pleosporales	Didymosphaeriaceae	Montagnula	Montagnula_opulenta	dodgerblue2	-3.35892	7.99013	1.40081	10.4782	15.6025	0.0013679	0.042756	*
ASV_554	Fungi	Ascomycota	Saccharomycetes	Saccharomycetales	Pichiaceae	Pichia	Pichia_kluyveri	dodgerblue2	4.92966	0	8.36036	7.77736	15.4145	0.00149457	0.042756	*
ASV_37	Fungi	Ascomycota	Eurotiomycetes	Onygenales	Onygenales_fam_Incertae_sedis	Chrysosporium	Chrysosporium_lobatum	dodgerblue2	-0.123374	4.67375	-2.80307	12.7122	15.0696	0.00175812	0.042756	*
ASV_160	Fungi	Basidiomycota	Malasseziomycetes	Malasseziales	Malasseziaceae	Malassezia	Malassezia_restricta	firebrick1	5.71156	0	7.41428	7.22103	15.0172	0.00180198	0.042756	*
ASV_30	Fungi	Basidiomycota	Tremellomycetes	Trichosporonales	Trichosporonaceae	Cutaneotrichosporon	Cutaneotrichosporon_curvatus	firebrick1	-5.3579	1.39196	-5.81067	13.5476	14.6438	0.00214775	0.043686	*
ASV_383	Fungi	Ascomycota	Pezizomycetes	Pezizales	Pezizaceae	Iodophanus	unidentified	dodgerblue2	2.01857	-5.63961	-5.63961	7.3721	14.3561	0.00245846	0.043686	*
ASV_26	Fungi	Ascomycota	Eurotiomycetes	Eurotiales	Aspergillaceae	Aspergillus	Aspergillus_subversicolor	dodgerblue2	3.52043	5.51129	1.0685	14.0841	14.3118	0.00251007	0.043686	*
ASV_44	Fungi	Ascomycota	Sordariomycetes	Xylariales	unclassified_Xylariales	unclassified_Xylariales	unclassified_Xylariales	dodgerblue2	0.902246	5.7341	-6.29249	11.1981	14.0542	0.00283233	0.043686	*
ASV_137	Fungi	Ascomycota	Dothideomycetes	Pleosporales	Pleosporaceae	Stemphylium	Stemphylium_vesicarium	dodgerblue2	-1.4478	-11.3566	-1.20957	11.2968	14.0391	0.00285239	0.043686	*
ASV_193	Fungi	Ascomycota	Eurotiomycetes	Chaetothyriales	Herpotrichiellaceae	unidentified	unidentified	dodgerblue2	0	9.45517	8.67051	9.27041	13.8811	0.00307156	0.043686	*
ASV_860	Fungi	Ascomycota	unclassified_Ascomycota	unclassified_Ascomycota	unclassified_Ascomycota	unclassified_Ascomycota	unclassified_Ascomycota	dodgerblue2	5.26353	0	5.15791	6.15801	13.8201	0.0031605	0.043686	*
ASV_69	Fungi	Ascomycota	Orbiliomycetes	Orbiliales	Orbiliaceae	unidentified	unidentified	dodgerblue2	4.98829	11.3751	10.3385	11.0553	13.8045	0.00318367	0.043686	*
ASV_580	Fungi	Glomeromycota	Glomeromycetes	Glomerales	Glomeraceae	Funneliformis	Funneliformis_mosseae	seagreen3	5.35285	-2.81263	2.99651	7.75532	13.6973	0.00334758	0.043686	*
ASV_113	Fungi	Basidiomycota	Agaricomycetes	Cantharellales	Ceratobasidiaceae	Thanatephorus	unclassified_Thanatephorus	firebrick1	1.11894	-8.55603	3.73558	11.6869	13.3893	0.00386614	0.0458866	*
ASV_342	Fungi	Ascomycota	Sordariomycetes	Hypocreales	Nectriaceae	Volutella	unclassified_Volutella	dodgerblue2	-4.0601	-8.64738	-5.21256	8.03612	13.3883	0.00386783	0.0458866	*

## Sheet: rhizo_16s
	Kingdom	Phylum	Class	Order	Family	Genus	Species	labels	cols	logFC.MPintercrop_K	logFC.MPmonoculture_A	logFC.MPmonoculture_K	logCPM	LR	PValue	FDR
ASV_15	Bacteria	Firmicutes	Bacilli	Bacillales	Planococcaceae	unclassified_Planococcaceae	unclassified_Planococcaceae	Firmicutes	tan1	-0.51313	-7.97366	-7.21831	16.1939	70.6348	3.1212e-15	7.50337e-12	***
ASV_196	Bacteria	Firmicutes	Bacilli	Bacillales	Planococcaceae	Planomicrobium	unclassified_Planomicrobium	Firmicutes	tan1	-0.316544	-7.13048	-7.40884	12.5385	59.6869	6.85707e-13	8.2422e-10	***
ASV_7300	Bacteria	Firmicutes	Bacilli	Bacillales	Planococcaceae	unclassified_Planococcaceae	unclassified_Planococcaceae	Firmicutes	tan1	-0.386448	-6.04013	-5.57598	11.8392	57.8531	1.68963e-12	1.35396e-09	***
ASV_5670	Bacteria	Firmicutes	Bacilli	Bacillales	Planococcaceae	unclassified_Planococcaceae	unclassified_Planococcaceae	Firmicutes	tan1	0.232762	-8.49643	-6.86481	9.13817	55.1446	6.3954e-12	3.84364e-09	***
ASV_664	Bacteria	Firmicutes	Clostridia	Clostridiales	Lachnospiraceae	[Ruminococcus]_torques_group	unclassified_[Ruminococcus]_torques_group	Firmicutes	tan1	-8.50772	-5.77457	-8.50772	8.2281	50.6226	5.88691e-11	2.83043e-08	***
ASV_25	Bacteria	Actinobacteria	Actinobacteria	Micrococcales	Micrococcaceae	Arthrobacter	unclassified_Arthrobacter	Actinobacteria	indianred2	0.87484	-4.43591	-5.10824	16.1548	43.7402	1.71366e-09	6.86605e-07	***
ASV_7256	Bacteria	Firmicutes	Bacilli	Bacillales	Planococcaceae	unclassified_Planococcaceae	unclassified_Planococcaceae	Firmicutes	tan1	-0.844302	-6.72714	-8.63185	8.82482	43.2743	2.15218e-09	7.32455e-07	***
ASV_13448	Bacteria	Firmicutes	Bacilli	Bacillales	Planococcaceae	Planococcus	unclassified_Planococcus	Firmicutes	tan1	-0.71384	-7.39685	-7.08061	10.0922	42.9047	2.57841e-09	7.32455e-07	***
ASV_430	Bacteria	Bacteroidetes	Bacteroidia	Chitinophagales	Chitinophagaceae	Pseudoflavitalea	uncultured_bacterium	Bacteroidetes	steelblue1	2.09839	9.6259	7.62524	9.48719	42.6834	2.87296e-09	7.32455e-07	***
ASV_53	Bacteria	Firmicutes	Bacilli	Bacillales	Bacillaceae	Bacillus	unclassified_Bacillus	Firmicutes	tan1	-3.12277	-6.841	-3.45015	12.7901	42.3683	3.35136e-09	7.32455e-07	***
ASV_7232	Bacteria	Firmicutes	Bacilli	Bacillales	Planococcaceae	unclassified_Planococcaceae	unclassified_Planococcaceae	Firmicutes	tan1	-0.558742	-6.31536	-8.2169	8.54681	42.3682	3.3515e-09	7.32455e-07	***
ASV_17773	Bacteria	Actinobacteria	Actinobacteria	Micrococcales	Microbacteriaceae	unclassified_Microbacteriaceae	unclassified_Microbacteriaceae	Actinobacteria	indianred2	7.87505	4.22266	3.1994	7.73141	39.3423	1.46874e-08	2.94238e-06	***
ASV_89	Bacteria	Actinobacteria	Actinobacteria	Micrococcales	Promicromonosporaceae	Myceligenerans	unclassified_Myceligenerans	Actinobacteria	indianred2	-5.1433	5.2581	-2.65866	9.73336	37.8195	3.08637e-08	5.7074e-06	***
ASV_88	Bacteria	Proteobacteria	Alphaproteobacteria	Sphingomonadales	Sphingomonadaceae	Sphingobium	unclassified_Sphingobium	Alphaproteobacteria	palegreen1	-1.36983	7.08785	-1.13059	9.8655	37.6377	3.37238e-08	5.79086e-06	***
ASV_7555	Bacteria	Firmicutes	Bacilli	Bacillales	Planococcaceae	unclassified_Planococcaceae	unclassified_Planococcaceae	Firmicutes	tan1	2.15871	-4.28331	-6.93557	8.89908	37.4114	3.76556e-08	6.03494e-06	***
ASV_553	Bacteria	Proteobacteria	Alphaproteobacteria	Azospirillales	Inquilinaceae	Inquilinus	unclassified_Inquilinus	Alphaproteobacteria	palegreen1	-3.62987	5.04573	3.72019	8.76689	37.1155	4.34965e-08	6.53534e-06	***
ASV_7176	Bacteria	Firmicutes	Bacilli	Bacillales	Planococcaceae	unclassified_Planococcaceae	unclassified_Planococcaceae	Firmicutes	tan1	-1.05607	-7.8729	-7.8729	8.08042	36.6351	5.49654e-08	7.77276e-06	***
ASV_94	Bacteria	Actinobacteria	Actinobacteria	Micromonosporales	Micromonosporaceae	Longispora	uncultured_bacterium	Actinobacteria	indianred2	0	11.5825	7.57351	11.0748	36.46	5.98578e-08	7.99434e-06	***
ASV_3613	Bacteria	Actinobacteria	Actinobacteria	Glycomycetales	Glycomycetaceae	Glycomyces	unclassified_Glycomyces	Actinobacteria	indianred2	1.17671	6.03956	-1.39751	9.41839	36.297	6.48013e-08	8.19907e-06	***
ASV_12718	Bacteria	Firmicutes	Bacilli	Bacillales	Planococcaceae	unclassified_Planococcaceae	unclassified_Planococcaceae	Firmicutes	tan1	-0.161113	-7.87249	-5.50226	8.37381	35.9255	7.76492e-08	9.33343e-06	***
ASV_373	Bacteria	Firmicutes	Bacilli	Bacillales	Planococcaceae	Domibacillus	unclassified_Domibacillus	Firmicutes	tan1	-1.04923	-4.96923	-3.88006	10.5299	35.4883	9.60624e-08	1.09969e-05	***
ASV_397	Bacteria	Actinobacteria	Actinobacteria	Micrococcales	Cellulomonadaceae	Cellulomonas	unclassified_Cellulomonas	Actinobacteria	indianred2	1.63523	-3.03369	-3.16674	12.4356	34.7987	1.34356e-07	1.46814e-05	***
ASV_200	Bacteria	Actinobacteria	Actinobacteria	Glycomycetales	Glycomycetaceae	Glycomyces	unclassified_Glycomyces	Actinobacteria	indianred2	-3.50032	6.69591	0.587253	9.72677	34.1664	1.82727e-07	1.89533e-05	***
ASV_1239	Bacteria	Proteobacteria	Deltaproteobacteria	Myxococcales	Sandaracinaceae	uncultured	unclassified_uncultured	Deltaproteobacteria	palegreen4	1.63015	5.84397	0.941429	7.6868	34.0946	1.89218e-07	1.89533e-05	***
ASV_1068	Bacteria	Bacteroidetes	Bacteroidia	Chitinophagales	Chitinophagaceae	Niastella	unclassified_Niastella	Bacteroidetes	steelblue1	-5.09795	3.62937	1.72264	8.73785	33.9369	2.04288e-07	1.96443e-05	***
ASV_17059	Bacteria	Actinobacteria	Actinobacteria	Micrococcales	Micrococcaceae	unclassified_Micrococcaceae	unclassified_Micrococcaceae	Actinobacteria	indianred2	8.28616	5.5924	4.29488	8.17567	33.7026	2.28929e-07	2.11672e-05	***
ASV_7200	Bacteria	Firmicutes	Bacilli	Bacillales	Planococcaceae	Planococcus	unclassified_Planococcus	Firmicutes	tan1	-2.15835	-6.71399	-7.63624	9.10291	33.575	2.4357e-07	2.16868e-05	***
ASV_7691	Bacteria	Actinobacteria	Actinobacteria	Micrococcales	Micrococcaceae	unclassified_Micrococcaceae	unclassified_Micrococcaceae	Actinobacteria	indianred2	1.63284	-3.77392	-3.93483	10.5223	33.0518	3.14066e-07	2.69648e-05	***
ASV_1213	Bacteria	Bacteroidetes	Bacteroidia	Bacteroidales	Rikenellaceae	Rikenellaceae_RC9_gut_group	uncultured_bacterium	Bacteroidetes	steelblue1	-7.62127	-4.36399	-7.62127	7.51112	31.5937	6.37384e-07	5.28369e-05	***
ASV_287	Bacteria	Actinobacteria	Acidimicrobiia	Microtrichales	uncultured	uncultured	uncultured_Actinomycetales	Actinobacteria	indianred2	0.070773	-4.1677	-5.88615	9.24319	31.314	7.3001e-07	5.84981e-05	***
ASV_13280	Bacteria	Firmicutes	Bacilli	Bacillales	Planococcaceae	Planococcus	unclassified_Planococcus	Firmicutes	tan1	-1.29305	-7.91548	-5.45573	9.7205	31.193	7.74107e-07	6.00307e-05	***
ASV_7935	Bacteria	Actinobacteria	Actinobacteria	Pseudonocardiales	Pseudonocardiaceae	Saccharopolyspora	unclassified_Saccharopolyspora	Actinobacteria	indianred2	1.20096	4.92616	-2.70194	7.55948	30.9598	8.66788e-07	6.48607e-05	***
ASV_977	Bacteria	Actinobacteria	Actinobacteria	Micrococcales	Intrasporangiaceae	unclassified_Intrasporangiaceae	unclassified_Intrasporangiaceae	Actinobacteria	indianred2	3.21845	-2.89549	-4.69327	7.72471	30.9045	8.90351e-07	6.48607e-05	***
ASV_5693	Bacteria	Actinobacteria	Actinobacteria	Pseudonocardiales	Pseudonocardiaceae	Kibdelosporangium	unclassified_Kibdelosporangium	Actinobacteria	indianred2	3.47368	7.65785	3.1993	7.58122	30.829	9.23535e-07	6.52993e-05	***
ASV_131	Bacteria	Actinobacteria	Actinobacteria	Micrococcales	Microbacteriaceae	Agromyces	unclassified_Agromyces	Actinobacteria	indianred2	1.07215	4.39564	1.79516	11.451	30.5996	1.03211e-06	7.08911e-05	***
ASV_658	Bacteria	Bacteroidetes	Bacteroidia	Cytophagales	Microscillaceae	uncultured	metagenome	Bacteroidetes	steelblue1	0	8.07272	5.046	7.95022	30.4031	1.13523e-06	7.58078e-05	***
ASV_190	Bacteria	Firmicutes	Bacilli	Bacillales	Planococcaceae	Paenisporosarcina	unclassified_Paenisporosarcina	Firmicutes	tan1	-2.87234	-4.96286	-2.55844	10.9727	30.318	1.18303e-06	7.68649e-05	***
ASV_85	Bacteria	Proteobacteria	Gammaproteobacteria	Betaproteobacteriales	Burkholderiaceae	Variovorax	unclassified_Variovorax	Gammaproteobacteria	palegreen2	-0.4798	4.40555	2.31141	11.9777	30.2474	1.22422e-06	7.74481e-05	***
ASV_310	Bacteria	Patescibacteria	Saccharimonadia	Saccharimonadales	Saccharimonadaceae	Saccharimonadaceae	Candidatus_Saccharibacteria	Patescibacteria	lightgrey	6.06825	1.02257	4.71266	8.9716	30.1192	1.30263e-06	8.02957e-05	***
ASV_61	Bacteria	Actinobacteria	Actinobacteria	Glycomycetales	Glycomycetaceae	Glycomyces	unclassified_Glycomyces	Actinobacteria	indianred2	-0.134365	4.73651	-0.534243	11.6248	30.0068	1.37549e-06	8.22607e-05	***
ASV_1071	Bacteria	Actinobacteria	Actinobacteria	Micrococcales	Intrasporangiaceae	Aquipuribacter	uncultured_bacterium	Actinobacteria	indianred2	1.55613	-5.24983	-3.98379	9.44317	29.966	1.40295e-06	8.22607e-05	***
ASV_7315	Bacteria	Firmicutes	Bacilli	Bacillales	Planococcaceae	unclassified_Planococcaceae	unclassified_Planococcaceae	Firmicutes	tan1	0.170363	-7.17517	-4.81543	7.87599	29.4911	1.76569e-06	0.000101065	***
ASV_334	Bacteria	Proteobacteria	Gammaproteobacteria	Steroidobacterales	Steroidobacteraceae	Steroidobacter	unclassified_Steroidobacter	Gammaproteobacteria	palegreen2	-5.89509	-0.692977	-6.38066	9.52851	29.1791	2.05355e-06	0.000114808	***
ASV_13946	Bacteria	Firmicutes	Bacilli	Bacillales	Planococcaceae	unclassified_Planococcaceae	unclassified_Planococcaceae	Firmicutes	tan1	-1.35673	-5.735	-7.53708	7.73102	29.0282	2.20908e-06	0.000118181	***
ASV_214	Bacteria	Actinobacteria	Actinobacteria	Frankiales	uncultured	uncultured	unclassified_uncultured	Actinobacteria	indianred2	1.61743	-3.22028	-2.06472	11.7527	29.0253	2.2122e-06	0.000118181	***
ASV_24461	Bacteria	Proteobacteria	Gammaproteobacteria	Betaproteobacteriales	Burkholderiaceae	Aquabacterium	unclassified_Aquabacterium	Gammaproteobacteria	palegreen2	0	2.65198	6.86592	6.99051	28.7295	2.55251e-06	0.000133397	***
ASV_828	Bacteria	Firmicutes	Clostridia	Clostridiales	Ruminococcaceae	Faecalibacterium	uncultured_bacterium	Firmicutes	tan1	-7.87284	-3.75857	-7.87284	7.74674	28.5912	2.72903e-06	0.000139587	***
ASV_1674	Bacteria	Actinobacteria	Actinobacteria	Micrococcales	Micrococcaceae	Arthrobacter	unclassified_Arthrobacter	Actinobacteria	indianred2	-0.875026	-5.95229	-4.87698	9.68598	28.4318	2.94777e-06	0.000147634	***
ASV_160	Bacteria	Patescibacteria	Saccharimonadia	Saccharimonadales	Saccharimonadales	Saccharimonadales	unclassified_Saccharimonadales	Patescibacteria	lightgrey	2.17432	3.73935	7.33911	9.16003	28.1889	3.31507e-06	0.000160718	***
ASV_13867	Bacteria	Actinobacteria	Actinobacteria	Micrococcales	Micrococcaceae	Kocuria	unclassified_Kocuria	Actinobacteria	indianred2	1.35423	-3.89838	-4.47184	9.12402	28.1717	3.34272e-06	0.000160718	***
ASV_512	Bacteria	Actinobacteria	Actinobacteria	Frankiales	Geodermatophilaceae	Blastococcus	unclassified_Blastococcus	Actinobacteria	indianred2	2.19012	-1.81911	-2.47821	10.6781	27.926	3.76419e-06	0.000177434	***
ASV_7320	Bacteria	Actinobacteria	Actinobacteria	Micrococcales	unclassified_Micrococcales	unclassified_Micrococcales	unclassified_Micrococcales	Actinobacteria	indianred2	2.1401	-2.94802	-4.22872	9.11083	27.5806	4.44804e-06	0.000205636	***
ASV_7996	Bacteria	Actinobacteria	Actinobacteria	Pseudonocardiales	Pseudonocardiaceae	Actinophytocola	unclassified_Actinophytocola	Actinobacteria	indianred2	0.984675	5.02404	-1.93027	7.04977	27.2993	5.09512e-06	0.000231107	***
ASV_13483	Bacteria	Firmicutes	Bacilli	Bacillales	Planococcaceae	unclassified_Planococcaceae	unclassified_Planococcaceae	Firmicutes	tan1	0.337262	-6.46918	-6.46918	7.34128	27.143	5.49464e-06	0.000244613	***
ASV_442	Bacteria	Proteobacteria	Alphaproteobacteria	Rhodobacterales	Rhodobacteraceae	Paracoccus	unclassified_Paracoccus	Alphaproteobacteria	palegreen1	-0.277202	-3.63395	-6.26526	10.3828	27.0937	5.62691e-06	0.000245947	***
ASV_54	Bacteria	Actinobacteria	Actinobacteria	Corynebacteriales	Nocardiaceae	Nocardia	unclassified_Nocardia	Actinobacteria	indianred2	-6.35017	-2.69834	-9.47389	10.6009	26.6283	7.04402e-06	0.00030239	***
ASV_2031	Bacteria	Bacteroidetes	Bacteroidia	Bacteroidales	Bacteroidaceae	Bacteroides	Bacteroides_barnesiae	Bacteroidetes	steelblue1	-6.92761	-3.68315	-6.92761	7.05065	26.4	7.86436e-06	0.000331683	***
ASV_1238	Bacteria	Bacteroidetes	Bacteroidia	Flavobacteriales	Flavobacteriaceae	unclassified_Flavobacteriaceae	unclassified_Flavobacteriaceae	Bacteroidetes	steelblue1	2.66361	-5.05187	-5.05187	7.65429	26.2265	8.55082e-06	0.000354417	***
ASV_8187	Bacteria	Bacteroidetes	Bacteroidia	Chitinophagales	Chitinophagaceae	Pseudoflavitalea	uncultured_bacterium	Bacteroidetes	steelblue1	1.75349	7.24701	3.62174	7.31673	26.1896	8.70427e-06	0.000354662	***
ASV_18350	Bacteria	Actinobacteria	Actinobacteria	Kineosporiales	Kineosporiaceae	Quadrisphaera	unclassified_Quadrisphaera	Actinobacteria	indianred2	7.86996	5.57185	4.5736	7.90571	26.1482	8.87986e-06	0.000355786	***
ASV_5551	Bacteria	Firmicutes	Bacilli	Bacillales	Planococcaceae	Psychrobacillus	unclassified_Psychrobacillus	Firmicutes	tan1	-2.03	-6.10802	-5.11322	7.9878	25.9652	9.69876e-06	0.000382227	***
ASV_477	Bacteria	Proteobacteria	Gammaproteobacteria	Betaproteobacteriales	Methylophilaceae	unclassified_Methylophilaceae	unclassified_Methylophilaceae	Gammaproteobacteria	palegreen2	-5.18905	-5.43996	-8.09458	7.86161	25.7782	1.06137e-05	0.000411538	***
ASV_12766	Bacteria	Firmicutes	Bacilli	Bacillales	Planococcaceae	unclassified_Planococcaceae	unclassified_Planococcaceae	Firmicutes	tan1	-0.631099	-6.80981	-5.19298	7.3398	25.271	1.35515e-05	0.000517108	***
ASV_271	Bacteria	Firmicutes	Bacilli	Bacillales	Bacillaceae	Bacillus	unclassified_Bacillus	Firmicutes	tan1	0.0795338	-5.37307	-3.42553	8.03727	25.1339	1.44768e-05	0.000536466	***
ASV_718	Bacteria	Chloroflexi	Chloroflexia	Chloroflexales	Roseiflexaceae	uncultured	unclassified_uncultured	Chloroflexi	gold1	-4.42706	3.134	3.1283	8.28398	25.1189	1.45816e-05	0.000536466	***
ASV_1544	Bacteria	Actinobacteria	Actinobacteria	Kineosporiales	Kineosporiaceae	Kineococcus	unclassified_Kineococcus	Actinobacteria	indianred2	0.306816	-4.51153	-7.11244	7.91407	25.0981	1.47283e-05	0.000536466	***
ASV_16737	Bacteria	Actinobacteria	Actinobacteria	Micrococcales	Micrococcaceae	Glutamicibacter	unclassified_Glutamicibacter	Actinobacteria	indianred2	7.51618	0	3.65437	7.36063	24.9879	1.55303e-05	0.000557238	***
ASV_599	Bacteria	Bacteroidetes	Bacteroidia	Cytophagales	Cyclobacteriaceae	Tunicatimonas	uncultured_bacterium	Bacteroidetes	steelblue1	1.43097	-3.77431	-4.0586	7.9798	24.8758	1.6392e-05	0.000579506	***
ASV_908	Bacteria	Proteobacteria	Deltaproteobacteria	Myxococcales	BIrii41	BIrii41	unclassified_BIrii41	Deltaproteobacteria	palegreen4	-2.63908	3.17094	0.846706	8.65939	24.611	1.86194e-05	0.000648711	***
ASV_1342	Bacteria	Firmicutes	Clostridia	Clostridiales	Lachnospiraceae	unclassified_Lachnospiraceae	unclassified_Lachnospiraceae	Firmicutes	tan1	-6.96177	-3.87576	-6.96177	7.03426	24.4309	2.03052e-05	0.000692494	***
ASV_773	Bacteria	Bacteroidetes	Bacteroidia	Chitinophagales	Chitinophagaceae	Chitinophaga	Chitinophaga_sp.	Bacteroidetes	steelblue1	0	8.1543	5.61691	8.08682	24.4159	2.04522e-05	0.000692494	***
ASV_8151	Bacteria	Actinobacteria	Actinobacteria	Pseudonocardiales	Pseudonocardiaceae	Actinophytocola	unclassified_Actinophytocola	Actinobacteria	indianred2	-0.746848	3.69961	-1.61417	8.02047	24.2198	2.24748e-05	0.000750409	***
ASV_17714	Bacteria	Actinobacteria	Actinobacteria	Propionibacteriales	Nocardioidaceae	Nocardioides	unclassified_Nocardioides	Actinobacteria	indianred2	7.43886	4.93029	3.51328	7.48246	24.1636	2.30901e-05	0.000754476	***
ASV_606	Bacteria	Actinobacteria	Actinobacteria	Frankiales	uncultured	uncultured	unclassified_uncultured	Actinobacteria	indianred2	1.5456	-2.94766	-2.73253	9.74028	24.1516	2.32243e-05	0.000754476	***
ASV_7617	Bacteria	Actinobacteria	Actinobacteria	Kineosporiales	Kineosporiaceae	Quadrisphaera	unclassified_Quadrisphaera	Actinobacteria	indianred2	1.66995	-4.19585	-5.98684	7.73936	23.9889	2.5114e-05	0.000804987	***
ASV_823	Bacteria	Acidobacteria	Subgroup_6	Subgroup_6	Subgroup_6	Subgroup_6	unclassified_Subgroup_6	Acidobacteria	lightsalmon4	-4.07512	3.54987	-1.73457	7.5775	23.8817	2.64412e-05	0.000826274	***
ASV_3584	Bacteria	Bacteroidetes	Bacteroidia	Bacteroidales	Rikenellaceae	Rikenellaceae_RC9_gut_group	unclassified_Rikenellaceae_RC9_gut_group	Bacteroidetes	steelblue1	-5.87291	-3.48997	-5.87291	6.40798	23.8798	2.64655e-05	0.000826274	***
ASV_21383	Bacteria	Actinobacteria	Actinobacteria	Streptomycetales	Streptomycetaceae	Streptomyces	unclassified_Streptomyces	Actinobacteria	indianred2	0	6.37809	2.82514	6.68337	23.7706	2.78919e-05	0.000859644	***
ASV_1760	Bacteria	Bacteroidetes	Bacteroidia	Bacteroidales	Bacteroidaceae	Bacteroides	Mediterranea_massiliensis	Bacteroidetes	steelblue1	-6.6142	-3.36207	-6.6142	6.84348	23.7409	2.8293e-05	0.000860968	***
ASV_7909	Bacteria	Actinobacteria	Actinobacteria	Micrococcales	Micrococcaceae	unclassified_Micrococcaceae	unclassified_Micrococcaceae	Actinobacteria	indianred2	0.189679	-4.65368	-6.51572	7.40244	23.7045	2.87914e-05	0.000865183	***
ASV_15027	Bacteria	Actinobacteria	Actinobacteria	Micrococcales	unclassified_Micrococcales	unclassified_Micrococcales	unclassified_Micrococcales	Actinobacteria	indianred2	1.69296	-5.78281	-5.78281	7.55559	23.6268	2.98874e-05	0.000870693	***
ASV_5698	Bacteria	Actinobacteria	Actinobacteria	Micromonosporales	Micromonosporaceae	Catelliglobosispora	Catelliglobosispora_koreensis	Actinobacteria	indianred2	-2.69632	3.5741	-2.69632	6.62162	23.6015	3.02519e-05	0.000870693	***
ASV_4595	Bacteria	Actinobacteria	Actinobacteria	Micrococcales	Cellulomonadaceae	unclassified_Cellulomonadaceae	unclassified_Cellulomonadaceae	Actinobacteria	indianred2	1.33803	-2.88722	-3.1214	10.1291	23.5973	3.03133e-05	0.000870693	***
ASV_361	Bacteria	Bacteroidetes	Bacteroidia	Cytophagales	Spirosomaceae	Dyadobacter	unclassified_Dyadobacter	Bacteroidetes	steelblue1	-3.45603	2.64522	-2.09059	9.62127	23.5898	3.04236e-05	0.000870693	***
ASV_850	Bacteria	Bacteroidetes	Bacteroidia	Cytophagales	Hymenobacteraceae	Pontibacter	unclassified_Pontibacter	Bacteroidetes	steelblue1	0.0440849	-5.42106	-5.843	9.21859	23.55	3.10096e-05	0.00087368	***
ASV_1428	Bacteria	Actinobacteria	Actinobacteria	Micrococcales	Micrococcaceae	Arthrobacter	Arthrobacter_pigmenti	Actinobacteria	indianred2	1.4978	-5.19606	-5.19606	7.02707	23.5337	3.12548e-05	0.00087368	***
ASV_22621	Bacteria	Actinobacteria	Actinobacteria	Micromonosporales	Micromonosporaceae	unclassified_Micromonosporaceae	unclassified_Micromonosporaceae	Actinobacteria	indianred2	0	7.01025	6.12038	7.47273	23.4889	3.19337e-05	0.000882398	***
ASV_1850	Bacteria	Firmicutes	Bacilli	Bacillales	Bacillaceae	Sinobaca	Sinobaca_beijingensis	Firmicutes	tan1	1.01125	-6.02	-6.02	7.39038	23.3529	3.40888e-05	0.000931243	***
ASV_523	Bacteria	Chloroflexi	Chloroflexia	Thermomicrobiales	JG30-KF-CM45	JG30-KF-CM45	uncultured_bacterium	Chloroflexi	gold1	1.29152	-2.99314	-3.663	8.31906	23.0786	3.88873e-05	0.00105039	**
ASV_12616	Bacteria	Firmicutes	Bacilli	Bacillales	Planococcaceae	Planococcus	unclassified_Planococcus	Firmicutes	tan1	0.32624	-4.12651	-6.77179	7.63158	22.9644	4.10788e-05	0.00109726	**
ASV_13883	Bacteria	Firmicutes	Bacilli	Bacillales	Planococcaceae	unclassified_Planococcaceae	unclassified_Planococcaceae	Firmicutes	tan1	0.16691	-5.92528	-5.92528	6.92822	22.9162	4.2041e-05	0.00111062	**
ASV_13261	Bacteria	Firmicutes	Bacilli	Bacillales	Bacillaceae	Bacillus	unclassified_Bacillus	Firmicutes	tan1	1.22477	-2.94865	-4.76794	6.6684	22.7564	4.539e-05	0.00115574	**
ASV_15564	Bacteria	Actinobacteria	Actinobacteria	Micrococcales	unclassified_Micrococcales	unclassified_Micrococcales	unclassified_Micrococcales	Actinobacteria	indianred2	4.32274	0.476938	-0.582376	6.80336	22.7453	4.56326e-05	0.00115574	**
ASV_7779	Bacteria	Actinobacteria	Actinobacteria	Micrococcales	Microbacteriaceae	unclassified_Microbacteriaceae	unclassified_Microbacteriaceae	Actinobacteria	indianred2	1.77131	-1.75836	-3.54249	8.29359	22.7392	4.57666e-05	0.00115574	**
ASV_885	Bacteria	Rokubacteria	NC10	Rokubacteriales	Rokubacteriales	Rokubacteriales	uncultured_bacterium	Rokubacteria	lightgrey	-0.5348	-4.60769	1.5567	8.31954	22.7217	4.61533e-05	0.00115574	**
ASV_419	Bacteria	Firmicutes	Clostridia	Clostridiales	Peptostreptococcaceae	Romboutsia	unclassified_Romboutsia	Firmicutes	tan1	-4.9488	-3.88435	-4.91271	7.89896	22.7032	4.65644e-05	0.00115574	**
ASV_1698	Bacteria	Bacteroidetes	Bacteroidia	Bacteroidales	Bacteroidaceae	Bacteroides	unclassified_Bacteroides	Bacteroidetes	steelblue1	-6.16766	-3.57086	-6.16766	6.56045	22.6909	4.68393e-05	0.00115574	**
ASV_5525	Bacteria	Firmicutes	Bacilli	Bacillales	Bacillaceae	Bacillus	unclassified_Bacillus	Firmicutes	tan1	-0.339451	-3.54756	-3.12992	8.81779	22.6787	4.71141e-05	0.00115574	**
ASV_130	Bacteria	Bacteroidetes	Bacteroidia	Sphingobacteriales	Sphingobacteriaceae	Olivibacter	Olivibacter_soli	Bacteroidetes	steelblue1	5.10317	10.2751	6.51315	9.90561	22.5828	4.93315e-05	0.00119791	**
ASV_51	Bacteria	Firmicutes	Bacilli	Bacillales	Paenibacillaceae	Paenibacillus	unclassified_Paenibacillus	Firmicutes	tan1	-4.6658	-7.71855	-5.2334	10.9225	22.5422	5.03014e-05	0.00120925	**
ASV_1536	Bacteria	Acidobacteria	Blastocatellia_(Subgroup_4)	Blastocatellales	Blastocatellaceae	unclassified_Blastocatellaceae	unclassified_Blastocatellaceae	Acidobacteria	lightsalmon4	-1.93781	4.62888	4.32217	7.33082	22.4982	5.13755e-05	0.00122284	**
ASV_968	Bacteria	Chloroflexi	Anaerolineae	Ardenticatenales	uncultured	uncultured	uncultured_bacterium	Chloroflexi	gold1	-1.07746	3.70608	0.855569	7.70678	22.4674	5.21377e-05	0.00122881	**
ASV_242	Bacteria	Proteobacteria	Deltaproteobacteria	Myxococcales	Polyangiaceae	Jahnella	Jahnella_thaxteri	Deltaproteobacteria	palegreen4	0.152697	6.12325	0.473437	8.98902	22.2599	5.75914e-05	0.0013245	**
ASV_930	Bacteria	Bacteroidetes	Bacteroidia	Cytophagales	Hymenobacteraceae	Pontibacter	unclassified_Pontibacter	Bacteroidetes	steelblue1	0.942575	-4.0844	-3.08477	9.01621	22.2542	5.77498e-05	0.0013245	**
ASV_239	Bacteria	Actinobacteria	Nitriliruptoria	Nitriliruptorales	Nitriliruptoraceae	Nitriliruptoraceae	uncultured_bacterium	Actinobacteria	indianred2	2.46726	-5.03157	-5.03157	7.43443	22.2506	5.78503e-05	0.0013245	**
ASV_887	Bacteria	Bacteroidetes	Bacteroidia	Bacteroidales	Bacteroidaceae	Bacteroides	uncultured_Bacteroidales	Bacteroidetes	steelblue1	-5.69631	-3.32995	-5.69631	6.32501	22.2016	5.92237e-05	0.00134315	**
ASV_276	Bacteria	Bacteroidetes	Bacteroidia	Cytophagales	Microscillaceae	unclassified_Microscillaceae	unclassified_Microscillaceae	Bacteroidetes	steelblue1	1.39796	5.22784	3.21685	10.0972	21.9346	6.7308e-05	0.00147825	**
ASV_14434	Bacteria	Actinobacteria	Actinobacteria	Micrococcales	Micrococcaceae	unclassified_Micrococcaceae	unclassified_Micrococcaceae	Actinobacteria	indianred2	1.63206	-4.23328	-3.90934	9.01332	21.9004	6.8419e-05	0.00147825	**
ASV_870	Bacteria	Bacteroidetes	Bacteroidia	Cytophagales	Spirosomaceae	Rhabdobacter	Telluribacter_humicola	Bacteroidetes	steelblue1	-0.151304	-5.52867	-3.64218	8.02963	21.8879	6.88287e-05	0.00147825	**
ASV_527	Bacteria	Proteobacteria	Alphaproteobacteria	Rhodobacterales	Rhodobacteraceae	Rubellimicrobium	uncultured_bacterium	Alphaproteobacteria	palegreen1	-0.0745051	-2.50493	-4.76317	9.78889	21.8866	6.88733e-05	0.00147825	**
ASV_9344	Bacteria	Actinobacteria	Actinobacteria	Frankiales	Geodermatophilaceae	Geodermatophilus	unclassified_Geodermatophilus	Actinobacteria	indianred2	3.31689	-3.75978	-0.0377964	7.18385	21.879	6.91245e-05	0.00147825	**
ASV_5493	Bacteria	Firmicutes	Bacilli	Bacillales	Planococcaceae	unclassified_Planococcaceae	unclassified_Planococcaceae	Firmicutes	tan1	-0.18121	-6.51843	-4.17	7.28962	21.8769	6.91926e-05	0.00147825	**
ASV_2153	Bacteria	Actinobacteria	Actinobacteria	Streptomycetales	Streptomycetaceae	Streptomyces	unclassified_Streptomyces	Actinobacteria	indianred2	0.648841	3.28292	-1.56986	9.63606	21.862	6.96905e-05	0.00147825	**
ASV_18421	Bacteria	Gemmatimonadetes	Gemmatimonadetes	Gemmatimonadales	Gemmatimonadaceae	uncultured	unclassified_uncultured	Gemmatimonadetes	peachpuff3	1.54483	4.64872	6.18372	6.83347	21.8497	7.00999e-05	0.00147825	**
ASV_18845	Bacteria	Actinobacteria	Actinobacteria	Micrococcales	Micrococcaceae	Kocuria	unclassified_Kocuria	Actinobacteria	indianred2	7.76716	3.45708	3.27435	7.56171	21.7603	7.31673e-05	0.00152951	**
ASV_55	Bacteria	Actinobacteria	Actinobacteria	Streptomycetales	Streptomycetaceae	Streptomyces	unclassified_Streptomyces	Actinobacteria	indianred2	0.0966239	3.16134	0.226717	12.7738	21.7134	7.48312e-05	0.00155081	**
ASV_1020	Bacteria	Bacteroidetes	Bacteroidia	Cytophagales	Microscillaceae	uncultured	unclassified_uncultured	Bacteroidetes	steelblue1	-0.805796	3.95977	0.739678	7.64628	21.6223	7.81655e-05	0.00160607	**
ASV_1438	Bacteria	Actinobacteria	Actinobacteria	Frankiales	Geodermatophilaceae	unclassified_Geodermatophilaceae	unclassified_Geodermatophilaceae	Actinobacteria	indianred2	1.26467	-2.22485	-2.79464	9.02224	21.5638	8.03841e-05	0.00163765	**
ASV_22485	Bacteria	Actinobacteria	Actinobacteria	Corynebacteriales	Mycobacteriaceae	Mycobacterium	unclassified_Mycobacterium	Actinobacteria	indianred2	0	4.36577	6.18729	6.73845	21.481	8.36347e-05	0.00168085	**
ASV_314	Bacteria	Bacteroidetes	Bacteroidia	Chitinophagales	Chitinophagaceae	Niastella	unclassified_Niastella	Bacteroidetes	steelblue1	1.16169	3.76813	2.37964	10.7558	21.4743	8.39028e-05	0.00168085	**
ASV_7183	Bacteria	Firmicutes	Bacilli	Bacillales	Planococcaceae	Planococcus	unclassified_Planococcus	Firmicutes	tan1	-1.03679	-5.00022	-7.65413	7.92187	21.3106	9.07403e-05	0.00178912	**
ASV_859	Bacteria	Proteobacteria	Deltaproteobacteria	Myxococcales	Haliangiaceae	Haliangium	Kofleria_flava	Deltaproteobacteria	palegreen4	0.479545	-1.58113	-4.34622	8.85776	21.3094	9.07954e-05	0.00178912	**
ASV_756	Bacteria	Actinobacteria	Thermoleophilia	Solirubrobacterales	Solirubrobacteraceae	Conexibacter	unclassified_Conexibacter	Actinobacteria	indianred2	-0.946768	2.6622	-2.37006	7.92409	21.1416	9.83842e-05	0.00191528	**
ASV_297	Bacteria	Actinobacteria	Actinobacteria	Streptomycetales	Streptomycetaceae	Streptomyces	unclassified_Streptomyces	Actinobacteria	indianred2	-3.36374	-2.03389	-7.81635	9.38317	21.1329	9.87915e-05	0.00191528	**
ASV_13658	Bacteria	Firmicutes	Bacilli	Bacillales	Planococcaceae	unclassified_Planococcaceae	unclassified_Planococcaceae	Firmicutes	tan1	-1.19846	-6.56519	-6.56519	7.01047	21.1111	9.98271e-05	0.00191987	**
ASV_758	Bacteria	Actinobacteria	Actinobacteria	Streptosporangiales	Streptosporangiaceae	Herbidospora	unclassified_Herbidospora	Actinobacteria	indianred2	-3.34522	1.0306	4.60275	7.86048	21.0371	0.000103426	0.00197331	**
ASV_461	Bacteria	Proteobacteria	Alphaproteobacteria	Rhodobacterales	Rhodobacteraceae	unclassified_Rhodobacteraceae	unclassified_Rhodobacteraceae	Alphaproteobacteria	palegreen1	-0.829429	-3.06224	-5.01448	9.25965	20.9559	0.000107519	0.00203524	**
ASV_1697	Bacteria	Bacteroidetes	Bacteroidia	Cytophagales	Hymenobacteraceae	Pontibacter	unclassified_Pontibacter	Bacteroidetes	steelblue1	1.95881	-5.10717	-5.10717	7.24917	20.9259	0.000109073	0.00204852	**
ASV_7263	Bacteria	Actinobacteria	Actinobacteria	Micrococcales	Micrococcaceae	unclassified_Micrococcaceae	unclassified_Micrococcaceae	Actinobacteria	indianred2	0.247478	-7.62983	-4.42283	8.35587	20.8088	0.000115355	0.00214972	**
ASV_7590	Bacteria	Actinobacteria	Actinobacteria	Micrococcales	Microbacteriaceae	Microbacterium	unclassified_Microbacterium	Actinobacteria	indianred2	4.68067	2.31559	1.14205	7.62879	20.7922	0.000116272	0.00215014	**
ASV_5756	Bacteria	Proteobacteria	Deltaproteobacteria	Myxococcales	Sandaracinaceae	uncultured	unclassified_uncultured	Deltaproteobacteria	palegreen4	-3.77222	3.62329	-0.924141	7.3914	20.6946	0.000121825	0.00221953	**
ASV_8292	Bacteria	Actinobacteria	Actinobacteria	Propionibacteriales	Nocardioidaceae	Nocardioides	unclassified_Nocardioides	Actinobacteria	indianred2	-3.21324	3.00566	3.15641	7.27258	20.6794	0.000122715	0.00221953	**
ASV_379	Bacteria	Actinobacteria	Thermoleophilia	Gaiellales	uncultured	uncultured	metagenome	Actinobacteria	indianred2	2.92728	-0.654753	3.54487	10.2018	20.678	0.000122794	0.00221953	**
ASV_3268	Bacteria	Gemmatimonadetes	Longimicrobia	Longimicrobiales	Longimicrobiaceae	Longimicrobiaceae	uncultured_bacterium	Gemmatimonadetes	peachpuff3	-0.954357	-6.8043	-5.19234	7.25998	20.6396	0.000125069	0.0022311	**
ASV_4585	Bacteria	Actinobacteria	Actinobacteria	Frankiales	unclassified_Frankiales	unclassified_Frankiales	unclassified_Frankiales	Actinobacteria	indianred2	1.76241	-1.78155	-6.43737	8.24092	20.6243	0.000125985	0.0022311	**
ASV_7180	Bacteria	Actinobacteria	Actinobacteria	Pseudonocardiales	Pseudonocardiaceae	Pseudonocardia	unclassified_Pseudonocardia	Actinobacteria	indianred2	1.73654	-0.627689	-3.34084	7.83897	20.6204	0.000126218	0.0022311	**
ASV_1256	Bacteria	Actinobacteria	MB-A2-108	MB-A2-108	MB-A2-108	MB-A2-108	unclassified_MB-A2-108	Actinobacteria	indianred2	0.642652	-2.67073	-5.31306	6.79539	20.4192	0.000138953	0.00243828	**
ASV_1329	Bacteria	Chloroflexi	Anaerolineae	SBR1031	A4b	A4b	unclassified_A4b	Chloroflexi	gold1	-2.71937	1.84156	-1.93357	7.6021	20.3777	0.000141735	0.00246907	**
ASV_579	Bacteria	Firmicutes	Bacilli	Bacillales	Bacillaceae	Aureibacillus	unclassified_Aureibacillus	Firmicutes	tan1	-0.810252	-8.06195	-2.19459	8.4872	20.3613	0.000142852	0.00247062	**
ASV_1594	Bacteria	Chloroflexi	Chloroflexia	Chloroflexales	Roseiflexaceae	uncultured	uncultured_Chloroflexi	Chloroflexi	gold1	-1.92688	4.57796	0.912953	6.78587	20.2021	0.000154137	0.00263669	**
ASV_14116	Bacteria	Actinobacteria	Actinobacteria	Streptomycetales	Streptomycetaceae	Streptomyces	unclassified_Streptomyces	Actinobacteria	indianred2	1.32509	3.93063	-1.12395	6.99537	20.191	0.000154952	0.00263669	**
ASV_630	Bacteria	Bacteroidetes	Bacteroidia	Cytophagales	Microscillaceae	Ohtaekwangia	unclassified_Ohtaekwangia	Bacteroidetes	steelblue1	1.21671	5.6535	3.5755	8.3548	20.1695	0.000156549	0.00263669	**
ASV_1837	Bacteria	Deinococcus-Thermus	Deinococci	Deinococcales	Trueperaceae	Truepera	uncultured_Truepera	Deinococcus-Thermus	lightgrey	-0.713994	-6.92423	-4.5815	7.41327	20.1656	0.000156841	0.00263669	**
ASV_1612	Bacteria	Patescibacteria	Saccharimonadia	Saccharimonadales	Saccharimonadaceae	Saccharimonadaceae	unclassified_Saccharimonadaceae	Patescibacteria	lightgrey	2.38919	-4.42142	-2.8104	7.02272	20.1023	0.000161658	0.00269879	**
ASV_18595	Bacteria	Actinobacteria	Actinobacteria	Micrococcales	Cellulomonadaceae	Cellulomonas	unclassified_Cellulomonas	Actinobacteria	indianred2	7.15027	4.59235	1.60894	7.19973	20.023	0.000167891	0.00278351	**
ASV_9872	Bacteria	Bacteroidetes	Bacteroidia	Chitinophagales	Chitinophagaceae	Niastella	unclassified_Niastella	Bacteroidetes	steelblue1	-3.65852	3.06919	1.16011	7.13589	20.0083	0.000169068	0.00278384	**
ASV_2333	Bacteria	Actinobacteria	Actinobacteria	Micrococcales	Bogoriellaceae	Georgenia	unclassified_Georgenia	Actinobacteria	indianred2	1.87977	-2.07468	-2.94267	8.43868	19.9678	0.00017237	0.00278729	**
ASV_3626	Bacteria	Actinobacteria	Actinobacteria	Pseudonocardiales	Pseudonocardiaceae	Actinophytocola	unclassified_Actinophytocola	Actinobacteria	indianred2	1.822	5.34803	1.78969	7.37338	19.9653	0.000172577	0.00278729	**
ASV_591	Bacteria	Actinobacteria	Actinobacteria	Micromonosporales	Micromonosporaceae	Dactylosporangium	unclassified_Dactylosporangium	Actinobacteria	indianred2	0.449536	4.08033	4.31153	7.84212	19.9631	0.000172756	0.00278729	**
ASV_7571	Bacteria	Actinobacteria	Actinobacteria	Streptomycetales	Streptomycetaceae	Streptomyces	unclassified_Streptomyces	Actinobacteria	indianred2	0.189916	3.09908	-4.0793	7.33757	19.9063	0.000177507	0.00284484	**
ASV_672	Bacteria	Actinobacteria	Acidimicrobiia	Microtrichales	Microtrichaceae	uncultured	uncultured_Actinomycetales	Actinobacteria	indianred2	0.73864	-2.5376	-2.99534	9.22023	19.8366	0.000183505	0.00290487	**
ASV_286	Bacteria	Proteobacteria	Gammaproteobacteria	Enterobacteriales	Enterobacteriaceae	unclassified_Enterobacteriaceae	unclassified_Enterobacteriaceae	Gammaproteobacteria	palegreen2	0.914224	-2.80621	-6.76697	7.98445	19.8347	0.000183669	0.00290487	**
ASV_14531	Bacteria	Actinobacteria	Actinobacteria	Micrococcales	unclassified_Micrococcales	unclassified_Micrococcales	unclassified_Micrococcales	Actinobacteria	indianred2	4.07345	-0.166342	-1.094	6.94488	19.8082	0.000186012	0.00292269	**
ASV_1208	Bacteria	Actinobacteria	Actinobacteria	Micromonosporales	Micromonosporaceae	unclassified_Micromonosporaceae	unclassified_Micromonosporaceae	Actinobacteria	indianred2	-5.66494	-2.54874	1.23148	7.3521	19.7538	0.000190899	0.00296638	**
ASV_8088	Bacteria	Actinobacteria	Acidimicrobiia	unclassified_Acidimicrobiia	unclassified_Acidimicrobiia	unclassified_Acidimicrobiia	unclassified_Acidimicrobiia	Actinobacteria	indianred2	-1.91398	2.55829	-0.674426	7.56683	19.7498	0.00019126	0.00296638	**
ASV_1489	Bacteria	Proteobacteria	Alphaproteobacteria	Rhizobiales	Beijerinckiaceae	unclassified_Beijerinckiaceae	unclassified_Beijerinckiaceae	Alphaproteobacteria	palegreen1	-0.393624	-4.3493	-6.21125	6.9994	19.7208	0.000193923	0.0029884	**
ASV_605	Bacteria	Actinobacteria	Thermoleophilia	Solirubrobacterales	Solirubrobacteraceae	JCM_18997	uncultured_bacterium	Actinobacteria	indianred2	0.801653	-0.00578928	4.57558	8.35273	19.6194	0.000203528	0.00311644	**
ASV_2295	Bacteria	Actinobacteria	Actinobacteria	Micrococcales	Cellulomonadaceae	Pseudactinotalea	unclassified_Pseudactinotalea	Actinobacteria	indianred2	1.24374	1.36916	-5.72868	7.9707	19.5393	0.00021145	0.00320706	**
ASV_624	Bacteria	Actinobacteria	Actinobacteria	Corynebacteriales	Nocardiaceae	Gordonia	unclassified_Gordonia	Actinobacteria	indianred2	-2.18662	3.0031	-4.89919	7.82667	19.5328	0.000212114	0.00320706	**
ASV_272	Bacteria	Proteobacteria	Gammaproteobacteria	Gammaproteobacteria_Incertae_Sedis	Unknown_Family	Acidibacter	unclassified_Acidibacter	Gammaproteobacteria	palegreen2	-2.70784	2.65637	0.368619	9.84024	19.5082	0.00021461	0.00321884	**
ASV_615	Bacteria	Actinobacteria	Acidimicrobiia	unclassified_Acidimicrobiia	unclassified_Acidimicrobiia	unclassified_Acidimicrobiia	unclassified_Acidimicrobiia	Actinobacteria	indianred2	-0.110393	-3.73345	-4.46309	8.95583	19.4989	0.000215571	0.00321884	**
ASV_12966	Bacteria	Firmicutes	Bacilli	Bacillales	Planococcaceae	unclassified_Planococcaceae	unclassified_Planococcaceae	Firmicutes	tan1	0.147251	-6.63758	-5.02857	7.39419	19.4845	0.000217055	0.003221	**
ASV_12636	Bacteria	Firmicutes	Bacilli	Bacillales	Planococcaceae	unclassified_Planococcaceae	unclassified_Planococcaceae	Firmicutes	tan1	-1.66409	-5.66372	-5.66372	6.42402	19.4708	0.000218476	0.00322219	**
ASV_1245	Bacteria	Chloroflexi	Anaerolineae	SBR1031	A4b	A4b	uncultured_sludge	Chloroflexi	gold1	-3.44842	1.65699	3.4118	7.25409	19.4129	0.000224581	0.00329202	**
ASV_1606	Bacteria	Actinobacteria	Acidimicrobiia	unclassified_Acidimicrobiia	unclassified_Acidimicrobiia	unclassified_Acidimicrobiia	unclassified_Acidimicrobiia	Actinobacteria	indianred2	1.67798	-5.26844	-2.92612	7.20615	19.3254	0.000234145	0.0033952	**
ASV_7920	Bacteria	Actinobacteria	Actinobacteria	Streptomycetales	Streptomycetaceae	Streptomyces	unclassified_Streptomyces	Actinobacteria	indianred2	0.971956	3.38645	-0.546409	9.26081	19.3227	0.000234444	0.0033952	**
ASV_140	Bacteria	Proteobacteria	Gammaproteobacteria	Steroidobacterales	Steroidobacteraceae	Steroidobacter	unclassified_Steroidobacter	Gammaproteobacteria	palegreen2	-1.01555	2.54894	1.83227	11.9389	19.2853	0.000238665	0.00343563	**
ASV_418	Bacteria	Acidobacteria	Thermoanaerobaculia	Thermoanaerobaculales	Thermoanaerobaculaceae	Subgroup_10	unclassified_Subgroup_10	Acidobacteria	lightsalmon4	-0.72802	3.85245	-3.9177	7.58283	19.2417	0.000243677	0.00348691	**
ASV_14247	Bacteria	Actinobacteria	Actinobacteria	Micrococcales	Micrococcaceae	unclassified_Micrococcaceae	unclassified_Micrococcaceae	Actinobacteria	indianred2	2.24501	-2.61498	-4.47819	6.96907	19.2216	0.000246019	0.00349958	**
ASV_269	Bacteria	Proteobacteria	Gammaproteobacteria	Betaproteobacteriales	Burkholderiaceae	Xenophilus	unclassified_Xenophilus	Gammaproteobacteria	palegreen2	-1.24183	2.89302	-2.65796	9.45387	19.2043	0.000248053	0.00350777	**
ASV_946	Bacteria	Bacteroidetes	Bacteroidia	Chitinophagales	Chitinophagaceae	Taibaiella	unclassified_Taibaiella	Bacteroidetes	steelblue1	0.127671	5.88721	3.42844	7.88282	19.1639	0.000252875	0.00355504	**
ASV_311	Bacteria	Actinobacteria	Acidimicrobiia	Microtrichales	Ilumatobacteraceae	uncultured	metagenome	Actinobacteria	indianred2	-1.00885	2.48761	0.343321	10.4764	19.1354	0.000256322	0.00358255	**
ASV_7316	Bacteria	Actinobacteria	Actinobacteria	Micrococcales	unclassified_Micrococcales	unclassified_Micrococcales	unclassified_Micrococcales	Actinobacteria	indianred2	1.00097	-6.54004	-4.20475	7.80726	19.0996	0.000260735	0.00362316	**
ASV_1117	Bacteria	Chloroflexi	Chloroflexia	Chloroflexales	Roseiflexaceae	uncultured	uncultured_Chloroflexi	Chloroflexi	gold1	-3.65784	3.08152	1.81498	7.25293	19.047	0.000267345	0.00369367	**
ASV_23081	Bacteria	Actinobacteria	Acidimicrobiia	Microtrichales	Ilumatobacteraceae	unclassified_Ilumatobacteraceae	unclassified_Ilumatobacteraceae	Actinobacteria	indianred2	0	6.36209	4.82013	6.87667	19.0032	0.00027298	0.00374996	**
ASV_14579	Bacteria	Actinobacteria	Actinobacteria	Micrococcales	Micrococcaceae	unclassified_Micrococcaceae	unclassified_Micrococcaceae	Actinobacteria	indianred2	0.898257	-6.29859	-3.94764	7.5471	18.9712	0.000277171	0.0037859	**
ASV_393	Bacteria	Actinobacteria	Actinobacteria	Pseudonocardiales	Pseudonocardiaceae	Saccharopolyspora	unclassified_Saccharopolyspora	Actinobacteria	indianred2	1.71849	6.01255	1.33213	9.32467	18.9391	0.000281438	0.00382247	**
ASV_375	Bacteria	Fibrobacteres	Fibrobacteria	Fibrobacterales	Fibrobacteraceae	unclassified_Fibrobacteraceae	unclassified_Fibrobacteraceae	Fibrobacteres	lightgrey	-3.19252	0.607288	4.50722	7.64507	18.9226	0.000283656	0.00383095	**
ASV_3042	Bacteria	Bacteroidetes	Bacteroidia	Chitinophagales	Chitinophagaceae	unclassified_Chitinophagaceae	unclassified_Chitinophagaceae	Bacteroidetes	steelblue1	-2.70155	2.90487	-2.70155	6.30394	18.9096	0.000285423	0.00383328	**
ASV_785	Bacteria	Proteobacteria	Deltaproteobacteria	Myxococcales	BIrii41	BIrii41	uncultured_bacterium	Deltaproteobacteria	palegreen4	2.09317	7.53009	5.11009	7.62501	18.8908	0.000287983	0.00384617	**
ASV_3297	Bacteria	Chloroflexi	Chloroflexia	Chloroflexales	Chloroflexaceae	FFCH7168	uncultured_bacterium	Chloroflexi	gold1	-3.53548	2.99537	-0.650994	6.86741	18.8561	0.000292779	0.00388863	**
ASV_1244	Bacteria	Gemmatimonadetes	Gemmatimonadetes	Gemmatimonadales	Gemmatimonadaceae	unclassified_Gemmatimonadaceae	unclassified_Gemmatimonadaceae	Gemmatimonadetes	peachpuff3	-2.02858	2.04552	4.11271	6.71953	18.8153	0.000298517	0.00394305	**
ASV_706	Bacteria	Actinobacteria	Acidimicrobiia	Microtrichales	Microtrichaceae	uncultured	unclassified_uncultured	Actinobacteria	indianred2	-5.94691	1.66269	-3.12052	7.78364	18.7953	0.000301384	0.00395779	**
ASV_8038	Bacteria	Proteobacteria	Gammaproteobacteria	Betaproteobacteriales	Burkholderiaceae	unclassified_Burkholderiaceae	unclassified_Burkholderiaceae	Gammaproteobacteria	palegreen2	2.54274	4.89818	0.593332	7.38573	18.7656	0.000305665	0.00395779	**
ASV_1373	Bacteria	Verrucomicrobia	Verrucomicrobiae	Chthoniobacterales	Chthoniobacteraceae	Chthoniobacter	metagenome	Verrucomicrobia	orchid3	0	5.89794	6.45195	7.16114	18.765	0.000305751	0.00395779	**
ASV_931	Bacteria	Actinobacteria	Actinobacteria	Micromonosporales	Micromonosporaceae	uncultured	uncultured_bacterium	Actinobacteria	indianred2	0.65851	6.13682	3.24674	8.01817	18.7618	0.000306218	0.00395779	**
ASV_7373	Bacteria	Firmicutes	Bacilli	Bacillales	Bacillaceae	Bacillus	unclassified_Bacillus	Firmicutes	tan1	-1.86714	-5.94785	-4.32931	6.57491	18.6702	0.000319855	0.00409516	**
ASV_12670	Bacteria	Actinobacteria	Actinobacteria	unclassified_Actinobacteria	unclassified_Actinobacteria	unclassified_Actinobacteria	unclassified_Actinobacteria	Actinobacteria	indianred2	0.594242	-4.94165	-4.94165	6.50676	18.6676	0.000320254	0.00409516	**
ASV_7576	Bacteria	Actinobacteria	Actinobacteria	Frankiales	Geodermatophilaceae	Geodermatophilus	unclassified_Geodermatophilus	Actinobacteria	indianred2	1.61389	-2.18224	-2.89935	8.51791	18.6461	0.000323551	0.00411544	**
ASV_17494	Bacteria	Actinobacteria	Actinobacteria	Propionibacteriales	Nocardioidaceae	unclassified_Nocardioidaceae	unclassified_Nocardioidaceae	Actinobacteria	indianred2	7.2203	6.27505	5.50684	7.79267	18.6257	0.00032671	0.00411564	**
ASV_384	Bacteria	Chloroflexi	Chloroflexia	Thermomicrobiales	JG30-KF-CM45	JG30-KF-CM45	uncultured_bacterium	Chloroflexi	gold1	-1.80802	-0.818094	-5.72205	9.03578	18.6238	0.000326992	0.00411564	**
ASV_139	Bacteria	Proteobacteria	Alphaproteobacteria	Sphingomonadales	Sphingomonadaceae	Sphingomonas	unclassified_Sphingomonas	Alphaproteobacteria	palegreen1	-0.90075	2.50003	1.37189	11.485	18.5859	0.000332946	0.00415499	**
ASV_12878	Bacteria	Firmicutes	Bacilli	Bacillales	Planococcaceae	unclassified_Planococcaceae	unclassified_Planococcaceae	Firmicutes	tan1	-2.21409	-5.67764	-4.04613	6.39455	18.5819	0.000333574	0.00415499	**
ASV_1830	Bacteria	Proteobacteria	Alphaproteobacteria	Micropepsales	Micropepsaceae	uncultured	metagenome	Alphaproteobacteria	palegreen1	0	5.24473	5.46935	6.62259	18.5345	0.000341192	0.00421482	**
ASV_1437	Bacteria	Actinobacteria	Actinobacteria	Propionibacteriales	Nocardioidaceae	Nocardioides	Nocardioides_salarius	Actinobacteria	indianred2	1.79178	-0.0577342	-3.92586	8.32803	18.5302	0.000341884	0.00421482	**
ASV_394	Bacteria	Bacteroidetes	Bacteroidia	Chitinophagales	Chitinophagaceae	Niastella	uncultured_bacterium	Bacteroidetes	steelblue1	-0.508162	3.73318	1.54991	8.92033	18.482	0.000349812	0.00429055	**
ASV_2158	Bacteria	Acidobacteria	Subgroup_6	Subgroup_6	Subgroup_6	Subgroup_6	unclassified_Subgroup_6	Acidobacteria	lightsalmon4	0.0793926	3.46113	4.1117	7.46302	18.4242	0.000359563	0.00438777	**
ASV_8984	Bacteria	Actinobacteria	Actinobacteria	Frankiales	Geodermatophilaceae	Geodermatophilus	unclassified_Geodermatophilus	Actinobacteria	indianred2	1.41884	-4.6599	-3.04277	6.678	18.4128	0.000361512	0.00438927	**
ASV_81	Bacteria	Bacteroidetes	Bacteroidia	Chitinophagales	Chitinophagaceae	Chitinophaga	unclassified_Chitinophaga	Bacteroidetes	steelblue1	-6.09388	-3.51132	-6.95903	9.99512	18.3968	0.000364273	0.00440056	**
ASV_12861	Bacteria	Firmicutes	Bacilli	Bacillales	Planococcaceae	Planococcus	unclassified_Planococcus	Firmicutes	tan1	0.154795	-5.73877	-5.73877	6.80991	18.3655	0.000369738	0.00444426	**
ASV_147	Bacteria	Actinobacteria	Actinobacteria	Pseudonocardiales	Pseudonocardiaceae	Amycolatopsis	unclassified_Amycolatopsis	Actinobacteria	indianred2	-1.24225	2.20663	-3.17169	10.7361	18.3401	0.000374224	0.00445731	**
ASV_1687	Bacteria	Proteobacteria	Alphaproteobacteria	Rhizobiales	uncultured	uncultured	unclassified_uncultured	Alphaproteobacteria	palegreen1	0	4.66111	6.50661	6.93527	18.3384	0.000374533	0.00445731	**
ASV_5239	Bacteria	Firmicutes	Bacilli	Bacillales	Bacillaceae	Bacillus	unclassified_Bacillus	Firmicutes	tan1	1.34611	-4.68717	-1.1637	6.75798	18.3226	0.000377351	0.00446873	**
ASV_1947	Bacteria	Bacteroidetes	Bacteroidia	Cytophagales	Hymenobacteraceae	Pontibacter	unclassified_Pontibacter	Bacteroidetes	steelblue1	0.694148	-1.97559	-4.85413	8.78413	18.1974	0.000400473	0.00471325	**
ASV_1328	Bacteria	Bacteroidetes	Bacteroidia	Flavobacteriales	Flavobacteriaceae	Flavobacterium	unclassified_Flavobacterium	Bacteroidetes	steelblue1	-3.16192	2.48902	-1.81402	7.58934	18.1898	0.00040192	0.00471325	**
ASV_2481	Bacteria	Proteobacteria	Alphaproteobacteria	Azospirillales	Azospirillaceae	Azospirillaceae	Rhodocista_sp.	Alphaproteobacteria	palegreen1	-0.697539	-3.66643	-6.22296	6.94619	18.164	0.000406878	0.00474823	**
ASV_21628	Bacteria	Actinobacteria	Actinobacteria	Corynebacteriales	Mycobacteriaceae	Mycobacterium	unclassified_Mycobacterium	Actinobacteria	indianred2	0	5.46857	6.46771	7.06259	18.1517	0.000409277	0.00475315	**
ASV_611	Bacteria	Actinobacteria	Actinobacteria	Pseudonocardiales	Pseudonocardiaceae	Saccharopolyspora	Saccharopolyspora_erythraea	Actinobacteria	indianred2	-1.33096	3.16511	-1.50776	7.7444	18.1178	0.000415925	0.00480713	**
ASV_362	Bacteria	Proteobacteria	Gammaproteobacteria	Pseudomonadales	Moraxellaceae	Acinetobacter	unclassified_Acinetobacter	Gammaproteobacteria	palegreen2	-3.62743	-1.92494	1.47967	9.51503	18.0912	0.000421209	0.00484491	**
ASV_798	Bacteria	Actinobacteria	Actinobacteria	Micromonosporales	Micromonosporaceae	Catelliglobosispora	Catelliglobosispora_koreensis	Actinobacteria	indianred2	-3.84879	1.38169	-3.31729	8.35832	18.0141	0.000436917	0.00500166	**
ASV_1441	Bacteria	Actinobacteria	0319-7L14	0319-7L14	0319-7L14	0319-7L14	unclassified_0319-7L14	Actinobacteria	indianred2	2.91734	0	5.36933	6.24385	17.9904	0.000441863	0.0050177	**
ASV_480	Bacteria	Proteobacteria	Alphaproteobacteria	Rhodobacterales	Rhodobacteraceae	Rubellimicrobium	unclassified_Rubellimicrobium	Alphaproteobacteria	palegreen1	0.879509	-2.45601	-3.31955	9.27587	17.9874	0.000442493	0.0050177	**
ASV_5564	Bacteria	Actinobacteria	Actinobacteria	Pseudonocardiales	Pseudonocardiaceae	Actinokineospora	unclassified_Actinokineospora	Actinobacteria	indianred2	-2.21918	-4.25884	-5.19897	7.09267	17.8819	0.000465208	0.00525052	**
ASV_2439	Bacteria	Actinobacteria	Actinobacteria	Kineosporiales	Kineosporiaceae	unclassified_Kineosporiaceae	unclassified_Kineosporiaceae	Actinobacteria	indianred2	0.0669394	-2.61214	-2.64547	10.8756	17.8456	0.000473314	0.00531363	**
ASV_2151	Bacteria	Actinobacteria	Actinobacteria	Micrococcales	Dermabacteraceae	Brachybacterium	unclassified_Brachybacterium	Actinobacteria	indianred2	2.60104	-2.27511	-3.18068	7.95562	17.8371	0.000475221	0.00531363	**
ASV_6260	Bacteria	Actinobacteria	Actinobacteria	Frankiales	Geodermatophilaceae	Geodermatophilus	Geodermatophilus_sabuli	Actinobacteria	indianred2	0.795381	-2.87636	-6.25808	7.50122	17.7555	0.000493991	0.00549793	**
ASV_545	Bacteria	Actinobacteria	Actinobacteria	Pseudonocardiales	Pseudonocardiaceae	Saccharothrix	unclassified_Saccharothrix	Actinobacteria	indianred2	0.895631	5.66494	1.56469	8.37927	17.7437	0.000496758	0.0054992	**
ASV_4301	Bacteria	Acidobacteria	Blastocatellia_(Subgroup_4)	Blastocatellales	Blastocatellaceae	Blastocatella	unclassified_Blastocatella	Acidobacteria	lightsalmon4	1.63689	-3.97427	-1.50255	6.43912	17.7315	0.000499632	0.0054992	**
ASV_2437	Bacteria	Proteobacteria	Alphaproteobacteria	Elsterales	uncultured	uncultured	unclassified_uncultured	Alphaproteobacteria	palegreen1	1.51823	-4.33288	-4.33288	6.53268	17.7259	0.000500967	0.0054992	**
ASV_886	Bacteria	Verrucomicrobia	Verrucomicrobiae	Opitutales	Opitutaceae	Lacunisphaera	unclassified_Lacunisphaera	Verrucomicrobia	orchid3	-3.88836	0.728123	2.70131	7.068	17.7056	0.000505819	0.0055151	**
ASV_650	Bacteria	Bacteroidetes	Bacteroidia	Cytophagales	Microscillaceae	uncultured	unclassified_uncultured	Bacteroidetes	steelblue1	0.868556	3.61226	1.15928	8.72865	17.7007	0.000507004	0.0055151	**
ASV_386	Bacteria	Proteobacteria	Alphaproteobacteria	Tistrellales	Geminicoccaceae	uncultured	unclassified_uncultured	Alphaproteobacteria	palegreen1	-2.7536	5.52231	3.1569	8.2201	17.679	0.000512247	0.00554168	**
ASV_23321	Bacteria	Actinobacteria	Acidimicrobiia	Microtrichales	Iamiaceae	Iamia	unclassified_Iamia	Actinobacteria	indianred2	0	6.2755	3.18935	6.65866	17.6691	0.00051465	0.00554168	**
ASV_13589	Bacteria	Actinobacteria	Actinobacteria	Micrococcales	Micrococcaceae	Kocuria	unclassified_Kocuria	Actinobacteria	indianred2	1.09467	-2.92176	-3.04536	8.73824	17.6621	0.000516363	0.00554168	**
ASV_180	Bacteria	Proteobacteria	Gammaproteobacteria	Pseudomonadales	Moraxellaceae	Acinetobacter	unclassified_Acinetobacter	Gammaproteobacteria	palegreen2	-6.35976	-2.0408	1.47608	9.84162	17.6014	0.00053146	0.00567835	**
ASV_3306	Bacteria	Gemmatimonadetes	Gemmatimonadetes	Gemmatimonadales	Gemmatimonadaceae	uncultured	unclassified_uncultured	Gemmatimonadetes	peachpuff3	0	5.70411	2.81555	6.36199	17.5658	0.000540503	0.00574942	**
ASV_2806	Bacteria	Actinobacteria	Actinobacteria	Bifidobacteriales	Bifidobacteriaceae	Bifidobacterium	unclassified_Bifidobacterium	Actinobacteria	indianred2	4.22286	0.818239	1.4285	7.55756	17.4719	0.000565113	0.00598472	**
ASV_18613	Bacteria	Actinobacteria	Actinobacteria	Frankiales	uncultured	uncultured	unclassified_uncultured	Actinobacteria	indianred2	7.12245	3.4517	2.3338	7.10261	17.4591	0.000568571	0.00599493	**
ASV_1814	Bacteria	Deinococcus-Thermus	Deinococci	Deinococcales	Trueperaceae	Truepera	uncultured_bacterium	Deinococcus-Thermus	lightgrey	2.36381	-4.41592	-0.291892	7.12595	17.4411	0.000573437	0.00599847	**
ASV_555	Bacteria	Proteobacteria	Deltaproteobacteria	Myxococcales	BIrii41	BIrii41	uncultured_proteobacterium	Deltaproteobacteria	palegreen4	-4.2444	3.87884	1.75115	8.16001	17.4394	0.000573897	0.00599847	**
ASV_1816	Bacteria	Bacteroidetes	Bacteroidia	Chitinophagales	Chitinophagaceae	unclassified_Chitinophagaceae	unclassified_Chitinophagaceae	Bacteroidetes	steelblue1	1.61117	4.67207	2.08604	7.35352	17.421	0.000578927	0.00602485	**
ASV_974	Bacteria	Gemmatimonadetes	Longimicrobia	Longimicrobiales	Longimicrobiaceae	Longimicrobiaceae	unclassified_Longimicrobiaceae	Gemmatimonadetes	peachpuff3	-2.73523	-5.47115	-7.98918	7.87142	17.373	0.000592241	0.00613684	**
ASV_76	Bacteria	Actinobacteria	Actinobacteria	Pseudonocardiales	Pseudonocardiaceae	Lechevalieria	unclassified_Lechevalieria	Actinobacteria	indianred2	0.0404241	3.13945	0.948848	13.2089	17.3525	0.000598046	0.0061704	**
ASV_7069	Bacteria	Firmicutes	Bacilli	Bacillales	Bacillaceae	Bacillus	unclassified_Bacillus	Firmicutes	tan1	-1.52767	-5.54483	-5.54483	6.38002	17.2575	0.000625566	0.00642675	**
ASV_15020	Bacteria	Firmicutes	Bacilli	Bacillales	Planococcaceae	unclassified_Planococcaceae	unclassified_Planococcaceae	Firmicutes	tan1	-0.343233	-5.72912	-5.72912	6.68236	17.1876	0.00064665	0.00661509	**
ASV_1069	Bacteria	Acidobacteria	Blastocatellia_(Subgroup_4)	Blastocatellales	Blastocatellaceae	unclassified_Blastocatellaceae	unclassified_Blastocatellaceae	Acidobacteria	lightsalmon4	3.02573	6.52867	5.16747	7.07198	17.0747	0.000682187	0.00688806	**
ASV_1174	Bacteria	Firmicutes	Bacilli	Bacillales	Bacillaceae	Bacillus	unclassified_Bacillus	Firmicutes	tan1	0.639612	-5.70911	-0.352986	7.29719	17.063	0.000685977	0.00688806	**
ASV_2876	Bacteria	Actinobacteria	Actinobacteria	Frankiales	uncultured	uncultured	unclassified_uncultured	Actinobacteria	indianred2	1.60837	-5.21351	-2.86163	7.12048	17.0604	0.0006868	0.00688806	**
ASV_12695	Bacteria	Firmicutes	Bacilli	Bacillales	Planococcaceae	unclassified_Planococcaceae	unclassified_Planococcaceae	Firmicutes	tan1	-1.65193	-5.21629	-4.22865	7.33098	17.0596	0.000687078	0.00688806	**
ASV_831	Bacteria	Deinococcus-Thermus	Deinococci	Deinococcales	Trueperaceae	Truepera	unclassified_Truepera	Deinococcus-Thermus	lightgrey	0.426403	-6.90353	-5.282	7.80771	17.0567	0.000688018	0.00688806	**
ASV_21491	Bacteria	Actinobacteria	Actinobacteria	Pseudonocardiales	Pseudonocardiaceae	Pseudonocardia	unclassified_Pseudonocardia	Actinobacteria	indianred2	0	6.27709	3.59737	6.68306	17.049	0.000690525	0.00688806	**
ASV_23690	Bacteria	Proteobacteria	Gammaproteobacteria	Steroidobacterales	Steroidobacteraceae	Steroidobacter	Steroidobacter_agariperforans	Gammaproteobacteria	palegreen2	0	6.07148	5.95028	7.01874	17.0292	0.000697036	0.00691589	**
ASV_1741	Bacteria	Actinobacteria	Acidimicrobiia	unclassified_Acidimicrobiia	unclassified_Acidimicrobiia	unclassified_Acidimicrobiia	unclassified_Acidimicrobiia	Actinobacteria	indianred2	-1.99785	2.31999	-4.09544	6.78842	17.0231	0.000699069	0.00691589	**
ASV_7924	Bacteria	Actinobacteria	Actinobacteria	Micrococcales	Promicromonosporaceae	unclassified_Promicromonosporaceae	unclassified_Promicromonosporaceae	Actinobacteria	indianred2	2.47357	4.69353	-0.348056	7.51942	16.9124	0.000736682	0.00725813	**
ASV_679	Bacteria	Proteobacteria	Alphaproteobacteria	Rhodobacterales	Rhodobacteraceae	Rubellimicrobium	uncultured_bacterium	Alphaproteobacteria	palegreen1	0.365163	-6.49893	-3.65166	7.48769	16.8262	0.000767346	0.00750776	**
ASV_1288	Bacteria	Bacteroidetes	Bacteroidia	Chitinophagales	Chitinophagaceae	uncultured	unclassified_uncultured	Bacteroidetes	steelblue1	-1.3553	3.50473	0.781464	7.72523	16.8237	0.000768265	0.00750776	**
ASV_3354	Bacteria	Bacteroidetes	Bacteroidia	Cytophagales	Hymenobacteraceae	Pontibacter	unclassified_Pontibacter	Bacteroidetes	steelblue1	-0.204126	-6.1072	-2.51566	7.06149	16.7851	0.000782413	0.00759081	**
ASV_4039	Bacteria	Actinobacteria	Actinobacteria	Micrococcales	unclassified_Micrococcales	unclassified_Micrococcales	unclassified_Micrococcales	Actinobacteria	indianred2	1.48094	-2.17802	-2.13108	9.50074	16.7833	0.000783078	0.00759081	**
ASV_4217	Bacteria	Gemmatimonadetes	Longimicrobia	Longimicrobiales	Longimicrobiaceae	Longimicrobiaceae	uncultured_bacterium	Gemmatimonadetes	peachpuff3	0.361145	-4.74123	-4.74123	6.33703	16.7372	0.00080037	0.00772727	**
ASV_13007	Bacteria	Firmicutes	Bacilli	Bacillales	Bacillaceae	Bacillus	Bacillus_malikii	Firmicutes	tan1	-5.75894	-3.11563	-3.38776	6.40356	16.6825	0.000821344	0.00789805	**
ASV_1324	Bacteria	Patescibacteria	Saccharimonadia	Saccharimonadales	Saccharimonadales	Saccharimonadales	unclassified_Saccharimonadales	Patescibacteria	lightgrey	-6.65031	-1.3422	-6.65031	7.08938	16.6412	0.000837545	0.00802175	**
ASV_2440	Bacteria	Bacteroidetes	Bacteroidia	Chitinophagales	Chitinophagaceae	Niastella	unclassified_Niastella	Bacteroidetes	steelblue1	-3.58472	2.83851	0.83207	6.92682	16.6046	0.000852187	0.0081296	**
ASV_3422	Bacteria	Proteobacteria	Deltaproteobacteria	Myxococcales	Blfdi19	Blfdi19	unclassified_Blfdi19	Deltaproteobacteria	palegreen4	2.79421	1.8601	5.53363	6.32789	16.5674	0.000867326	0.00824131	**
ASV_786	Bacteria	Proteobacteria	Gammaproteobacteria	Steroidobacterales	Steroidobacteraceae	Steroidobacter	metagenome	Gammaproteobacteria	palegreen2	-1.4483	2.75799	2.32555	9.18385	16.5342	0.000881036	0.00833862	**
ASV_17401	Bacteria	Proteobacteria	Gammaproteobacteria	Betaproteobacteriales	Burkholderiaceae	Aquabacterium	unclassified_Aquabacterium	Gammaproteobacteria	palegreen2	4.56784	0	5.4671	6.45352	16.5081	0.000891956	0.00840887	**
ASV_360	Bacteria	Patescibacteria	Saccharimonadia	Saccharimonadales	Saccharimonadales	Saccharimonadales	unclassified_Saccharimonadales	Patescibacteria	lightgrey	2.96602	-1.98307	0.696133	9.10205	16.4883	0.000900373	0.00845506	**
ASV_5748	Bacteria	Actinobacteria	Actinobacteria	unclassified_Actinobacteria	unclassified_Actinobacteria	unclassified_Actinobacteria	unclassified_Actinobacteria	Actinobacteria	indianred2	-1.92422	4.27557	1.16197	6.63967	16.4732	0.000906794	0.00848223	**
ASV_728	Bacteria	Proteobacteria	Deltaproteobacteria	Myxococcales	unclassified_Myxococcales	unclassified_Myxococcales	unclassified_Myxococcales	Deltaproteobacteria	palegreen4	-0.712503	4.15296	1.93083	8.65027	16.4183	0.000930661	0.00867174	**
ASV_188	Bacteria	Actinobacteria	Actinobacteria	Streptomycetales	Streptomycetaceae	Streptomyces	unclassified_Streptomyces	Actinobacteria	indianred2	-3.16409	3.1037	4.3124	7.7488	16.3579	0.000957615	0.00888844	**
ASV_5491	Bacteria	Proteobacteria	Alphaproteobacteria	Sphingomonadales	Sphingomonadaceae	unclassified_Sphingomonadaceae	unclassified_Sphingomonadaceae	Alphaproteobacteria	palegreen1	-3.05962	0.745051	-4.63434	6.48545	16.3335	0.000968733	0.00893446	**
ASV_996	Bacteria	Bacteroidetes	Bacteroidia	Cytophagales	Microscillaceae	Ohtaekwangia	uncultured_bacterium	Bacteroidetes	steelblue1	-2.80272	1.64084	1.86743	8.67459	16.3278	0.000971346	0.00893446	**
ASV_7340	Bacteria	Actinobacteria	Actinobacteria	Micrococcales	Micrococcaceae	unclassified_Micrococcaceae	unclassified_Micrococcaceae	Actinobacteria	indianred2	0.799731	-2.72281	-3.77013	7.31639	16.3176	0.000976014	0.00893446	**
ASV_233	Bacteria	Actinobacteria	Acidimicrobiia	Microtrichales	uncultured	uncultured	uncultured_bacterium	Actinobacteria	indianred2	-0.408688	3.71539	2.46954	8.9843	16.2969	0.000985617	0.00893446	**
ASV_1604	Bacteria	Actinobacteria	Actinobacteria	Frankiales	Geodermatophilaceae	Modestobacter	unclassified_Modestobacter	Actinobacteria	indianred2	1.34375	-2.69334	-2.10204	9.17159	16.2879	0.000989811	0.00893446	**
ASV_7908	Bacteria	Firmicutes	Bacilli	Bacillales	unclassified_Bacillales	unclassified_Bacillales	unclassified_Bacillales	Firmicutes	tan1	-0.77886	-5.00644	-5.00644	6.22564	16.2875	0.000990024	0.00893446	**
ASV_1819	Bacteria	Bacteroidetes	Bacteroidia	Cytophagales	Microscillaceae	unclassified_Microscillaceae	unclassified_Microscillaceae	Bacteroidetes	steelblue1	2.21392	5.09848	1.8418	7.24567	16.2845	0.000991398	0.00893446	**
ASV_1533	Bacteria	Patescibacteria	Saccharimonadia	Saccharimonadales	Saccharimonadaceae	Saccharimonadaceae	uncultured_bacterium	Patescibacteria	lightgrey	2.23009	-4.15374	-1.06436	8.26267	16.2826	0.000992305	0.00893446	**
ASV_1251	Bacteria	Actinobacteria	Actinobacteria	Kineosporiales	Kineosporiaceae	unclassified_Kineosporiaceae	unclassified_Kineosporiaceae	Actinobacteria	indianred2	0.57901	-2.90864	-2.02263	10.2977	16.2022	0.00103071	0.00921727	**
ASV_1161	Bacteria	Firmicutes	Bacilli	Bacillales	Bacillaceae	Fictibacillus	unclassified_Fictibacillus	Firmicutes	tan1	-2.53924	-4.66969	-3.19395	7.48894	16.2008	0.00103138	0.00921727	**
ASV_993	Bacteria	Proteobacteria	Gammaproteobacteria	Xanthomonadales	Xanthomonadaceae	Pseudoxanthomonas	unclassified_Pseudoxanthomonas	Gammaproteobacteria	palegreen2	-3.47498	-0.167063	-6.22382	7.13056	16.1899	0.00103671	0.00923059	**
ASV_2650	Bacteria	Firmicutes	Clostridia	Clostridiales	Lachnospiraceae	Blautia	Blautia_glucerasea	Firmicutes	tan1	-5.57773	-2.05181	-3.94618	6.36463	16.1553	0.00105383	0.00931442	**
ASV_7899	Bacteria	Actinobacteria	Actinobacteria	Frankiales	Geodermatophilaceae	unclassified_Geodermatophilaceae	unclassified_Geodermatophilaceae	Actinobacteria	indianred2	1.87005	-2.17578	-3.02125	7.44018	16.1551	0.00105388	0.00931442	**
ASV_106	Bacteria	Proteobacteria	Gammaproteobacteria	Betaproteobacteriales	Burkholderiaceae	Ramlibacter	unclassified_Ramlibacter	Gammaproteobacteria	palegreen2	1.32321	-1.72847	2.86891	10.8273	16.1158	0.00107364	0.00945436	**
ASV_7701	Bacteria	Firmicutes	Bacilli	Bacillales	Bacillaceae	Bacillus	unclassified_Bacillus	Firmicutes	tan1	0.141407	-5.27026	-3.64072	6.58018	16.0849	0.00108943	0.00952437	**
ASV_23233	Bacteria	Proteobacteria	Gammaproteobacteria	Betaproteobacteriales	Nitrosomonadaceae	MND1	unclassified_MND1	Gammaproteobacteria	palegreen2	0	4.24102	5.70114	6.50993	16.0847	0.00108952	0.00952437	**
ASV_1926	Bacteria	Chloroflexi	Anaerolineae	SBR1031	A4b	A4b	unclassified_A4b	Chloroflexi	gold1	-1.57559	3.35165	0.0348747	7.2264	16.0679	0.00109823	0.00956571	**
ASV_5781	Bacteria	Actinobacteria	Actinobacteria	Propionibacteriales	Nocardioidaceae	Nocardioides	unclassified_Nocardioides	Actinobacteria	indianred2	3.68442	5.42767	6.03755	6.95072	16.058	0.00110335	0.00956775	**
ASV_20	Bacteria	Actinobacteria	Actinobacteria	Micrococcales	Promicromonosporaceae	Promicromonospora	unclassified_Promicromonospora	Actinobacteria	indianred2	0.63863	3.05603	0.779811	14.6781	16.0521	0.00110642	0.00956775	**
ASV_2855	Bacteria	BRC1	BRC1	BRC1	BRC1	BRC1	unclassified_BRC1	BRC1	lightgrey	-0.539033	-5.33235	-3.71155	6.43886	16.0392	0.00111318	0.00959167	**
ASV_17391	Bacteria	Proteobacteria	Deltaproteobacteria	Myxococcales	bacteriap25	bacteriap25	unclassified_bacteriap25	Deltaproteobacteria	palegreen4	5.47818	2.64057	3.52467	6.34048	16.0302	0.00111794	0.00959831	**
ASV_994	Bacteria	Proteobacteria	Gammaproteobacteria	PLTA13	PLTA13	PLTA13	unclassified_PLTA13	Gammaproteobacteria	palegreen2	-2.76425	-0.528549	2.57258	7.52989	15.9537	0.00115903	0.00991571	**
ASV_17606	Bacteria	Actinobacteria	Actinobacteria	Micrococcales	Micrococcaceae	unclassified_Micrococcaceae	unclassified_Micrococcaceae	Actinobacteria	indianred2	6.85993	4.55564	4.24429	7.17397	15.9459	0.0011633	0.00991694	**
ASV_1381	Bacteria	Actinobacteria	Actinobacteria	Kineosporiales	Kineosporiaceae	Kineococcus	unclassified_Kineococcus	Actinobacteria	indianred2	-0.628228	-5.16894	-3.96362	7.52781	15.9172	0.00117919	0.0099972	**
ASV_13502	Bacteria	Firmicutes	Bacilli	Bacillales	Planococcaceae	unclassified_Planococcaceae	unclassified_Planococcaceae	Firmicutes	tan1	-0.677496	-5.09226	-5.09226	6.28251	15.9139	0.00118103	0.0099972	**
ASV_1911	Bacteria	Proteobacteria	Gammaproteobacteria	Oceanospirillales	Halomonadaceae	Kushneria	unclassified_Kushneria	Gammaproteobacteria	palegreen2	0.475098	-2.70912	-6.16591	7.32448	15.9037	0.00118673	0.0100102	*
ASV_9775	Bacteria	Proteobacteria	Alphaproteobacteria	Rhodobacterales	Rhodobacteraceae	Paracoccus	unclassified_Paracoccus	Alphaproteobacteria	palegreen1	1.34062	-3.05638	-4.9809	6.83908	15.8867	0.00119626	0.0100553	*
ASV_7269	Bacteria	Actinobacteria	Actinobacteria	Micrococcales	Micrococcaceae	unclassified_Micrococcaceae	unclassified_Micrococcaceae	Actinobacteria	indianred2	1.86188	-0.845921	-2.89953	7.86938	15.8507	0.00121676	0.0101919	*
ASV_7324	Bacteria	Actinobacteria	Actinobacteria	Kineosporiales	Kineosporiaceae	Quadrisphaera	unclassified_Quadrisphaera	Actinobacteria	indianred2	1.16396	-4.67787	-4.67787	6.54499	15.8329	0.00122703	0.0102423	*
ASV_2889	Bacteria	Gemmatimonadetes	Longimicrobia	Longimicrobiales	Longimicrobiaceae	Longimicrobiaceae	uncultured_bacterium	Gemmatimonadetes	peachpuff3	-0.69515	-4.76025	-3.0284	7.23996	15.7868	0.00125399	0.0104311	*
ASV_714	Bacteria	Bacteroidetes	Bacteroidia	Chitinophagales	Chitinophagaceae	Terrimonas	unclassified_Terrimonas	Bacteroidetes	steelblue1	-3.80079	3.3786	-0.632338	7.27158	15.6687	0.00132585	0.0109908	*
ASV_8010	Bacteria	Actinobacteria	Actinobacteria	Pseudonocardiales	Pseudonocardiaceae	Lechevalieria	unclassified_Lechevalieria	Actinobacteria	indianred2	0.0796914	4.07274	1.26163	6.57471	15.6556	0.00133403	0.0110206	*
ASV_8509	Bacteria	Actinobacteria	Actinobacteria	Corynebacteriales	Mycobacteriaceae	Mycobacterium	unclassified_Mycobacterium	Actinobacteria	indianred2	4.07267	0	6.3608	6.78664	15.619	0.00135727	0.0111742	*
ASV_443	Bacteria	Chloroflexi	Chloroflexia	Thermomicrobiales	JG30-KF-CM45	JG30-KF-CM45	uncultured_bacterium	Chloroflexi	gold1	-3.66233	0.247411	-4.98315	8.57702	15.6118	0.00136192	0.0111743	*
ASV_14018	Bacteria	Proteobacteria	Alphaproteobacteria	Rhizobiales	Rhizobiaceae	unclassified_Rhizobiaceae	unclassified_Rhizobiaceae	Alphaproteobacteria	palegreen1	-0.106616	2.9607	-0.615801	7.50429	15.5984	0.00137049	0.0112063	*
ASV_4074	Bacteria	Proteobacteria	Alphaproteobacteria	Sphingomonadales	Sphingomonadaceae	Sphingomonas	unclassified_Sphingomonas	Alphaproteobacteria	palegreen1	-2.23869	2.21053	-0.586887	7.01869	15.5678	0.00139047	0.0113311	*
ASV_858	Bacteria	Bacteroidetes	Bacteroidia	Cytophagales	Microscillaceae	unclassified_Microscillaceae	unclassified_Microscillaceae	Bacteroidetes	steelblue1	-3.20067	0.788054	-3.12779	8.10417	15.5523	0.00140066	0.0113756	*
ASV_108	Bacteria	Actinobacteria	Acidimicrobiia	Microtrichales	Iamiaceae	Iamia	uncultured_Actinomycetales	Actinobacteria	indianred2	0.344234	0.413709	2.90084	11.2686	15.5283	0.0014166	0.0114663	*
ASV_8554	Bacteria	Actinobacteria	Actinobacteria	Micromonosporales	Micromonosporaceae	Dactylosporangium	unclassified_Dactylosporangium	Actinobacteria	indianred2	-1.95558	3.02334	3.17787	6.48429	15.514	0.00142613	0.0115048	*
ASV_13292	Bacteria	Firmicutes	Bacilli	Bacillales	Planococcaceae	unclassified_Planococcaceae	unclassified_Planococcaceae	Firmicutes	tan1	0.505889	-5.46429	-5.46429	6.71842	15.4977	0.00143713	0.011544	*
ASV_732	Bacteria	Actinobacteria	Acidimicrobiia	Microtrichales	uncultured	uncultured	uncultured_bacterium	Actinobacteria	indianred2	-0.664095	3.23074	4.95125	7.87491	15.4926	0.0014406	0.011544	*
ASV_598	Bacteria	Proteobacteria	Alphaproteobacteria	Rhodobacterales	Rhodobacteraceae	Palleronia	Palleronia_marisminoris	Alphaproteobacteria	palegreen1	2.065	-2.7339	-4.51674	6.89347	15.4827	0.00144734	0.0115595	*
ASV_118	Bacteria	Actinobacteria	Actinobacteria	Streptosporangiales	Thermomonosporaceae	Actinomadura	unclassified_Actinomadura	Actinobacteria	indianred2	-4.04017	-5.10526	-3.41645	9.96232	15.4554	0.00146607	0.0116703	*
ASV_22328	Bacteria	Proteobacteria	Gammaproteobacteria	Gammaproteobacteria_Incertae_Sedis	Unknown_Family	Acidibacter	unclassified_Acidibacter	Gammaproteobacteria	palegreen2	0	5.86819	4.96873	6.69423	15.4459	0.00147267	0.0116842	*
ASV_2281	Bacteria	Proteobacteria	Gammaproteobacteria	Xanthomonadales	Xanthomonadaceae	unclassified_Xanthomonadaceae	unclassified_Xanthomonadaceae	Gammaproteobacteria	palegreen2	-1.66494	-4.8844	-4.33861	7.07838	15.43	0.0014837	0.011733	*
ASV_14342	Bacteria	Firmicutes	Bacilli	Bacillales	Planococcaceae	unclassified_Planococcaceae	unclassified_Planococcaceae	Firmicutes	tan1	0.427705	-5.82537	-3.47269	7.00831	15.4023	0.00150321	0.0118483	*
ASV_210	Bacteria	Actinobacteria	Actinobacteria	Frankiales	Geodermatophilaceae	Blastococcus	unclassified_Blastococcus	Actinobacteria	indianred2	1.37781	-1.18496	-1.70128	12.3303	15.3535	0.00153814	0.0120839	*
ASV_22488	Bacteria	Actinobacteria	Actinobacteria	Micromonosporales	Micromonosporaceae	unclassified_Micromonosporaceae	unclassified_Micromonosporaceae	Actinobacteria	indianred2	0	5.38917	5.67845	6.73065	15.315	0.00156631	0.0122443	*
ASV_699	Bacteria	Proteobacteria	Gammaproteobacteria	Pseudomonadales	Pseudomonadaceae	Pseudomonas	unclassified_Pseudomonas	Gammaproteobacteria	palegreen2	3.74729	2.2169	-3.89805	7.85741	15.3117	0.00156874	0.0122443	*
ASV_15575	Bacteria	Firmicutes	Bacilli	Bacillales	Planococcaceae	unclassified_Planococcaceae	unclassified_Planococcaceae	Firmicutes	tan1	0.317891	-6.34168	-4.71939	7.30798	15.2319	0.00162886	0.0126724	*
ASV_492	Bacteria	Proteobacteria	Gammaproteobacteria	Gammaproteobacteria_Incertae_Sedis	Unknown_Family	Acidibacter	unclassified_Acidibacter	Gammaproteobacteria	palegreen2	-0.0656185	2.61025	2.72045	10.3181	15.1852	0.00166502	0.012912	*
ASV_1916	Bacteria	Firmicutes	Bacilli	Bacillales	Bacillaceae	Bacillus	unclassified_Bacillus	Firmicutes	tan1	-5.015	-5.12684	-3.2774	7.13246	15.1405	0.00170042	0.0131441	*
ASV_660	Bacteria	Acidobacteria	Blastocatellia_(Subgroup_4)	Pyrinomonadales	Pyrinomonadaceae	RB41	unclassified_RB41	Acidobacteria	lightsalmon4	0.181199	2.86498	5.27682	7.36578	15.0968	0.00173577	0.0133743	*
ASV_7409	Bacteria	Actinobacteria	Actinobacteria	Micrococcales	unclassified_Micrococcales	unclassified_Micrococcales	unclassified_Micrococcales	Actinobacteria	indianred2	-0.520073	-4.64344	-3.71778	7.24699	15.0847	0.00174565	0.0134074	*
ASV_17356	Bacteria	Chloroflexi	Anaerolineae	unclassified_Anaerolineae	unclassified_Anaerolineae	unclassified_Anaerolineae	unclassified_Anaerolineae	Chloroflexi	gold1	3.36307	0	4.61734	6.02356	15.0598	0.00176623	0.0135224	*
ASV_2185	Bacteria	Actinobacteria	Actinobacteria	Kineosporiales	Kineosporiaceae	Pseudokineococcus	unclassified_Pseudokineococcus	Actinobacteria	indianred2	-1.53051	-5.97893	-5.97893	6.58915	15.0422	0.00178098	0.013592	*
ASV_13963	Bacteria	Firmicutes	Bacilli	Bacillales	Planococcaceae	unclassified_Planococcaceae	unclassified_Planococcaceae	Firmicutes	tan1	0.0230313	-4.59695	-4.59695	6.1935	14.9244	0.00188239	0.0143204	*
ASV_372	Bacteria	Acidobacteria	Subgroup_6	Unknown_Order	Unknown_Family	Vicinamibacter	unclassified_Vicinamibacter	Acidobacteria	lightsalmon4	-1.88164	2.06313	1.43199	10.5839	14.9061	0.00189871	0.014399	*
ASV_1941	Bacteria	Firmicutes	Bacilli	Bacillales	Bacillaceae	Bacillus	unclassified_Bacillus	Firmicutes	tan1	0.706122	-4.70656	-4.70656	6.42951	14.8827	0.00191967	0.0145122	*
ASV_162	Bacteria	Proteobacteria	Alphaproteobacteria	Sphingomonadales	Sphingomonadaceae	unclassified_Sphingomonadaceae	unclassified_Sphingomonadaceae	Alphaproteobacteria	palegreen1	-3.51843	0.250939	-3.16244	10.6715	14.8685	0.00193254	0.0145637	*
ASV_450	Bacteria	Firmicutes	Clostridia	Clostridiales	Family_XVIII	uncultured	unclassified_uncultured	Firmicutes	tan1	-1.90221	-2.00345	2.76448	7.37181	14.7582	0.00203538	0.0152908	*
ASV_520	Bacteria	Proteobacteria	Deltaproteobacteria	Myxococcales	P3OB-42	P3OB-42	unclassified_P3OB-42	Deltaproteobacteria	palegreen4	-1.41609	2.63473	0.92224	8.97458	14.7472	0.00204589	0.0153219	*
ASV_8949	Bacteria	Actinobacteria	Thermoleophilia	Solirubrobacterales	Solirubrobacteraceae	unclassified_Solirubrobacteraceae	unclassified_Solirubrobacteraceae	Actinobacteria	indianred2	-0.623146	-5.82481	-2.90202	6.74174	14.7395	0.00205335	0.01533	*
ASV_21651	Bacteria	Actinobacteria	Actinobacteria	Micrococcales	unclassified_Micrococcales	unclassified_Micrococcales	unclassified_Micrococcales	Actinobacteria	indianred2	0	5.07841	4.31503	6.30064	14.6952	0.00209654	0.0155647	*
ASV_637	Bacteria	Gemmatimonadetes	Gemmatimonadetes	Gemmatimonadales	Gemmatimonadaceae	uncultured	unclassified_uncultured	Gemmatimonadetes	peachpuff3	-5.05451	-2.40239	1.17591	6.90508	14.694	0.00209773	0.0155647	*
ASV_1072	Bacteria	Actinobacteria	Actinobacteria	unclassified_Actinobacteria	unclassified_Actinobacteria	unclassified_Actinobacteria	unclassified_Actinobacteria	Actinobacteria	indianred2	0.198534	-3.06674	-3.40436	8.36808	14.6808	0.00211077	0.0156132	*
ASV_956	Bacteria	Chloroflexi	KD4-96	KD4-96	KD4-96	KD4-96	unclassified_KD4-96	Chloroflexi	gold1	3.03453	1.59161	4.81401	7.17752	14.5688	0.00222482	0.0164064	*
ASV_7631	Bacteria	Actinobacteria	Actinobacteria	Micrococcales	unclassified_Micrococcales	unclassified_Micrococcales	unclassified_Micrococcales	Actinobacteria	indianred2	2.16048	-4.5171	-1.6417	6.9408	14.5545	0.00223978	0.0164478	*
ASV_14176	Bacteria	Actinobacteria	Actinobacteria	Micrococcales	Micrococcaceae	unclassified_Micrococcaceae	unclassified_Micrococcaceae	Actinobacteria	indianred2	0.633786	-4.6103	-4.6103	6.34172	14.5504	0.00224413	0.0164478	*
ASV_15684	Bacteria	Actinobacteria	Actinobacteria	Micrococcales	Micrococcaceae	Kocuria	unclassified_Kocuria	Actinobacteria	indianred2	2.93231	-1.04197	-1.69004	7.49967	14.5411	0.00225393	0.0164558	*
ASV_7813	Bacteria	Actinobacteria	Actinobacteria	unclassified_Actinobacteria	unclassified_Actinobacteria	unclassified_Actinobacteria	unclassified_Actinobacteria	Actinobacteria	indianred2	1.86717	-4.14738	-4.14738	6.52264	14.5364	0.0022589	0.0164558	*
ASV_2180	Bacteria	Chloroflexi	Chloroflexia	Kallotenuales	AKIW781	AKIW781	uncultured_Kouleothrix	Chloroflexi	gold1	-0.6621	-4.58758	-6.36871	7.02715	14.5216	0.00227468	0.0165207	*
ASV_429	Bacteria	Proteobacteria	Alphaproteobacteria	Sphingomonadales	Sphingomonadaceae	Novosphingobium	unclassified_Novosphingobium	Alphaproteobacteria	palegreen1	-2.86478	0.609569	-2.4916	9.98436	14.5057	0.00229175	0.0165945	*
ASV_3611	Bacteria	Acidobacteria	Subgroup_6	Subgroup_6	Subgroup_6	Subgroup_6	unclassified_Subgroup_6	Acidobacteria	lightsalmon4	-3.46745	1.8442	2.43927	6.89349	14.4947	0.00230354	0.0166297	*
ASV_1221	Bacteria	Gemmatimonadetes	Gemmatimonadetes	Gemmatimonadales	Gemmatimonadaceae	uncultured	uncultured_prokaryote	Gemmatimonadetes	peachpuff3	-2.82761	0.670482	1.93435	8.07211	14.4396	0.00236398	0.017015	*
ASV_15672	Bacteria	Actinobacteria	Actinobacteria	Micrococcales	Micrococcaceae	unclassified_Micrococcaceae	unclassified_Micrococcaceae	Actinobacteria	indianred2	2.8314	-0.988161	-1.1712	6.36539	14.4271	0.00237785	0.0170562	*
ASV_75	Bacteria	Proteobacteria	Gammaproteobacteria	Pseudomonadales	Pseudomonadaceae	Pseudomonas	unclassified_Pseudomonas	Gammaproteobacteria	palegreen2	1.53472	-2.59277	-1.27676	12.5146	14.4217	0.00238389	0.0170562	*
ASV_1744	Bacteria	Acidobacteria	Subgroup_6	Subgroup_6	Subgroup_6	Subgroup_6	unclassified_Subgroup_6	Acidobacteria	lightsalmon4	-3.76124	2.8503	1.45815	7.16619	14.4125	0.00239415	0.0170787	*
ASV_2148	Bacteria	Patescibacteria	Saccharimonadia	Saccharimonadales	Saccharimonadales	Saccharimonadales	unclassified_Saccharimonadales	Patescibacteria	lightgrey	6.49898	2.65393	3.93392	6.85684	14.3704	0.00244195	0.0173682	*
ASV_73	Bacteria	Actinobacteria	Actinobacteria	Pseudonocardiales	Pseudonocardiaceae	Pseudonocardia	unclassified_Pseudonocardia	Actinobacteria	indianred2	-1.56488	2.37811	-1.10729	11.9897	14.3223	0.00249776	0.0177127	*
ASV_861	Bacteria	Actinobacteria	Actinobacteria	Propionibacteriales	Nocardioidaceae	Nocardioides	unclassified_Nocardioides	Actinobacteria	indianred2	1.07826	4.19365	3.2636	8.62153	14.2914	0.00253416	0.017918	*
ASV_7463	Bacteria	Firmicutes	Bacilli	Bacillales	Bacillaceae	Bacillus	unclassified_Bacillus	Firmicutes	tan1	0.0751589	-4.26131	-1.82246	7.25418	14.2201	0.00262032	0.0184729	*
ASV_257	Bacteria	Firmicutes	Bacilli	Bacillales	Bacillaceae	Bacillus	unclassified_Bacillus	Firmicutes	tan1	-0.722755	-3.06496	-1.78183	12.0548	14.2099	0.00263288	0.0185072	*
ASV_1753	Bacteria	Acidobacteria	Subgroup_6	Subgroup_6	Subgroup_6	Subgroup_6	unclassified_Subgroup_6	Acidobacteria	lightsalmon4	-1.35058	-3.25479	1.58428	7.15133	14.2009	0.00264411	0.0185319	*
ASV_1186	Bacteria	Actinobacteria	Actinobacteria	Micrococcales	Microbacteriaceae	Agrococcus	unclassified_Agrococcus	Actinobacteria	indianred2	0.330009	-0.894215	-2.94981	10.9217	14.1786	0.00267192	0.0186724	*
ASV_4044	Bacteria	Firmicutes	Bacilli	Bacillales	Planococcaceae	Domibacillus	unclassified_Domibacillus	Firmicutes	tan1	0.547071	-3.22421	-2.05134	7.88906	14.1708	0.00268164	0.018686	*
ASV_3383	Bacteria	Gemmatimonadetes	Longimicrobia	Longimicrobiales	Longimicrobiaceae	Longimicrobiaceae	uncultured_bacterium	Gemmatimonadetes	peachpuff3	0.951872	-5.00739	-3.30979	6.71956	14.1255	0.00273915	0.0190315	*
ASV_7879	Bacteria	Actinobacteria	Actinobacteria	Micrococcales	Micrococcaceae	unclassified_Micrococcaceae	unclassified_Micrococcaceae	Actinobacteria	indianred2	1.80667	-0.90289	-2.5297	8.26814	14.0865	0.00278973	0.0193271	*
ASV_10819	Bacteria	Actinobacteria	Actinobacteria	Frankiales	Geodermatophilaceae	Blastococcus	unclassified_Blastococcus	Actinobacteria	indianred2	1.70856	-0.896805	-2.97253	7.39111	14.0761	0.00280332	0.0193655	*
ASV_1709	Bacteria	Gemmatimonadetes	Gemmatimonadetes	Gemmatimonadales	Gemmatimonadaceae	unclassified_Gemmatimonadaceae	unclassified_Gemmatimonadaceae	Gemmatimonadetes	peachpuff3	-3.81308	2.08875	2.35013	7.16443	14.0655	0.00281731	0.0193915	*
ASV_3439	Bacteria	Gemmatimonadetes	Longimicrobia	Longimicrobiales	Longimicrobiaceae	Longimicrobiaceae	uncultured_bacterium	Gemmatimonadetes	peachpuff3	0.286433	-4.94563	-4.94563	6.43021	14.061	0.00282323	0.0193915	*
ASV_1183	Bacteria	Acidobacteria	Subgroup_17	Subgroup_17	Subgroup_17	Subgroup_17	uncultured_bacterium	Acidobacteria	lightsalmon4	-3.30828	-0.126329	2.37129	6.49419	14.0428	0.0028475	0.0195025	*
ASV_3097	Bacteria	Bacteroidetes	Bacteroidia	Cytophagales	Cyclobacteriaceae	Cesiribacter	uncultured_bacterium	Bacteroidetes	steelblue1	1.16252	-4.13097	-4.13097	6.27302	14.0197	0.00287851	0.0196589	*
ASV_470	Bacteria	Actinobacteria	Actinobacteria	Corynebacteriales	Nocardiaceae	Rhodococcus	unclassified_Rhodococcus	Actinobacteria	indianred2	-2.09034	-3.99922	-6.53077	6.8604	13.9814	0.00293063	0.0199582	*
ASV_661	Bacteria	Proteobacteria	Gammaproteobacteria	Oceanospirillales	Pseudohongiellaceae	BIyi10	uncultured_soil	Gammaproteobacteria	palegreen2	-3.51019	3.95187	3.41813	7.96328	13.9462	0.00297931	0.0201787	*
ASV_524	Bacteria	Actinobacteria	MB-A2-108	MB-A2-108	MB-A2-108	MB-A2-108	uncultured_bacterium	Actinobacteria	indianred2	-2.36552	-7.1048	-1.91423	7.41719	13.9436	0.00298298	0.0201787	*
ASV_1820	Bacteria	Proteobacteria	Deltaproteobacteria	Myxococcales	Haliangiaceae	Haliangium	unclassified_Haliangium	Deltaproteobacteria	palegreen4	-3.30202	1.59506	-0.728253	7.45076	13.9309	0.00300078	0.0201787	*
ASV_19	Bacteria	Proteobacteria	Gammaproteobacteria	Betaproteobacteriales	Burkholderiaceae	Aquabacterium	unclassified_Aquabacterium	Gammaproteobacteria	palegreen2	1.74974	-1.24831	2.53089	14.9193	13.9298	0.00300233	0.0201787	*
ASV_9723	Bacteria	Actinobacteria	Actinobacteria	Micrococcales	Micrococcaceae	Arthrobacter	unclassified_Arthrobacter	Actinobacteria	indianred2	-0.229504	-5.98754	-3.64846	6.90281	13.9279	0.00300499	0.0201787	*
ASV_398	Bacteria	Actinobacteria	Thermoleophilia	Gaiellales	Gaiellaceae	Gaiella	unclassified_Gaiella	Actinobacteria	indianred2	-1.02908	-2.28595	1.03394	9.58457	13.9127	0.00302639	0.0202658	*
ASV_12799	Bacteria	Actinobacteria	Actinobacteria	Micrococcales	Microbacteriaceae	unclassified_Microbacteriaceae	unclassified_Microbacteriaceae	Actinobacteria	indianred2	1.08319	-0.291496	-4.55535	6.67133	13.882	0.00307029	0.0205027	*
ASV_104	Bacteria	Firmicutes	Bacilli	Bacillales	Bacillaceae	Bacillus	unclassified_Bacillus	Firmicutes	tan1	-0.195415	-2.59116	-2.52076	12.0683	13.8716	0.00308522	0.0205454	*
ASV_10838	Bacteria	Actinobacteria	Nitriliruptoria	Euzebyales	Euzebyaceae	uncultured	unclassified_uncultured	Actinobacteria	indianred2	0.762534	-4.54713	-2.92938	6.38374	13.8483	0.00311911	0.0207137	*
ASV_3372	Bacteria	Proteobacteria	Gammaproteobacteria	Oceanospirillales	Pseudohongiellaceae	BIyi10	unclassified_BIyi10	Gammaproteobacteria	palegreen2	-3.3406	1.06092	-1.63866	7.10998	13.8296	0.00314647	0.0208377	*
ASV_4680	Bacteria	Proteobacteria	Alphaproteobacteria	Rhizobiales	Rhodomicrobiaceae	Rhodomicrobium	uncultured_bacterium	Alphaproteobacteria	palegreen1	-0.0634769	3.48584	1.7804	8.34691	13.8065	0.00318075	0.0210069	*
ASV_707	Bacteria	Chloroflexi	Anaerolineae	SBR1031	SBR1031	SBR1031	uncultured_bacterium	Chloroflexi	gold1	-1.83929	3.52188	-0.255797	8.03459	13.76	0.00325072	0.0214102	*
ASV_780	Bacteria	Chloroflexi	Chloroflexia	Chloroflexales	Roseiflexaceae	uncultured	uncultured_Chloroflexi	Chloroflexi	gold1	3.80069	3.85571	5.99444	6.71095	13.7461	0.00327196	0.0214912	*
ASV_1024	Bacteria	Firmicutes	Bacilli	Bacillales	Paenibacillaceae	Paenibacillus	unclassified_Paenibacillus	Firmicutes	tan1	-1.54109	-0.231753	2.80823	7.83591	13.729	0.00329825	0.0216049	*
ASV_1615	Bacteria	Proteobacteria	Alphaproteobacteria	Rhodobacterales	Rhodobacteraceae	Cereibacter	unclassified_Cereibacter	Alphaproteobacteria	palegreen1	0.0746357	-1.9478	-6.6083	7.563	13.7198	0.00331251	0.0216393	*
ASV_444	Bacteria	Actinobacteria	Actinobacteria	Propionibacteriales	Nocardioidaceae	Kribbella	unclassified_Kribbella	Actinobacteria	indianred2	-0.68822	2.2748	2.03971	10.6833	13.6785	0.00337702	0.022001	*
ASV_8630	Bacteria	Proteobacteria	Gammaproteobacteria	Betaproteobacteriales	Burkholderiaceae	unclassified_Burkholderiaceae	unclassified_Burkholderiaceae	Gammaproteobacteria	palegreen2	2.92808	-2.71314	1.30721	6.46193	13.6484	0.00342496	0.0222096	*
ASV_15246	Bacteria	Actinobacteria	Actinobacteria	Kineosporiales	Kineosporiaceae	Quadrisphaera	unclassified_Quadrisphaera	Actinobacteria	indianred2	2.00739	-0.842288	-1.4617	6.91007	13.6468	0.00342753	0.0222096	*
ASV_8208	Bacteria	Actinobacteria	Actinobacteria	Propionibacteriales	Nocardioidaceae	Nocardioides	unclassified_Nocardioides	Actinobacteria	indianred2	5.60879	5.68235	6.25411	7.32398	13.6281	0.00345771	0.022345	*
ASV_8602	Bacteria	Proteobacteria	Alphaproteobacteria	Sphingomonadales	Sphingomonadaceae	Sphingomonas	unclassified_Sphingomonas	Alphaproteobacteria	palegreen1	-2.49239	2.18933	0.798975	7.2931	13.5919	0.00351667	0.0226651	*
ASV_2652	Bacteria	Actinobacteria	Thermoleophilia	Solirubrobacterales	Solirubrobacteraceae	uncultured	unclassified_uncultured	Actinobacteria	indianred2	-3.08865	-0.401929	-3.03233	6.91109	13.5626	0.00356519	0.0229164	*
ASV_1187	Bacteria	Proteobacteria	Alphaproteobacteria	Sphingomonadales	Sphingomonadaceae	Altererythrobacter	Porphyrobacter_mercurialis	Alphaproteobacteria	palegreen1	-0.291616	-3.06084	-4.39052	8.64106	13.5545	0.00357879	0.0229424	*
ASV_1163	Bacteria	Proteobacteria	Deltaproteobacteria	Myxococcales	bacteriap25	bacteriap25	metagenome	Deltaproteobacteria	palegreen4	-1.04714	-2.04633	2.32011	7.29233	13.536	0.0036098	0.0230333	*
ASV_959	Bacteria	Gemmatimonadetes	AKAU4049	AKAU4049	AKAU4049	AKAU4049	unclassified_AKAU4049	Gemmatimonadetes	peachpuff3	-1.47348	-3.32002	1.00552	7.57235	13.5347	0.00361213	0.0230333	*
ASV_4225	Bacteria	Proteobacteria	Alphaproteobacteria	Rhodobacterales	Rhodobacteraceae	unclassified_Rhodobacteraceae	unclassified_Rhodobacteraceae	Alphaproteobacteria	palegreen1	0.654745	-3.32836	-5.1922	6.67931	13.5022	0.00366736	0.0233237	*
ASV_2067	Bacteria	Actinobacteria	Nitriliruptoria	Euzebyales	Euzebyaceae	uncultured	uncultured_bacterium	Actinobacteria	indianred2	0.755096	-2.41022	-5.43175	6.94908	13.4847	0.00369752	0.0234534	*
ASV_1817	Bacteria	Proteobacteria	Gammaproteobacteria	Steroidobacterales	Steroidobacteraceae	Steroidobacter	uncultured_gamma	Gammaproteobacteria	palegreen2	-6.56089	0.0731271	-3.3381	7.48067	13.4725	0.00371859	0.023525	*
ASV_15703	Bacteria	Actinobacteria	Actinobacteria	Micrococcales	unclassified_Micrococcales	unclassified_Micrococcales	unclassified_Micrococcales	Actinobacteria	indianred2	3.97501	1.29581	1.84496	7.15079	13.4607	0.00373914	0.0235687	*
ASV_528	Bacteria	Proteobacteria	Alphaproteobacteria	Rhodobacterales	Rhodobacteraceae	unclassified_Rhodobacteraceae	unclassified_Rhodobacteraceae	Alphaproteobacteria	palegreen1	0.0187432	-2.26078	-2.61127	9.27499	13.4573	0.00374512	0.0235687	*
ASV_17353	Bacteria	Actinobacteria	Actinobacteria	Propionibacteriales	Nocardioidaceae	unclassified_Nocardioidaceae	unclassified_Nocardioidaceae	Actinobacteria	indianred2	5.25008	2.25963	4.49518	6.42537	13.4382	0.00377867	0.0237178	*
ASV_564	Bacteria	Chloroflexi	Anaerolineae	unclassified_Anaerolineae	unclassified_Anaerolineae	unclassified_Anaerolineae	unclassified_Anaerolineae	Chloroflexi	gold1	2.9582	1.94877	4.66555	7.70629	13.4151	0.00381981	0.0238887	*
ASV_14241	Bacteria	Firmicutes	Bacilli	Bacillales	Planococcaceae	unclassified_Planococcaceae	unclassified_Planococcaceae	Firmicutes	tan1	0.457282	-6.14129	-3.78123	7.21903	13.4117	0.00382578	0.0238887	*
ASV_969	Bacteria	Proteobacteria	Alphaproteobacteria	Reyranellales	Reyranellaceae	uncultured	uncultured_Rhodospirillales	Alphaproteobacteria	palegreen1	0.737544	3.81756	2.55457	8.97598	13.3904	0.00386413	0.0240657	*
ASV_642	Bacteria	Proteobacteria	Deltaproteobacteria	Myxococcales	BIrii41	BIrii41	uncultured_bacterium	Deltaproteobacteria	palegreen4	-3.14628	1.28457	-1.25725	8.60382	13.367	0.00390664	0.0242448	*
ASV_1270	Bacteria	Rokubacteria	NC10	Rokubacteriales	Rokubacteriales	Rokubacteriales	uncultured_Firmicutes	Rokubacteria	lightgrey	-0.130964	-5.40384	0.0307929	6.94482	13.3583	0.00392257	0.0242448	*
ASV_1106	Bacteria	Actinobacteria	Acidimicrobiia	IMCC26256	IMCC26256	IMCC26256	unclassified_IMCC26256	Actinobacteria	indianred2	3.35367	2.64013	4.91642	7.46045	13.3579	0.00392314	0.0242448	*
ASV_7234	Bacteria	Proteobacteria	Alphaproteobacteria	Rhizobiales	Hyphomicrobiaceae	Hyphomicrobium	unclassified_Hyphomicrobium	Alphaproteobacteria	palegreen1	-5.46375	1.49921	-1.806	7.3726	13.3491	0.00393929	0.0242822	*
ASV_1030	Bacteria	Actinobacteria	Thermoleophilia	uncultured	uncultured	uncultured	uncultured_bacterium	Actinobacteria	indianred2	-1.42213	-1.47892	1.61877	8.4697	13.3396	0.00395687	0.0243282	*
ASV_5678	Bacteria	Actinobacteria	Actinobacteria	Propionibacteriales	Nocardioidaceae	Nocardioides	unclassified_Nocardioides	Actinobacteria	indianred2	1.6927	-3.834	-3.834	6.30143	13.3243	0.00398531	0.0244406	*
ASV_1498	Bacteria	Chloroflexi	Chloroflexia	Chloroflexales	Roseiflexaceae	uncultured	unclassified_uncultured	Chloroflexi	gold1	3.69178	5.6216	3.93864	6.53262	13.3161	0.00400057	0.0244717	*
ASV_860	Bacteria	Actinobacteria	Actinobacteria	Propionibacteriales	Nocardioidaceae	Nocardioides	unclassified_Nocardioides	Actinobacteria	indianred2	-1.49284	2.61446	1.49754	8.55571	13.3035	0.0040241	0.0245532	*
ASV_15450	Bacteria	Actinobacteria	Actinobacteria	Propionibacteriales	Nocardioidaceae	unclassified_Nocardioidaceae	unclassified_Nocardioidaceae	Actinobacteria	indianred2	2.53498	-0.682926	-1.66044	6.84806	13.2884	0.00405263	0.0246355	*
ASV_1431	Bacteria	Proteobacteria	Alphaproteobacteria	Rhizobiales	unclassified_Rhizobiales	unclassified_Rhizobiales	unclassified_Rhizobiales	Alphaproteobacteria	palegreen1	0.986312	-4.07014	-4.07014	6.1922	13.2855	0.0040581	0.0246355	*
ASV_2291	Bacteria	Bacteroidetes	Bacteroidia	Chitinophagales	Chitinophagaceae	uncultured	unclassified_uncultured	Bacteroidetes	steelblue1	-6.28019	0.165177	-2.91932	7.32232	13.2771	0.00407411	0.0246704	*
ASV_12804	Bacteria	Firmicutes	Bacilli	Bacillales	Planococcaceae	Planomicrobium	Planococcus_massiliensis	Firmicutes	tan1	-1.09215	-3.97968	-3.36835	6.98655	13.2685	0.00409059	0.024708	*
ASV_2663	Bacteria	Proteobacteria	Alphaproteobacteria	Rhizobiales	uncultured	uncultured	unclassified_uncultured	Alphaproteobacteria	palegreen1	-0.134565	-6.04967	-3.20196	6.97174	13.2443	0.00413708	0.0249261	*
ASV_557	Bacteria	Firmicutes	Bacilli	Bacillales	Alicyclobacillaceae	Tumebacillus	unclassified_Tumebacillus	Firmicutes	tan1	-1.70389	-4.03201	-0.257463	8.80911	13.2247	0.00417499	0.0250917	*
ASV_8317	Bacteria	Firmicutes	Bacilli	Bacillales	Bacillaceae	Bacillus	unclassified_Bacillus	Firmicutes	tan1	0.188573	-4.87273	-1.99646	6.44072	13.212	0.00419994	0.0251456	*
ASV_17134	Bacteria	Proteobacteria	Deltaproteobacteria	Myxococcales	Polyangiaceae	unclassified_Polyangiaceae	unclassified_Polyangiaceae	Deltaproteobacteria	palegreen4	4.81819	3.74323	0	6.09403	13.2089	0.00420604	0.0251456	*
ASV_12608	Bacteria	Firmicutes	Bacilli	Bacillales	Planococcaceae	unclassified_Planococcaceae	unclassified_Planococcaceae	Firmicutes	tan1	-0.634662	-4.93871	-4.93871	6.21019	13.2041	0.00421534	0.0251456	*
ASV_482	Bacteria	Proteobacteria	Deltaproteobacteria	Myxococcales	Sandaracinaceae	uncultured	uncultured_soil	Deltaproteobacteria	palegreen4	-5.9605	0.417304	-4.60429	8.87344	13.1929	0.00423751	0.0252051	*
ASV_2916	Bacteria	Chloroflexi	Chloroflexia	Chloroflexales	Roseiflexaceae	uncultured	uncultured_bacterium	Chloroflexi	gold1	0	3.86018	5.38108	6.34104	13.1885	0.00424629	0.0252051	*
ASV_1931	Bacteria	Chloroflexi	Chloroflexia	Chloroflexales	Roseiflexaceae	uncultured	uncultured_bacterium	Chloroflexi	gold1	-1.70713	0.811398	2.95326	6.87851	13.1467	0.0043298	0.0256376	*
ASV_912	Bacteria	Proteobacteria	Alphaproteobacteria	Rhizobiales	Devosiaceae	Devosia	unclassified_Devosia	Alphaproteobacteria	palegreen1	-5.30862	2.16282	0.289487	7.78907	13.1128	0.00439891	0.0259652	*
ASV_914	Bacteria	Proteobacteria	Deltaproteobacteria	Myxococcales	Haliangiaceae	Haliangium	uncultured_sludge	Deltaproteobacteria	palegreen4	-1.95601	1.37788	1.7792	7.8787	13.1051	0.00441466	0.0259652	*
ASV_19336	Bacteria	Actinobacteria	Actinobacteria	Micrococcales	Microbacteriaceae	Microbacterium	unclassified_Microbacterium	Actinobacteria	indianred2	5.16739	6.79237	2.8863	7.17313	13.1037	0.00441753	0.0259652	*
ASV_843	Bacteria	Chloroflexi	Anaerolineae	Anaerolineales	Anaerolineaceae	uncultured	unclassified_uncultured	Chloroflexi	gold1	0.374607	-3.7742	-0.0856824	8.8798	13.0954	0.00443467	0.0260023	*
ASV_826	Bacteria	Actinobacteria	Acidimicrobiia	uncultured	uncultured	uncultured	unclassified_uncultured	Actinobacteria	indianred2	0.510465	-2.59637	-2.79794	9.34646	13.0902	0.00444561	0.026003	*
ASV_2602	Bacteria	Proteobacteria	Alphaproteobacteria	Azospirillales	Azospirillaceae	uncultured	uncultured_Rhodospirillaceae	Alphaproteobacteria	palegreen1	-1.3314	-4.48222	-1.83041	7.05777	13.0428	0.00454498	0.0265137	*
ASV_737	Bacteria	Acidobacteria	Subgroup_6	Subgroup_6	Subgroup_6	Subgroup_6	unclassified_Subgroup_6	Acidobacteria	lightsalmon4	-1.2489	-0.47936	1.71444	8.7729	13.0362	0.00455903	0.0265137	*
ASV_1254	Bacteria	Actinobacteria	Thermoleophilia	Solirubrobacterales	Solirubrobacteraceae	Conexibacter	unclassified_Conexibacter	Actinobacteria	indianred2	0.820473	-4.12623	-1.52097	7.39194	13.0329	0.004566	0.0265137	*
ASV_22790	Bacteria	Proteobacteria	Alphaproteobacteria	Dongiales	Dongiaceae	Dongia	unclassified_Dongia	Alphaproteobacteria	palegreen1	0	4.64347	5.11467	6.37085	13.0017	0.00463297	0.0268377	*
ASV_18467	Bacteria	Actinobacteria	Actinobacteria	Micrococcales	unclassified_Micrococcales	unclassified_Micrococcales	unclassified_Micrococcales	Actinobacteria	indianred2	4.98677	3.80059	1.62541	6.1806	12.9875	0.00466376	0.0269072	*
ASV_1494	Bacteria	Actinobacteria	Acidimicrobiia	uncultured	uncultured	uncultured	unclassified_uncultured	Actinobacteria	indianred2	1.46289	-1.13788	-4.37121	6.61888	12.9858	0.00466735	0.0269072	*
ASV_3078	Bacteria	Chloroflexi	Chloroflexia	Thermomicrobiales	JG30-KF-CM45	JG30-KF-CM45	bacterium_QTYC46b	Chloroflexi	gold1	0.580153	-4.9525	-4.9525	6.4929	12.9751	0.00469086	0.0269781	*
ASV_367	Bacteria	Actinobacteria	Actinobacteria	Streptosporangiales	Streptosporangiaceae	unclassified_Streptosporangiaceae	unclassified_Streptosporangiaceae	Actinobacteria	indianred2	4.33466	-0.866268	-0.0667054	8.01383	12.9486	0.00474903	0.0272474	*
ASV_562	Bacteria	Firmicutes	Bacilli	Bacillales	Bacillaceae	Bacillus	Bacillus_decolorationis	Firmicutes	tan1	-3.0494	-6.04062	-4.0054	7.69514	12.9433	0.00476091	0.0272506	*
ASV_1484	Bacteria	Proteobacteria	Gammaproteobacteria	Betaproteobacteriales	TRA3-20	TRA3-20	uncultured_Oxalobacteraceae	Gammaproteobacteria	palegreen2	0.454923	-2.35616	1.38336	7.9147	12.9098	0.00483577	0.0276017	*
ASV_1241	Bacteria	Verrucomicrobia	Verrucomicrobiae	Verrucomicrobiales	Rubritaleaceae	Luteolibacter	unclassified_Luteolibacter	Verrucomicrobia	orchid3	-1.59381	2.60123	0.972445	7.92016	12.9056	0.00484522	0.0276017	*
ASV_64	Bacteria	Proteobacteria	Gammaproteobacteria	Pseudomonadales	Moraxellaceae	Acinetobacter	unclassified_Acinetobacter	Gammaproteobacteria	palegreen2	-4.55386	-1.17051	1.2247	10.4777	12.891	0.0048784	0.027725	*
ASV_745	Bacteria	Proteobacteria	Deltaproteobacteria	Bdellovibrionales	Bdellovibrionaceae	OM27_clade	uncultured_bacterium	Deltaproteobacteria	palegreen4	-1.92455	-5.81268	0.853528	7.27036	12.8723	0.00492117	0.0279004	*
ASV_1607	Bacteria	Proteobacteria	Alphaproteobacteria	Sphingomonadales	Sphingomonadaceae	Sphingomonas	unclassified_Sphingomonas	Alphaproteobacteria	palegreen1	-0.275143	-2.8656	-4.72467	6.23195	12.8673	0.00493247	0.0279004	*
ASV_387	Bacteria	Proteobacteria	Alphaproteobacteria	Sphingomonadales	Sphingomonadaceae	Sphingopyxis	unclassified_Sphingopyxis	Alphaproteobacteria	palegreen1	-0.636747	2.54244	-2.41634	7.79681	12.8506	0.00497113	0.0280531	*
ASV_1870	Bacteria	Actinobacteria	Thermoleophilia	uncultured	uncultured	uncultured	uncultured_bacterium	Actinobacteria	indianred2	-3.16702	0.157475	3.15795	6.79864	12.8455	0.00498302	0.0280543	*
ASV_2084	Bacteria	Proteobacteria	Alphaproteobacteria	Rhizobiales	Labraceae	Labrys	unclassified_Labrys	Alphaproteobacteria	palegreen1	-2.02628	2.49228	1.3144	7.18655	12.8059	0.00507584	0.0285101	*
ASV_610	Bacteria	Proteobacteria	Deltaproteobacteria	Myxococcales	Archangiaceae	unclassified_Archangiaceae	unclassified_Archangiaceae	Deltaproteobacteria	palegreen4	0.464845	-2.44942	-1.85344	9.95755	12.7831	0.00512989	0.0287465	*
ASV_7704	Bacteria	Actinobacteria	Actinobacteria	Micrococcales	unclassified_Micrococcales	unclassified_Micrococcales	unclassified_Micrococcales	Actinobacteria	indianred2	0.704086	-2.59315	-3.18238	7.37352	12.7571	0.00519249	0.0289272	*
ASV_1101	Bacteria	Bacteroidetes	Bacteroidia	Chitinophagales	Chitinophagaceae	Terrimonas	unclassified_Terrimonas	Bacteroidetes	steelblue1	-1.18539	3.42651	0.753997	6.96826	12.757	0.00519272	0.0289272	*
ASV_13166	Bacteria	Actinobacteria	Actinobacteria	Micrococcales	unclassified_Micrococcales	unclassified_Micrococcales	unclassified_Micrococcales	Actinobacteria	indianred2	1.39259	-2.57442	-2.83119	7.03023	12.7547	0.00519824	0.0289272	*
ASV_6029	Bacteria	Gemmatimonadetes	Longimicrobia	Longimicrobiales	Longimicrobiaceae	Longimicrobiaceae	unclassified_Longimicrobiaceae	Gemmatimonadetes	peachpuff3	0.461118	-4.33242	-4.33242	6.17367	12.7121	0.00530239	0.0293303	*
ASV_7914	Bacteria	Proteobacteria	Gammaproteobacteria	Steroidobacterales	Steroidobacteraceae	Steroidobacter	Steroidobacter_agariperforans	Gammaproteobacteria	palegreen2	0.469891	3.57112	0.750621	7.33468	12.7118	0.00530325	0.0293303	*
ASV_9731	Bacteria	Actinobacteria	Actinobacteria	Micrococcales	Micrococcaceae	unclassified_Micrococcaceae	unclassified_Micrococcaceae	Actinobacteria	indianred2	0.583776	-2.98069	-4.90114	6.49706	12.7101	0.00530728	0.0293303	*
ASV_346	Bacteria	Actinobacteria	Actinobacteria	Micromonosporales	Micromonosporaceae	Luedemannella	uncultured_bacterium	Actinobacteria	indianred2	-2.47708	0.330843	1.58649	9.13838	12.6684	0.00541149	0.0298377	*
ASV_1177	Bacteria	Acidobacteria	Subgroup_6	Subgroup_6	Subgroup_6	Subgroup_6	unclassified_Subgroup_6	Acidobacteria	lightsalmon4	-1.14124	0.243587	2.2663	8.04442	12.6523	0.00545223	0.0299621	*
ASV_2064	Bacteria	Proteobacteria	Alphaproteobacteria	Elsterales	uncultured	uncultured	unclassified_uncultured	Alphaproteobacteria	palegreen1	0.939053	-1.31898	-2.41261	7.26163	12.647	0.00546555	0.0299621	*
ASV_2032	Bacteria	Bacteroidetes	Bacteroidia	Flavobacteriales	Crocinitomicaceae	Fluviicola	Fluviicola_sp.	Bacteroidetes	steelblue1	-2.55686	0.684162	-5.46458	6.94855	12.6447	0.00547144	0.0299621	*
ASV_22349	Bacteria	Proteobacteria	Alphaproteobacteria	Sphingomonadales	Sphingomonadaceae	unclassified_Sphingomonadaceae	unclassified_Sphingomonadaceae	Alphaproteobacteria	palegreen1	0	5.19419	3.95869	6.28225	12.6342	0.00549825	0.0300365	*
ASV_353	Bacteria	Proteobacteria	Alphaproteobacteria	Rhizobiales	Beijerinckiaceae	Microvirga	unclassified_Microvirga	Alphaproteobacteria	palegreen1	0.166831	-1.10909	-3.73991	9.60082	12.6261	0.00551915	0.0300365	*
ASV_3788	Bacteria	Actinobacteria	Actinobacteria	Propionibacteriales	Nocardioidaceae	Nocardioides	unclassified_Nocardioides	Actinobacteria	indianred2	1.43488	0.0109434	-2.97816	6.86747	12.6248	0.00552251	0.0300365	*
ASV_13195	Bacteria	Actinobacteria	Actinobacteria	Micrococcales	Micrococcaceae	Kocuria	unclassified_Kocuria	Actinobacteria	indianred2	0.814524	-2.60014	-4.40382	6.33027	12.6103	0.00555993	0.0301717	*
ASV_19391	Bacteria	Actinobacteria	Actinobacteria	Corynebacteriales	Mycobacteriaceae	Mycobacterium	unclassified_Mycobacterium	Actinobacteria	indianred2	5.90814	2.64615	5.55012	6.8484	12.5723	0.00565911	0.0306408	*
ASV_468	Bacteria	Acidobacteria	Blastocatellia_(Subgroup_4)	Pyrinomonadales	Pyrinomonadaceae	RB41	uncultured_Acidobacteriaceae	Acidobacteria	lightsalmon4	-2.08503	-1.02571	2.01861	8.42136	12.5052	0.0058385	0.031513	*
ASV_1822	Bacteria	Bacteroidetes	Bacteroidia	Cytophagales	Microscillaceae	uncultured	unclassified_uncultured	Bacteroidetes	steelblue1	0	5.98827	4.63205	6.67739	12.5023	0.00584643	0.031513	*
ASV_790	Bacteria	Firmicutes	Bacilli	Bacillales	Paenibacillaceae	Paenibacillus	Paenibacillus_lautus	Firmicutes	tan1	-2.12794	-3.81613	-3.72946	6.91799	12.4914	0.00587599	0.0315583	*
ASV_866	Bacteria	Proteobacteria	Deltaproteobacteria	Myxococcales	Haliangiaceae	Haliangium	unclassified_Haliangium	Deltaproteobacteria	palegreen4	0.184032	-1.36656	3.16784	7.38945	12.4896	0.00588109	0.0315583	*
ASV_4216	Bacteria	Firmicutes	Clostridia	Clostridiales	Lachnospiraceae	unclassified_Lachnospiraceae	unclassified_Lachnospiraceae	Firmicutes	tan1	-0.598735	-4.67311	-3.04643	6.15722	12.4549	0.00597674	0.0319092	*
ASV_12992	Bacteria	Actinobacteria	Actinobacteria	Micrococcales	Micrococcaceae	unclassified_Micrococcaceae	unclassified_Micrococcaceae	Actinobacteria	indianred2	-0.0470391	-2.10251	-4.60939	7.23281	12.4481	0.0059957	0.0319092	*
ASV_13092	Bacteria	Actinobacteria	Actinobacteria	Streptomycetales	Streptomycetaceae	Streptomyces	unclassified_Streptomyces	Actinobacteria	indianred2	0.512289	3.26132	-0.841024	6.86051	12.4447	0.00600517	0.0319092	*
ASV_22886	Bacteria	Acidobacteria	Subgroup_6	Subgroup_6	Subgroup_6	Subgroup_6	unclassified_Subgroup_6	Acidobacteria	lightsalmon4	0	5.07164	4.34606	6.30553	12.4436	0.00600829	0.0319092	*
ASV_2469	Bacteria	Deinococcus-Thermus	Deinococci	Deinococcales	Trueperaceae	Truepera	uncultured_bacterium	Deinococcus-Thermus	lightgrey	-0.55955	-5.99457	-3.17752	6.84626	12.442	0.00601284	0.0319092	*
ASV_6409	Bacteria	Actinobacteria	Actinobacteria	Frankiales	Geodermatophilaceae	Geodermatophilus	unclassified_Geodermatophilus	Actinobacteria	indianred2	3.71933	1.94194	0.272338	6.61394	12.4357	0.00603039	0.0319319	*
ASV_5116	Bacteria	Proteobacteria	Alphaproteobacteria	Tistrellales	Geminicoccaceae	uncultured	uncultured_Rhodospirillales	Alphaproteobacteria	palegreen1	2.08618	-3.346	-0.497752	6.32312	12.4146	0.00608969	0.032175	*
ASV_543	Bacteria	Bacteroidetes	Bacteroidia	Chitinophagales	Chitinophagaceae	Terrimonas	unclassified_Terrimonas	Bacteroidetes	steelblue1	-1.56204	2.03978	2.70715	8.85557	12.3837	0.00617809	0.0325704	*
ASV_1018	Bacteria	Bacteroidetes	Bacteroidia	Cytophagales	Cyclobacteriaceae	uncultured	uncultured_Bacteroidetes	Bacteroidetes	steelblue1	-0.62919	-7.198	-1.39952	7.91362	12.3789	0.00619186	0.0325716	*
ASV_10718	Bacteria	Actinobacteria	Actinobacteria	Micrococcales	Micrococcaceae	unclassified_Micrococcaceae	unclassified_Micrococcaceae	Actinobacteria	indianred2	1.4994	-3.75825	-2.12919	6.24859	12.371	0.0062145	0.0326193	*
ASV_24456	Bacteria	Proteobacteria	Alphaproteobacteria	Rhizobiales	Xanthobacteraceae	uncultured	unclassified_uncultured	Alphaproteobacteria	palegreen1	0	3.25643	5.0396	6.16549	12.3321	0.00632806	0.0330828	*
ASV_652	Bacteria	Patescibacteria	Saccharimonadia	Saccharimonadales	Saccharimonadales	Saccharimonadales	unclassified_Saccharimonadales	Patescibacteria	lightgrey	-3.14899	1.70456	3.92151	7.30219	12.3313	0.00633042	0.0330828	*
ASV_1303	Bacteria	Fibrobacteres	Fibrobacteria	Fibrobacterales	Fibrobacteraceae	unclassified_Fibrobacteraceae	unclassified_Fibrobacteraceae	Fibrobacteres	lightgrey	-1.18652	0.804403	3.01387	6.57128	12.3266	0.00634409	0.0330828	*
ASV_999	Bacteria	Actinobacteria	Acidimicrobiia	Microtrichales	unclassified_Microtrichales	unclassified_Microtrichales	unclassified_Microtrichales	Actinobacteria	indianred2	0.959639	3.57469	0.598071	7.13334	12.3199	0.00636385	0.0331141	*
ASV_376	Bacteria	Proteobacteria	Alphaproteobacteria	Rhizobiales	Xanthobacteraceae	Starkeya	unclassified_Starkeya	Alphaproteobacteria	palegreen1	2.55912	5.00014	5.6557	8.75497	12.2867	0.00646293	0.033557	*
ASV_835	Bacteria	Actinobacteria	Thermoleophilia	Gaiellales	uncultured	uncultured	unclassified_uncultured	Actinobacteria	indianred2	0.721555	-2.20406	2.05387	8.26866	12.2453	0.00658834	0.0341344	*
ASV_2913	Bacteria	Proteobacteria	Gammaproteobacteria	Pseudomonadales	Moraxellaceae	Psychrobacter	unclassified_Psychrobacter	Gammaproteobacteria	palegreen2	-6.32648	-1.01787	-2.52822	7.02411	12.2051	0.00671258	0.0346949	*
ASV_1212	Bacteria	Acidobacteria	Blastocatellia_(Subgroup_4)	Pyrinomonadales	Pyrinomonadaceae	RB41	unclassified_RB41	Acidobacteria	lightsalmon4	0.869614	-1.87508	2.80179	7.54863	12.1966	0.00673928	0.0346949	*
ASV_13865	Bacteria	Actinobacteria	Actinobacteria	Frankiales	Geodermatophilaceae	unclassified_Geodermatophilaceae	unclassified_Geodermatophilaceae	Actinobacteria	indianred2	1.45402	-1.91503	-2.73616	7.05912	12.1964	0.00673982	0.0346949	*
ASV_23531	Bacteria	Proteobacteria	Alphaproteobacteria	Rhizobiales	Rhizobiaceae	unclassified_Rhizobiaceae	unclassified_Rhizobiaceae	Alphaproteobacteria	palegreen1	0	5.00427	4.96151	6.42103	12.1905	0.00675814	0.0347149	*
ASV_4389	Bacteria	Firmicutes	Bacilli	Bacillales	Bacillaceae	Bacillus	Bacillus_funiculus	Firmicutes	tan1	-1.02953	-4.33451	-1.70097	7.0158	12.1601	0.00685423	0.0347959	*
ASV_1271	Bacteria	Rokubacteria	NC10	Rokubacteriales	Rokubacteriales	Rokubacteriales	uncultured_bacterium	Rokubacteria	lightgrey	-2.00381	-1.67128	1.02112	7.37974	12.1593	0.00685688	0.0347959	*
ASV_2906	Bacteria	Actinobacteria	Thermoleophilia	Solirubrobacterales	67-14	67-14	unclassified_67-14	Actinobacteria	indianred2	0.419545	1.76771	-2.15684	7.03258	12.155	0.00687071	0.0347959	*
ASV_290	Bacteria	Proteobacteria	Alphaproteobacteria	Reyranellales	Reyranellaceae	Reyranella	unclassified_Reyranella	Alphaproteobacteria	palegreen1	-2.01186	1.77993	0.956247	11.0609	12.1515	0.0068818	0.0347959	*
ASV_247	Bacteria	Actinobacteria	MB-A2-108	MB-A2-108	MB-A2-108	MB-A2-108	uncultured_bacterium	Actinobacteria	indianred2	-1.15287	-0.805864	1.62049	9.28088	12.1504	0.00688543	0.0347959	*
ASV_7528	Bacteria	Actinobacteria	Acidimicrobiia	unclassified_Acidimicrobiia	unclassified_Acidimicrobiia	unclassified_Acidimicrobiia	unclassified_Acidimicrobiia	Actinobacteria	indianred2	0.433957	2.58696	-1.38772	7.58891	12.1482	0.00689247	0.0347959	*
ASV_2812	Bacteria	Patescibacteria	Saccharimonadia	Saccharimonadales	Saccharimonadales	Saccharimonadales	unclassified_Saccharimonadales	Patescibacteria	lightgrey	0	5.38295	3.27479	6.27263	12.1471	0.00689572	0.0347959	*
ASV_9369	Bacteria	Actinobacteria	Actinobacteria	Kineosporiales	Kineosporiaceae	Quadrisphaera	uncultured_actinobacterium	Actinobacteria	indianred2	0.430459	-1.11821	-3.18013	7.37602	12.1458	0.00690015	0.0347959	*
ASV_1236	Bacteria	Firmicutes	Bacilli	Bacillales	Bacillaceae	Bacillus	unclassified_Bacillus	Firmicutes	tan1	-0.510792	-3.26631	-1.61258	9.59098	12.1438	0.00690652	0.0347959	*
ASV_1019	Bacteria	Chloroflexi	Chloroflexia	Thermomicrobiales	JG30-KF-CM45	JG30-KF-CM45	uncultured_bacterium	Chloroflexi	gold1	-2.92957	0.532215	-1.03458	9.39788	12.14	0.00691865	0.0347959	*
ASV_1954	Bacteria	Proteobacteria	Alphaproteobacteria	Rhizobiales	Devosiaceae	Pelagibacterium	unclassified_Pelagibacterium	Alphaproteobacteria	palegreen1	0.967489	-0.0271586	-5.54285	7.33657	12.1315	0.00694588	0.0348599	*
ASV_10108	Bacteria	Actinobacteria	Actinobacteria	unclassified_Actinobacteria	unclassified_Actinobacteria	unclassified_Actinobacteria	unclassified_Actinobacteria	Actinobacteria	indianred2	-1.27828	2.45182	-1.04431	8.07287	12.0884	0.00708626	0.0354903	*
ASV_1932	Bacteria	Chloroflexi	Anaerolineae	SBR1031	SBR1031	SBR1031	uncultured_soil	Chloroflexi	gold1	0.806456	2.21476	4.10053	6.73305	12.0527	0.00720478	0.0360089	*
ASV_821	Bacteria	Firmicutes	Bacilli	Bacillales	Bacillaceae	Bacillus	unclassified_Bacillus	Firmicutes	tan1	0.385874	-2.48464	-1.97798	9.38279	12.0427	0.00723833	0.0361015	*
ASV_1028	Bacteria	Chloroflexi	Anaerolineae	SBR1031	SBR1031	SBR1031	uncultured_soil	Chloroflexi	gold1	0	4.65772	5.01967	6.35419	12.0328	0.0072716	0.0361327	*
ASV_14964	Bacteria	Actinobacteria	Actinobacteria	Frankiales	unclassified_Frankiales	unclassified_Frankiales	unclassified_Frankiales	Actinobacteria	indianred2	1.62999	-4.28314	-2.67739	6.53975	12.0317	0.00727551	0.0361327	*
ASV_644	Bacteria	Chloroflexi	Anaerolineae	SBR1031	A4b	A4b	unclassified_A4b	Chloroflexi	gold1	-0.900486	3.11931	0.947131	8.19667	12.0275	0.00728966	0.0361327	*
ASV_4432	Bacteria	Chloroflexi	P2-11E	P2-11E	P2-11E	P2-11E	uncultured_bacterium	Chloroflexi	gold1	0.0752775	-2.8442	2.08255	6.17691	12.0197	0.0073159	0.0361881	*
ASV_8056	Bacteria	Proteobacteria	Alphaproteobacteria	Rhizobiales	Xanthobacteraceae	unclassified_Xanthobacteraceae	unclassified_Xanthobacteraceae	Alphaproteobacteria	palegreen1	-6.42305	-0.677947	-4.09094	7.1144	11.9958	0.00739762	0.0365172	*
ASV_2452	Bacteria	Firmicutes	Bacilli	Bacillales	Planococcaceae	Lysinibacillus	unclassified_Lysinibacillus	Firmicutes	tan1	-0.988567	-3.28903	-2.35138	8.19864	11.9871	0.00742753	0.0365897	*
ASV_1944	Bacteria	Actinobacteria	Acidimicrobiia	Microtrichales	Ilumatobacteraceae	uncultured	uncultured_organism	Actinobacteria	indianred2	0.215135	-5.29138	-2.93816	6.61086	11.9802	0.00745117	0.0366311	*
ASV_253	Bacteria	Proteobacteria	Alphaproteobacteria	Rhodobacterales	Rhodobacteraceae	Amaricoccus	uncultured_bacterium	Alphaproteobacteria	palegreen1	-2.07982	-1.99737	-2.84942	9.53457	11.9665	0.00749888	0.0367904	*
ASV_4091	Bacteria	Acidobacteria	Subgroup_6	Subgroup_6	Subgroup_6	Subgroup_6	unclassified_Subgroup_6	Acidobacteria	lightsalmon4	3.68034	1.8142	5.00119	6.20286	11.9516	0.00755091	0.0369702	*
ASV_1332	Bacteria	Proteobacteria	Gammaproteobacteria	Betaproteobacteriales	Rhodocyclaceae	Dechloromonas	unclassified_Dechloromonas	Gammaproteobacteria	palegreen2	2.94801	-0.265239	4.3479	7.01899	11.9445	0.00757562	0.0369967	*
ASV_1353	Bacteria	Actinobacteria	Acidimicrobiia	Microtrichales	Ilumatobacteraceae	uncultured	unclassified_uncultured	Actinobacteria	indianred2	-4.49818	1.4837	0.532465	6.92529	11.9401	0.00759129	0.0369967	*
ASV_7189	Bacteria	Actinobacteria	Actinobacteria	Kineosporiales	Kineosporiaceae	unclassified_Kineosporiaceae	unclassified_Kineosporiaceae	Actinobacteria	indianred2	-0.371096	-2.25984	-3.44042	6.87691	11.9369	0.00760248	0.0369967	*
ASV_3333	Bacteria	Chloroflexi	Anaerolineae	SBR1031	SBR1031	SBR1031	unclassified_SBR1031	Chloroflexi	gold1	0	3.70442	5.00839	6.19789	11.9186	0.00766713	0.0372359	*
ASV_7636	Bacteria	Actinobacteria	Actinobacteria	Propionibacteriales	Nocardioidaceae	Nocardioides	unclassified_Nocardioides	Actinobacteria	indianred2	3.16939	0.39395	1.73519	7.41219	11.8802	0.00780515	0.0378298	*
ASV_1147	Bacteria	Proteobacteria	Deltaproteobacteria	NB1-j	NB1-j	NB1-j	unclassified_NB1-j	Deltaproteobacteria	palegreen4	-0.775516	-1.81846	2.20738	6.57032	11.8521	0.00790722	0.0381517	*
ASV_15562	Bacteria	Actinobacteria	Actinobacteria	Propionibacteriales	Nocardioidaceae	unclassified_Nocardioidaceae	unclassified_Nocardioidaceae	Actinobacteria	indianred2	2.44621	-1.30272	-0.467731	6.88531	11.8501	0.00791481	0.0381517	*
ASV_2448	Bacteria	Acidobacteria	Subgroup_17	Subgroup_17	Subgroup_17	Subgroup_17	unclassified_Subgroup_17	Acidobacteria	lightsalmon4	-2.95774	-4.95034	0.450311	6.54531	11.8489	0.00791918	0.0381517	*
ASV_1968	Bacteria	Proteobacteria	Alphaproteobacteria	Rhizobiales	Devosiaceae	Devosia	unclassified_Devosia	Alphaproteobacteria	palegreen1	2.09709	5.80103	3.62562	6.50764	11.8189	0.00803015	0.038609	*
ASV_7196	Bacteria	Firmicutes	Bacilli	Bacillales	Paenibacillaceae	Paenibacillus	unclassified_Paenibacillus	Firmicutes	tan1	-1.26485	-4.8991	-5.07444	7.13894	11.8079	0.0080709	0.0387274	*
ASV_563	Bacteria	Actinobacteria	Actinobacteria	Streptomycetales	Streptomycetaceae	Streptomyces	Streptomyces_specialis	Actinobacteria	indianred2	2.45684	4.72648	4.65494	7.68029	11.7815	0.00817033	0.0390895	*
ASV_36	Bacteria	Actinobacteria	Actinobacteria	Micrococcales	Micrococcaceae	Arthrobacter	unclassified_Arthrobacter	Actinobacteria	indianred2	0.201464	-2.89735	-2.36974	15.3478	11.7793	0.00817887	0.0390895	*
ASV_4660	Bacteria	Actinobacteria	Actinobacteria	Corynebacteriales	Mycobacteriaceae	Mycobacterium	unclassified_Mycobacterium	Actinobacteria	indianred2	3.13581	-1.16311	0.820924	8.73847	11.7712	0.00820965	0.0391468	*
ASV_1380	Bacteria	Actinobacteria	Actinobacteria	Pseudonocardiales	Pseudonocardiaceae	Saccharomonospora	unclassified_Saccharomonospora	Actinobacteria	indianred2	4.87194	3.51391	1.3237	7.25331	11.7675	0.00822343	0.0391468	*
ASV_1952	Bacteria	Actinobacteria	Nitriliruptoria	Euzebyales	Euzebyaceae	uncultured	unclassified_uncultured	Actinobacteria	indianred2	0.130293	-4.33573	-2.11609	7.96233	11.7623	0.00824335	0.0391641	*
ASV_7290	Bacteria	Actinobacteria	Actinobacteria	Propionibacteriales	Nocardioidaceae	Nocardioides	unclassified_Nocardioides	Actinobacteria	indianred2	1.97235	-2.73296	-1.34367	6.94508	11.7548	0.00827191	0.0392222	*
ASV_256	Bacteria	Actinobacteria	Actinobacteria	Pseudonocardiales	Pseudonocardiaceae	Actinomycetospora	unclassified_Actinomycetospora	Actinobacteria	indianred2	1.02903	-0.213461	-3.00998	9.7457	11.7492	0.00829357	0.0392469	*
ASV_4594	Bacteria	Actinobacteria	Thermoleophilia	Solirubrobacterales	Solirubrobacteraceae	Solirubrobacter	uncultured_bacterium	Actinobacteria	indianred2	-1.27503	-4.67299	-3.04625	6.05177	11.745	0.00830976	0.0392469	*
ASV_1427	Bacteria	Proteobacteria	Alphaproteobacteria	uncultured	uncultured	uncultured	unclassified_uncultured	Alphaproteobacteria	palegreen1	-0.986594	-6.48022	-1.70711	7.18933	11.7331	0.00835557	0.0393749	*
ASV_589	Bacteria	Actinobacteria	Actinobacteria	Streptosporangiales	Nocardiopsaceae	Nocardiopsis	unclassified_Nocardiopsis	Actinobacteria	indianred2	1.95336	-0.202016	-2.35986	7.39033	11.7295	0.00836963	0.0393749	*
ASV_1384	Bacteria	Actinobacteria	Actinobacteria	Micromonosporales	Micromonosporaceae	unclassified_Micromonosporaceae	unclassified_Micromonosporaceae	Actinobacteria	indianred2	4.42493	2.3766	5.26292	6.42529	11.7216	0.00840018	0.0394085	*
ASV_4171	Bacteria	Proteobacteria	Alphaproteobacteria	Rhizobiales	Beijerinckiaceae	unclassified_Beijerinckiaceae	unclassified_Beijerinckiaceae	Alphaproteobacteria	palegreen1	0.112376	-0.783896	-5.9483	7.21818	11.7188	0.00841137	0.0394085	*
ASV_454	Bacteria	Proteobacteria	Deltaproteobacteria	Myxococcales	BIrii41	BIrii41	uncultured_bacterium	Deltaproteobacteria	palegreen4	-0.178273	2.2053	-2.1345	9.38671	11.7149	0.00842636	0.0394085	*
ASV_883	Bacteria	Bacteroidetes	Bacteroidia	Chitinophagales	Chitinophagaceae	Niastella	unclassified_Niastella	Bacteroidetes	steelblue1	-2.16034	1.85745	-1.11676	8.36146	11.7108	0.00844233	0.0394085	*
ASV_274	Bacteria	Proteobacteria	Alphaproteobacteria	Dongiales	Dongiaceae	Dongia	unclassified_Dongia	Alphaproteobacteria	palegreen1	-2.78495	2.29702	0.460129	9.36997	11.6907	0.00852125	0.0396998	*
ASV_5475	Bacteria	Proteobacteria	Alphaproteobacteria	Rhizobiales	Hyphomicrobiaceae	Pedomicrobium	uncultured_Hyphomicrobium	Alphaproteobacteria	palegreen1	-1.16674	2.05386	-0.0877296	7.8642	11.6756	0.00858137	0.0399025	*
ASV_1287	Bacteria	Proteobacteria	Gammaproteobacteria	Xanthomonadales	Xanthomonadaceae	Luteimonas	unclassified_Luteimonas	Gammaproteobacteria	palegreen2	-2.27298	1.56036	-3.4863	7.11271	11.6286	0.00876994	0.0406819	*
ASV_1144	Bacteria	Actinobacteria	Acidimicrobiia	IMCC26256	IMCC26256	IMCC26256	unclassified_IMCC26256	Actinobacteria	indianred2	-1.87767	-3.97577	1.46324	6.40602	11.6254	0.00878283	0.0406819	*
ASV_1002	Bacteria	Rokubacteria	NC10	Rokubacteriales	Rokubacteriales	Rokubacteriales	uncultured_bacterium	Rokubacteria	lightgrey	-1.81405	-0.820324	1.88302	7.09838	11.5999	0.00888713	0.0410859	*
ASV_1142	Bacteria	Proteobacteria	Deltaproteobacteria	Myxococcales	BIrii41	BIrii41	unclassified_BIrii41	Deltaproteobacteria	palegreen4	-2.66437	3.58011	3.74371	7.26431	11.5907	0.00892539	0.0411836	*
ASV_2820	Bacteria	Bacteroidetes	Bacteroidia	Cytophagales	Microscillaceae	uncultured	unclassified_uncultured	Bacteroidetes	steelblue1	-4.45209	0.64944	-4.45209	6.31546	11.5829	0.0089576	0.041253	*
ASV_1294	Bacteria	Proteobacteria	Gammaproteobacteria	Xanthomonadales	Xanthomonadaceae	Luteimonas	unclassified_Luteimonas	Gammaproteobacteria	palegreen2	0.724348	3.06277	3.73253	7.21773	11.5361	0.00915345	0.0420303	*
ASV_201	Bacteria	Actinobacteria	Acidimicrobiia	Actinomarinales	uncultured	uncultured	unclassified_uncultured	Actinobacteria	indianred2	-1.37634	-0.805952	1.46789	10.3962	11.5343	0.00916135	0.0420303	*
ASV_726	Bacteria	Firmicutes	Bacilli	Bacillales	Bacillaceae	Bacillus	Bacillus_mannanilyticus	Firmicutes	tan1	-3.14631	-7.03608	-2.64255	7.23898	11.5281	0.00918738	0.0420694	*
ASV_4994	Bacteria	Actinobacteria	Nitriliruptoria	Euzebyales	Euzebyaceae	uncultured	uncultured_bacterium	Actinobacteria	indianred2	0.0990867	-4.84891	-1.92462	6.40468	11.5158	0.00923998	0.0422082	*
ASV_7642	Bacteria	Chloroflexi	Chloroflexia	Thermomicrobiales	AKYG1722	AKYG1722	uncultured_bacterium	Chloroflexi	gold1	0.944762	-2.58526	-2.82326	6.42681	11.5128	0.00925279	0.0422082	*
ASV_17984	Bacteria	Firmicutes	Bacilli	Bacillales	Bacillaceae	Bacillus	unclassified_Bacillus	Firmicutes	tan1	4.82372	0	2.4474	5.98688	11.5034	0.00929327	0.0422542	*
ASV_15819	Bacteria	Actinobacteria	Actinobacteria	Micrococcales	Microbacteriaceae	unclassified_Microbacteriaceae	unclassified_Microbacteriaceae	Actinobacteria	indianred2	-0.361449	2.66691	0.167655	6.71426	11.5023	0.00929802	0.0422542	*
ASV_9733	Bacteria	Actinobacteria	Actinobacteria	Micrococcales	Cellulomonadaceae	Cellulomonas	unclassified_Cellulomonas	Actinobacteria	indianred2	1.33272	-2.16372	-4.93215	6.82443	11.4931	0.00933765	0.042282	*
ASV_8936	Bacteria	Actinobacteria	Thermoleophilia	Gaiellales	Gaiellaceae	Gaiella	uncultured_Actinomycetales	Actinobacteria	indianred2	-1.59984	-2.32281	0.636075	7.57305	11.4927	0.00933932	0.042282	*
ASV_4133	Bacteria	Firmicutes	Bacilli	Bacillales	Bacillaceae	Oceanobacillus	unclassified_Oceanobacillus	Firmicutes	tan1	0.443563	-4.88768	-0.41246	6.68571	11.4767	0.00940884	0.0424452	*
ASV_3112	Bacteria	Bacteroidetes	Bacteroidia	Chitinophagales	Chitinophagaceae	Flavisolibacter	unclassified_Flavisolibacter	Bacteroidetes	steelblue1	-0.0531051	-4.61412	-4.61412	6.16896	11.4734	0.00942285	0.0424452	*
ASV_1690	Bacteria	Firmicutes	Bacilli	Bacillales	Alicyclobacillaceae	Tumebacillus	unclassified_Tumebacillus	Firmicutes	tan1	-0.405016	-2.72578	0.701717	8.93591	11.4722	0.00942835	0.0424452	*
ASV_2688	Bacteria	Acidobacteria	Acidobacteriia	Acidobacteriales	uncultured	uncultured	unclassified_uncultured	Acidobacteria	lightsalmon4	0.0999733	-4.28784	1.25247	6.63856	11.4543	0.00950659	0.0427175	*
ASV_3284	Bacteria	Proteobacteria	Gammaproteobacteria	Betaproteobacteriales	Burkholderiaceae	Noviherbaspirillum	unclassified_Noviherbaspirillum	Gammaproteobacteria	palegreen2	2.01451	-2.79573	-0.607453	7.11282	11.4343	0.00959485	0.0430336	*
ASV_22684	Bacteria	Chloroflexi	KD4-96	KD4-96	KD4-96	KD4-96	unclassified_KD4-96	Chloroflexi	gold1	0	3.96846	4.79543	6.17026	11.4287	0.00962003	0.0430354	*
ASV_5680	Bacteria	Actinobacteria	Actinobacteria	Pseudonocardiales	Pseudonocardiaceae	Actinomycetospora	unclassified_Actinomycetospora	Actinobacteria	indianred2	2.60184	1.30702	-0.0798496	7.39537	11.4262	0.00963106	0.0430354	*
ASV_13516	Bacteria	Firmicutes	Bacilli	Bacillales	Paenibacillaceae	Paenibacillus	uncultured_Firmicutes	Firmicutes	tan1	0.909454	-0.574766	-4.07735	6.32857	11.4202	0.00965785	0.0430751	*
ASV_2196	Bacteria	Bacteroidetes	Bacteroidia	Chitinophagales	Chitinophagaceae	Flaviaesturariibacter	uncultured_bacterium	Bacteroidetes	steelblue1	-0.378052	-3.17287	-4.97213	6.30347	11.4001	0.00974796	0.043342	*
ASV_681	Bacteria	Proteobacteria	Deltaproteobacteria	NB1-j	NB1-j	NB1-j	unclassified_NB1-j	Deltaproteobacteria	palegreen4	-2.68882	2.55074	3.09774	6.77573	11.3949	0.00977135	0.043342	*
ASV_995	Bacteria	Proteobacteria	Deltaproteobacteria	Bdellovibrionales	Bdellovibrionaceae	Bdellovibrio	Bdellovibrio_sp.	Deltaproteobacteria	palegreen4	-3.14646	1.32614	3.71072	7.14543	11.3948	0.00977178	0.043342	*
ASV_847	Bacteria	Patescibacteria	Saccharimonadia	Saccharimonadales	Saccharimonadales	Saccharimonadales	unclassified_Saccharimonadales	Patescibacteria	lightgrey	-3.19364	0.00932377	3.02548	6.71368	11.3853	0.00981499	0.0434535	*
ASV_1696	Bacteria	Proteobacteria	Alphaproteobacteria	Rhodobacterales	Rhodobacteraceae	Wenxinia	unclassified_Wenxinia	Alphaproteobacteria	palegreen1	-0.314637	-3.87959	-5.65794	6.66218	11.3617	0.0099223	0.0438478	*
ASV_1292	Bacteria	Rokubacteria	NC10	Rokubacteriales	Rokubacteriales	Rokubacteriales	uncultured_bacterium	Rokubacteria	lightgrey	-2.02653	-2.20584	2.02799	6.74796	11.345	0.00999958	0.0441082	*
ASV_331	Bacteria	Chloroflexi	Anaerolineae	SBR1031	A4b	A4b	uncultured_bacterium	Chloroflexi	gold1	3.17706	3.28272	4.47205	8.61091	11.3136	0.0101456	0.0446704	*
ASV_378	Bacteria	Proteobacteria	Gammaproteobacteria	Betaproteobacteriales	Burkholderiaceae	Hydrogenophaga	Hydrogenophaga_intermedia	Gammaproteobacteria	palegreen2	-3.13167	1.65782	-2.01632	9.45137	11.2999	0.01021	0.0447917	*
ASV_356	Bacteria	Proteobacteria	Alphaproteobacteria	Rhizobiales	unclassified_Rhizobiales	unclassified_Rhizobiales	unclassified_Rhizobiales	Alphaproteobacteria	palegreen1	3.53225	-1.13497	-1.99473	8.16474	11.2961	0.0102281	0.0447917	*
ASV_550	Bacteria	Actinobacteria	Acidimicrobiia	unclassified_Acidimicrobiia	unclassified_Acidimicrobiia	unclassified_Acidimicrobiia	unclassified_Acidimicrobiia	Actinobacteria	indianred2	-0.806323	-3.25467	-3.86357	8.89459	11.2959	0.0102291	0.0447917	*
ASV_1627	Bacteria	Acidobacteria	Thermoanaerobaculia	Thermoanaerobaculales	Thermoanaerobaculaceae	Subgroup_10	uncultured_Holophaga	Acidobacteria	lightsalmon4	-5.19556	-1.66757	-0.304599	6.55241	11.2803	0.0103028	0.044989	*
ASV_9018	Bacteria	Actinobacteria	Actinobacteria	unclassified_Actinobacteria	unclassified_Actinobacteria	unclassified_Actinobacteria	unclassified_Actinobacteria	Actinobacteria	indianred2	3.475	1.60642	0.45623	6.37343	11.2777	0.0103154	0.044989	*
ASV_3056	Bacteria	Gemmatimonadetes	AKAU4049	AKAU4049	AKAU4049	AKAU4049	uncultured_bacterium	Gemmatimonadetes	peachpuff3	0.0622837	-3.67837	2.26631	6.65502	11.2745	0.0103302	0.044989	*
ASV_2236	Bacteria	Proteobacteria	Gammaproteobacteria	Pseudomonadales	Pseudomonadaceae	Pseudomonas	unclassified_Pseudomonas	Gammaproteobacteria	palegreen2	0.39097	-2.62989	-5.93257	7.08974	11.2515	0.010441	0.0453893	*
ASV_15614	Bacteria	Actinobacteria	Actinobacteria	Kineosporiales	Kineosporiaceae	Quadrisphaera	unclassified_Quadrisphaera	Actinobacteria	indianred2	1.20597	-3.75939	-1.39275	6.20115	11.2433	0.0104806	0.0454792	*
ASV_4709	Bacteria	Planctomycetes	Phycisphaerae	Phycisphaerales	Phycisphaeraceae	SM1A02	uncultured_planctomycete	Planctomycetes	lightgrey	0.0948474	1.42814	-3.30637	6.16676	11.233	0.0105306	0.0456137	*
ASV_1863	Bacteria	Firmicutes	Bacilli	Bacillales	Planococcaceae	Lysinibacillus	unclassified_Lysinibacillus	Firmicutes	tan1	-1.12323	-3.41065	-1.92308	7.79148	11.2148	0.0106193	0.0459152	*
ASV_9097	Bacteria	Actinobacteria	Actinobacteria	unclassified_Actinobacteria	unclassified_Actinobacteria	unclassified_Actinobacteria	unclassified_Actinobacteria	Actinobacteria	indianred2	1.32964	-1.05803	-4.17244	6.43836	11.1733	0.0108246	0.046719	*
ASV_7513	Bacteria	Actinobacteria	Actinobacteria	Propionibacteriales	Nocardioidaceae	Nocardioides	unclassified_Nocardioides	Actinobacteria	indianred2	2.09007	-0.764298	-1.40747	6.57167	11.1077	0.0111575	0.0480693	*
ASV_2714	Bacteria	Proteobacteria	Deltaproteobacteria	Desulfarculales	Desulfarculaceae	uncultured	unclassified_uncultured	Deltaproteobacteria	palegreen4	-4.16432	-4.16432	0.171745	6.08088	11.0939	0.0112289	0.0482903	*
ASV_799	Bacteria	Proteobacteria	Gammaproteobacteria	Steroidobacterales	Woeseiaceae	Woeseia	unclassified_Woeseia	Gammaproteobacteria	palegreen2	-3.83642	-5.05203	-2.44237	9.02603	11.0847	0.0112767	0.0484091	*
ASV_1258	Bacteria	Acidobacteria	Blastocatellia_(Subgroup_4)	Pyrinomonadales	Pyrinomonadaceae	RB41	unclassified_RB41	Acidobacteria	lightsalmon4	-0.895036	-4.25047	1.67429	6.68097	11.0354	0.0115362	0.0494348	*
ASV_1490	Bacteria	Actinobacteria	Thermoleophilia	Solirubrobacterales	Solirubrobacteraceae	Solirubrobacter	uncultured_actinobacterium	Actinobacteria	indianred2	0.897384	-2.51671	-1.62342	7.57838	11.0208	0.011614	0.0496798	*
ASV_12909	Bacteria	Firmicutes	Bacilli	Bacillales	unclassified_Bacillales	unclassified_Bacillales	unclassified_Bacillales	Firmicutes	tan1	-0.775394	-4.95029	-4.95029	6.18483	11.0109	0.0116673	0.0498159	*
ASV_3671	Bacteria	Gemmatimonadetes	S0134_terrestrial_group	S0134_terrestrial_group	S0134_terrestrial_group	S0134_terrestrial_group	uncultured_bacterium	Gemmatimonadetes	peachpuff3	-4.08974	-4.08974	0.768036	6.20133	11.0072	0.0116873	0.0498159	*

## Sheet: rhizo_its
	Kingdom	Phylum	Class	Order	Family	Genus	Species	cols	logFC.MPintercrop_K	logFC.MPmonoculture_A	logFC.MPmonoculture_K	logCPM	LR	PValue	FDR
ASV_69	Fungi	Ascomycota	Orbiliomycetes	Orbiliales	Orbiliaceae	unidentified	unidentified	dodgerblue2	2.45374	7.36693	13.7724	13.0497	42.967	2.50108e-09	4.35189e-07	***
ASV_29	Fungi	unidentified	unidentified	unidentified	unidentified	unidentified	unidentified	dimgrey	9.03062	3.332	17.1012	16.3611	40.0909	1.01928e-08	8.8677e-07	***
ASV_11	Fungi	unclassified_Fungi	unclassified_Fungi	unclassified_Fungi	unclassified_Fungi	unclassified_Fungi	unclassified_Fungi	goldenrod2	-4.21156	-7.69488	6.71433	13.6817	27.2679	5.17313e-06	0.000300041	***
ASV_41	Fungi	Ascomycota	Sordariomycetes	Hypocreales	Hypocreales_fam_Incertae_sedis	Acremonium	Acremonium_curvulum	dodgerblue2	0.252327	-3.39505	9.30621	11.9737	24.5143	1.95068e-05	0.000848546	***
ASV_51	Fungi	Ascomycota	Sordariomycetes	Hypocreales	Hypocreales_fam_Incertae_sedis	Trichothecium	unidentified	dodgerblue2	-4.4879	6.35886	6.68627	11.3016	23.5588	3.08799e-05	0.00107462	**
ASV_18	Fungi	Ascomycota	Sordariomycetes	Hypocreales	Nectriaceae	Fusarium	unclassified_Fusarium	dodgerblue2	0.00848302	2.99731	-10.1934	12.7748	22.8678	4.30273e-05	0.00124779	**
ASV_76	Fungi	Mortierellomycota	Mortierellomycetes	Mortierellales	Mortierellaceae	Mortierella	unidentified	lightgrey	-6.6232	5.07956	-6.6232	11.0245	21.6525	7.70452e-05	0.00191512	**
ASV_167	Fungi	Ascomycota	Sordariomycetes	Hypocreales	unidentified	unidentified	unidentified	dodgerblue2	-3.47286	6.09936	-1.26827	8.96369	20.4565	0.000136501	0.0029689	**
ASV_351	Fungi	Basidiomycota	Tremellomycetes	Tremellales	Bulleribasidiaceae	Vishniacozyma	Vishniacozyma_psychrotolerans	firebrick1	-1.1407	-8.69196	-8.69196	8.63023	19.3961	0.000226392	0.00402079	**
ASV_10	Fungi	unidentified	unidentified	unidentified	unidentified	unidentified	unidentified	dimgrey	-6.31384	6.6416	3.47425	14.1258	19.3531	0.00023108	0.00402079	**
ASV_193	Fungi	Ascomycota	Eurotiomycetes	Chaetothyriales	Herpotrichiellaceae	unidentified	unidentified	dodgerblue2	0	5.62327	10.1606	9.54525	18.4429	0.000356369	0.00563711	**
ASV_23	Fungi	unidentified	unidentified	unidentified	unidentified	unidentified	unidentified	dimgrey	7.57487	7.3784	11.7833	13.6994	18.088	0.000421848	0.00611679	**
ASV_2	Fungi	Ascomycota	Dothideomycetes	Pleosporales	Morosphaeriaceae	Acrocalymma	unidentified	dodgerblue2	3.87405	7.4186	5.67553	13.1514	17.6788	0.000512286	0.00677511	**
ASV_21	Fungi	Ascomycota	Dothideomycetes	Pleosporales	Sporormiaceae	Preussia	unidentified	dodgerblue2	4.46145	-3.29651	-2.64092	13.5962	17.3878	0.000588123	0.00677511	**
ASV_8	Fungi	unidentified	unidentified	unidentified	unidentified	unidentified	unidentified	dimgrey	7.63995	7.84333	11.7527	14.6327	17.2896	0.000616132	0.00677511	**
ASV_212	Fungi	unidentified	unidentified	unidentified	unidentified	unidentified	unidentified	dimgrey	-2.0479	-4.58987	4.4441	10.4517	17.2662	0.000622999	0.00677511	**
ASV_22	Fungi	unidentified	unidentified	unidentified	unidentified	unidentified	unidentified	dimgrey	-6.33551	-5.49135	-6.50736	9.18462	16.9826	0.000712573	0.0072934	**
ASV_386	Fungi	Basidiomycota	Tremellomycetes	Tremellales	Bulleribasidiaceae	Vishniacozyma	Vishniacozyma_tephrensis	firebrick1	-2.22857	-8.90629	-8.90629	8.58855	15.7566	0.00127199	0.0122959	*
ASV_131	Fungi	unidentified	unidentified	unidentified	unidentified	unidentified	unidentified	dimgrey	2.52014	9.87375	12.0986	11.6495	14.8556	0.00194428	0.0165715	*
ASV_197	Fungi	Basidiomycota	Agaricomycetes	Agaricales	Bolbitiaceae	Conocybe	Conocybe_deliquescens	firebrick1	6.07858	4.33103	10.859	10.2216	14.6815	0.0021101	0.0165715	*
ASV_287	Fungi	Ascomycota	Sordariomycetes	Hypocreales	Nectriaceae	Fusarium	unidentified	dodgerblue2	1.85606	5.13687	-4.6163	11.0355	14.6351	0.00215659	0.0165715	*
ASV_77	Fungi	Ascomycota	Dothideomycetes	Pleosporales	Pleosporaceae	Alternaria	unidentified	dodgerblue2	2.40157	-9.09273	-0.496722	11.1762	14.6257	0.00216617	0.0165715	*
ASV_169	Fungi	unidentified	unidentified	unidentified	unidentified	unidentified	unidentified	dimgrey	3.80396	0.268274	8.62762	9.74835	14.4554	0.00234646	0.0165715	*
ASV_214	Fungi	Ascomycota	Dothideomycetes	Pleosporales	Pleosporaceae	Alternaria	unidentified	dodgerblue2	0.660431	-9.50486	-4.6721	10.1952	14.4514	0.00235087	0.0165715	*
ASV_356	Fungi	Ascomycota	Sordariomycetes	Hypocreales	unidentified	unidentified	unidentified	dodgerblue2	2.57208	-5.70901	-5.70901	7.99328	14.4243	0.00238096	0.0165715	*
ASV_12	Fungi	Ascomycota	Leotiomycetes	Thelebolales	Pseudeurotiaceae	Pseudogymnoascus	Pseudogymnoascus_roseus	dodgerblue2	3.61496	-2.25592	4.1473	14.5224	14.2626	0.0025687	0.0171905	*
ASV_19	Fungi	Ascomycota	Sordariomycetes	Hypocreales	Nectriaceae	Fusarium	Fusarium_solani	dodgerblue2	-0.0763617	4.73607	0.0176068	14.2374	13.791	0.0032039	0.0206473	*
ASV_27	Fungi	Ascomycota	Dothideomycetes	Capnodiales	Mycosphaerellaceae	Mycosphaerella	Mycosphaerella_tassiana	dodgerblue2	-0.89201	-5.94509	-2.48928	14.4881	13.6821	0.00337137	0.0209506	*
ASV_242	Fungi	Ascomycota	Sordariomycetes	Hypocreales	Nectriaceae	Fusarium	unclassified_Fusarium	dodgerblue2	2.11508	5.0387	-2.4343	11.0062	13.3717	0.00389795	0.0233877	*
ASV_26	Fungi	Ascomycota	Eurotiomycetes	Eurotiales	Aspergillaceae	Aspergillus	Aspergillus_subversicolor	dodgerblue2	2.62136	6.34244	3.0349	14.3963	13.2968	0.00403689	0.023414	*
ASV_1	Fungi	Ascomycota	Sordariomycetes	Hypocreales	Nectriaceae	Fusarium	Fusarium_solani	dodgerblue2	0.606929	5.40795	4.02272	16.8746	13.1806	0.00426187	0.0239215	*
ASV_188	Fungi	Ascomycota	Dothideomycetes	Pleosporales	Didymellaceae	Didymella	unidentified	dodgerblue2	0.313091	-6.03517	-7.24334	10.3969	12.7109	0.00530538	0.028848	*
ASV_25	Fungi	Ascomycota	Sordariomycetes	Hypocreales	Nectriaceae	Fusarium	unclassified_Fusarium	dodgerblue2	6.20787	4.43297	1.82547	13.9841	12.2687	0.00651715	0.0343632	*
ASV_74	Fungi	unclassified_Fungi	unclassified_Fungi	unclassified_Fungi	unclassified_Fungi	unclassified_Fungi	unclassified_Fungi	goldenrod2	8.39546	8.29973	11.7776	11.2988	12.1571	0.00686383	0.0348709	*
ASV_52	Fungi	unclassified_Fungi	unclassified_Fungi	unclassified_Fungi	unclassified_Fungi	unclassified_Fungi	unclassified_Fungi	goldenrod2	-3.3966	8.29252	7.67534	11.6862	12.1104	0.00701426	0.0348709	*
ASV_38	Fungi	Basidiomycota	Agaricomycetes	Cantharellales	Ceratobasidiaceae	unclassified_Ceratobasidiaceae	unclassified_Ceratobasidiaceae	firebrick1	3.57718	5.92955	9.02866	12.1737	11.8142	0.00804749	0.0388962	*
ASV_90	Fungi	unclassified_Fungi	unclassified_Fungi	unclassified_Fungi	unclassified_Fungi	unclassified_Fungi	unclassified_Fungi	goldenrod2	-1.46733	5.55187	7.53384	8.7154	11.6205	0.00880302	0.041398	*
ASV_813	Fungi	Ascomycota	Dothideomycetes	Pleosporales	Pleosporaceae	Alternaria	unidentified	dodgerblue2	0.0666795	-4.47542	-4.14883	7.5319	11.3761	0.00985664	0.0450528	*
ASV_241	Fungi	Ascomycota	Dothideomycetes	Pleosporales	Pleosporaceae	Alternaria	unidentified	dodgerblue2	1.11828	-8.45755	-5.6703	9.46429	11.3238	0.010098	0.0450528	*
ASV_48	Fungi	Basidiomycota	Tremellomycetes	Tremellales	Bulleribasidiaceae	Vishniacozyma	Vishniacozyma_carnescens	firebrick1	-0.957198	-6.64886	-4.18064	13.1509	11.2567	0.010416	0.0452974	*
ASV_776	Fungi	Ascomycota	Dothideomycetes	Pleosporales	Pleosporaceae	Alternaria	unidentified	dodgerblue2	-0.101299	-5.66409	-5.66409	6.58706	11.2038	0.0106735	0.0452974	*
